# Supplementary material for: Comparison of protein coding gene contents of the fungal phyla Pezizomycotina and Saccharomycotina
Source: BMC Genomics. 2007 Sep 17;8:325. doi: 10.1186/1471-2164-8-325 (PMC2045113; doi:10.1186/1471-2164-8-325)
Supplement: Additional file 1 — Figure 4 as table. An excel version of Figure 4. First sheet contains column title explanations, second sheet the numbers for Figure 4 with cluster identifiers, InterPro structures and Protfun assignments. Last sheet contains Funcat annotations for the clusters in Figure 4. [file 1471-2164-8-325-S1.xls]

## Sheet: Titles
Brief explenations for columns, see publication for further details.
Protein cluster	Protein cluster Identifier
InterPro descriptions	Description of the InterPro structure of the cluster (incase a common structure was defined)
Cimm	Coccidioides immitis
Anig	Aspergillus niger
Aory	Aspergillus oryzae
Afum	Aspergillus fumigatus
Anid	Aspergillus nidulans
Snod	Stagonospora nodorum
Fgra	Fusarium graminearum
Nhae	Nectria haematococca
Bcin	Botrytis cinerea
Sscl	Sclerotinia sclerotiorum
Ncra	Neurospora crassa
Tree	Trichoderma reesei
Cglo	Chaetomium globosum
Mgri	Magnaporthe grisea
Sklu	Saccharomyces kluyveri
Agos	Ashbya gossypii
Klac	Kluyveromyces lactis
Scas	Saccharomyces castellii
Cgla	Candida glabrata
Scer	Saccharomyces cerevisiae
Ppas	Pichia pastoris
Dhan	Debaryomyces hansenii
Calb	Candida albicans
Psti	Pichia stipitis
Cgui	Candida guilliermondii
Clus	Candida lusitaniae
Ccin	Coprinus cinereus
Pchr	Phanerochaete chrysosporium
Cneo	Cryptococcus neoformans
Umay	Ustilago maydis
Rory	Rhizopus oryzae
Spom	Schizosaccharomyces pombe
Ylip	Yarrowia lipolytica
wIPR	Percentage of ORFs with IPR domain of all ORFs in the cluster that were analysed with InterProScan
Stability	How stable the cluster is with different clustering parameters, 1.0 is best, 0.7 - 0.9 are good values.
S/P r 1.1	Is the Saccharomycotina / Pezizomycotina ratio kept with looser clustering parameters? Ratio of count of Saccharomycotina ORFs to Pezizomycotina ORFs in a looser clustering
Cluster Region	Cluster region
iMH805	Is there an S. cerevisiae metabolic model iMH805 ORF in the cluster?
Funcat	Is there Funcat annotation for the cluster?
Enzyme.nonenzyme	Protfun categorisations, see http://www.cbs.dtu.dk/services/ProtFun/
Enzyme.nonenzyme_Rat	How many of the ORFs of the cluster that were analysed with Protfun have the category shown
Enzyme_class
Enzyme_class_Rat
Cellular_role
Cellular_role_Rat
Non.classical_secretion
Non.classical_secretion_Rat
TMHMM
TMHMM_Rat
TargetP
TargetP_Rat

## Sheet: Figure 4
Protein cluster	InterPro descriptions	Cimm	Anig	Aory	Afum	Anid	Snod	Fgra	Nhae	Bcin	Sscl	Ncra	Tree	Cglo	Mgri	Sklu	Agos	Klac	Scas	Cgla	Scer	Ppas	Dhan	Calb	Psti	Cgui	Clus	Ccin	Pchr	Cneo	Umay	Rory	Spom	Ylip	Stability	wIPR	S / P r 1.1	Cluster Region	iMH805	Funcat	Enzyme.nonenzyme	Enzyme.nonenzyme_Rat	Enzyme_class	Enzyme_class_Rat	Cellular_role	Cellular_role_Rat	Non.classical_secretion	Non.classical_secretion_Rat	TMHMM
TribeFamily_39_t06_3.1	GroEL-like chaperone, ATPase,Chaperonin Cpn60,	8	8	7	8	8	8	8	9	8	8	8	8	8	7	5	8	8	7	8	8	11	8	8	8	8	8	7	8	9	8	14	8	8	83	100	0.988519		0	1	Enzyme	0.95	Lyase_(EC_4.-.-.-)	0.81	Amino_acid_biosynthesis	0.81	NA	1	No_transmembrane
TribeFamily_33_t06_3.1	Serine/threonine-specific prot.,	8	9	8	8	7	8	8	8	8	8	8	8	8	8	7	9	9	10	10	12	7	8	10	9	9	9	9	9	8	8	22	10	10	57	100	1.07692		0	1	Enzyme	0.99	Uncat	NA	Uncat	NA	NA	0.96	No_transmembrane
TribeFamily_21_t06_3.1	Ubiquitin-conjugating enzyme, .,	14	13	14	13	11	14	12	14	14	13	13	12	13	12	7	10	10	8	10	12	10	10	10	10	9	9	12	13	12	10	17	12	10	66	100	0.630664		0	1	Enzyme	0.88	Uncat	NA	Uncat	NA	Secreted	0.76	No_transmembrane
TribeFamily_13_t06_3.1	Protein kinase,Serine/threonine protein kinas.,	14	17	15	14	15	13	14	14	12	13	13	15	12	10	12	15	15	16	15	18	17	14	15	15	14	15	15	16	14	14	31	15	14	14	99.5652	0.883121		0	0	Enzyme	0.99	Uncat	NA	Uncat	NA	NA	0.91	No_transmembrane
TribeFamily_0_t06_3.1	Protein kinase,Serine/threonine protein kinas.,	43	45	47	47	43	48	42	48	43	40	44	49	44	40	22	44	46	55	55	59	44	47	48	46	46	46	62	67	46	45	180	55	42	48	99.3455	0.883121		0	0	Enzyme	0.98	Uncat	NA	Uncat	NA	NA	0.96	No_transmembrane
TribeFamily_56_t06_3.1	Small GTP-binding protein doma.,Ras small GTPase, Rab type,ADP-ribosylation factor,	6	6	7	6	5	6	6	7	6	6	6	6	6	5	5	6	6	6	5	6	5	6	6	6	6	6	6	6	7	7	9	3	5	83	98.9247	0.927647		0	0	Enzyme	1	Uncat	NA	Uncat	NA	NA	0.82	No_transmembrane
TribeFamily_17_t06_3.1	DEAD/DEAH box helicase, N-term.,SNF2-related,Helicase, C-terminal,	14	14	15	15	13	19	12	14	16	15	14	14	14	12	2	13	13	13	13	13	16	13	13	13	15	17	14	14	12	11	20	14	14	55	98.1395	0.684839		0	0	Enzyme	0.96	Uncat	NA	Uncat	NA	NA	0.93	No_transmembrane
TribeFamily_48_t06_3.1	Small GTP-binding protein doma.,Ras small GTPase, Rho type,	6	6	7	6	6	7	6	9	6	6	6	6	6	7	5	7	6	7	7	6	7	6	7	8	6	6	9	6	8	6	15	6	7	27	99.0196	0.890173		0	1	Enzyme	0.86	Uncat	NA	Uncat	NA	Uncat	NA	No_transmembrane
TribeFamily_15_t06_3.1		15	15	16	15	15	15	15	15	14	15	15	15	14	15	8	10	10	11	11	14	12	12	13	12	12	12	15	19	14	16	44	10	16	59	99.1111	0.890173		0	0	Enzyme	0.89	Uncat	NA	Uncat	NA	Uncat	NA	No_transmembrane
TribeFamily_57_t06_3.1	Nucleic acid-binding, OB-fold,MCM protein 5,	6	5	6	6	5	6	6	6	5	6	7	6	6	6	3	6	6	6	6	6	6	6	6	6	7	6	6	6	6	6	7	6	6	87	100	0.857356		0	1	Enzyme	0.98	Ligase_(EC_6.-.-.-)	0.9	Uncat	NA	NA	0.98	No_transmembrane
TribeFamily_79_t06_3.1	Heat shock protein DnaJ, N-ter.,Heat shock protein DnaJ,Heat shock protein DnaJ, N-ter.,HSP40/DnaJ peptide-binding,DnaJ central region,Heat shock protein DnaJ,DnaJ central region,Heat shock protein DnaJ,Chaperone DnaJ, C-terminal,HSP40/DnaJ peptide-binding,Heat shock protein DnaJ,	4	4	4	4	4	4	4	4	5	5	3	4	4	4	2	6	6	6	6	6	5	5	5	5	5	5	5	5	4	5	8	4	4	22	98.6486	0.818182		0	0	Enzyme	0.91	Uncat	NA	Uncat	NA	NA	0.79	No_transmembrane
TribeFamily_101_t06_3.1	MOZ/SAS-like protein,	4	3	4	4	3	4	4	4	4	4	4	4	4	4	2	4	4	4	4	4	5	4	4	4	4	4	5	4	4	4	6	3	4	64	100	0.961538		0	1	Enzyme	0.77	Uncat	NA	Uncat	NA	NA	0.97	No_transmembrane
TribeFamily_11_t06_3.1	Amino acid permease-associated.,Amino acid permease,	13	22	28	17	26	14	23	45	19	17	9	16	11	14	4	15	16	15	14	18	14	23	25	24	25	25	6	6	11	8	10	12	16	98	100	0.914806		1	0	Nonenzyme	0.88	NA	0.98	Transport_and_binding	0.98	Uncat	NA	Transmembrane
TribeFamily_108_t06_3.1	AAA ATPase, central region,Replication factor C conserved.,DNA polymerase III clamp loade.,	4	3	4	5	3	4	4	4	5	5	3	4	4	3	4	4	4	4	4	4	3	4	4	4	4	4	4	4	3	4	4	4	4	34	100	1.04263		1	0	Enzyme	0.97	Uncat	NA	Uncat	NA	NA	0.97	No_transmembrane
TribeFamily_62_t06_3.1	Peptidyl-prolyl cis-trans isom.,	4	4	6	5	5	7	4	4	5	5	4	4	4	3	5	6	6	7	6	7	6	7	6	6	6	7	5	8	7	4	11	4	7	57	98.8636	0.772414		0	1	Enzyme	0.86	Uncat	NA	Uncat	NA	Uncat	NA	No_transmembrane
TribeFamily_36_t06_3.1	Heat shock protein Hsp70,	6	6	6	6	5	8	6	6	6	6	6	6	7	5	6	9	9	12	11	14	13	8	9	12	12	9	9	7	8	7	18	8	11	89	98.4	1.31309		0	0	Enzyme	0.97	Uncat	NA	Uncat	NA	NA	0.88	No_transmembrane
TribeFamily_55_t06_3.1	Adenine nucleotide translocato.,	6	6	6	6	5	6	5	6	5	5	5	6	5	4	3	6	5	9	7	10	6	5	6	6	5	4	8	5	6	4	18	3	6	18	100	0.844189		1	1	Enzyme	0.93	Uncat	NA	Uncat	NA	NA	0.93	Uncat
TribeFamily_321_t06_3.1	Adenylate kinase, subfamily,Adenylate/cytidine kinase, N-t.,Adenylate kinase, lid region,	2	2	2	2	2	2	2	2	2	2	2	2	2	2	1	2	2	2	2	2	2	2	2	2	2	2	2	2	2	2	3	1	2	59	100	0.802413		1	1	Enzyme	0.88	Uncat	NA	Uncat	NA	Uncat	NA	No_transmembrane
TribeFamily_145_t06_3.1	Carbamoyl-phosphate synthase, .,Carbamoyl-phosphate synthetase.,Carbamoyl-phosphate synthase L.,	3	3	3	3	3	4	3	3	4	4	3	3	4	3	2	3	3	3	3	3	4	2	3	3	4	4	3	3	4	1	4	3	3	75	97.9167	0.985658		1	1	Enzyme	1	Uncat	NA	Uncat	NA	NA	0.91	No_transmembrane
TribeFamily_118_t06_3.1	Phosphoribosyl pyrophosphate s.,Phosphoribosyltransferase,	3	3	3	3	3	4	3	4	4	3	4	3	4	3	2	4	4	5	4	5	5	4	4	4	4	4	2	2	2	2	7	3	4	100	98.2456	1.2144		1	1	Enzyme	1	Uncat	NA	Uncat	NA	NA	0.96	No_transmembrane
TribeFamily_77_t06_3.1	RNA polymerase Rpb1, domain 1,RNA polymerase I subunit A, N-.,RNA polymerase, alpha subunit,RNA polymerase Rpb1, domain 3,RNA polymerase Rpb1, domain 4,RNA polymerase Rpb1, domain 5,	4	4	5	5	3	6	4	4	5	5	5	4	5	4	2	5	5	2	5	5	6	5	5	5	7	5	6	4	4	4	8	5	5	93	100	0.701907		0	0	Enzyme	1	Ligase_(EC_6.-.-.-)	0.91	Uncat	NA	NA	1	No_transmembrane
TribeFamily_105_t06_3.1	N-acetylglucosaminyl transfera.,	5	2	4	4	2	4	4	4	4	4	4	5	4	4	1	3	5	4	5	5	5	4	5	3	3	4	4	4	5	5	4	3	3	52	98.4615	0.907407		0	0	Enzyme	0.97	Uncat	NA	Uncat	NA	NA	1	No_transmembrane
TribeFamily_146_t06_3.1	Silent information regulator p.,	3	2	4	4	2	3	3	3	3	3	3	3	3	3	2	3	3	4	4	4	3	3	4	4	4	3	3	3	4	3	3	3	2	24	100	0.828402		0	0	Enzyme	1	Uncat	NA	Uncat	NA	NA	0.95	No_transmembrane
TribeFamily_88_t06_3.1	Alpha tubulin,	4	4	6	5	7	5	5	7	5	4	4	7	4	3	3	3	3	4	3	4	5	3	3	3	3	3	5	5	4	4	11	4	4	99	100	0.667389		0	1	Enzyme	0.97	Uncat	NA	Uncat	NA	NA	0.95	No_transmembrane
TribeFamily_176_t06_3.1	Mrp,	3	3	3	3	3	3	3	3	3	3	3	3	3	3	2	2	2	2	2	2	3	3	3	3	3	3	2	3	3	3	3	2	3	74	68.1818	0.917379		0	1	Enzyme	0.96	Uncat	NA	Uncat	NA	NA	0.83	No_transmembrane
TribeFamily_1_t06_3.1	Sugar transporter,	21	83	103	68	84	70	78	141	62	44	31	46	40	46	10	11	20	22	17	29	18	48	25	35	34	20	17	24	43	17	31	10	21	83	98.6975	0.33719		1	1	Nonenzyme	0.77	NA	0.97	Transport_and_binding	0.91	NA	0.86	Transmembrane
TribeFamily_14_t06_3.1	Aldehyde dehydrogenase,NAD-dependent aldehyde dehydro.,Aldehyde dehydrogenase,	13	28	25	22	24	21	27	58	12	12	12	20	11	15	4	5	9	7	7	8	10	10	9	9	12	8	12	18	13	15	13	6	13	90	98.2979	0.399816		1	0	Enzyme	1	Uncat	NA	Uncat	NA	NA	0.87	No_transmembrane
TribeFamily_30_t06_3.1	Aldo/keto reductase,	8	14	16	13	14	11	11	23	14	11	7	7	7	8	7	3	7	6	5	6	4	10	8	10	10	8	8	20	12	7	8	6	13	88	100	0.573995		1	1	Enzyme	1	Uncat	NA	Uncat	NA	NA	0.97	No_transmembrane
TribeFamily_66_t06_3.1	Actin/actin-like,	5	5	6	5	5	5	4	5	5	5	5	5	5	5	3	4	4	3	4	4	7	4	5	5	6	6	8	6	6	5	11	7	7	62	100	1.09633		0	1	Enzyme	1	Uncat	NA	Uncat	NA	NA	0.88	No_transmembrane
TribeFamily_35_t06_3.1	Kinesin, motor region,	9	9	9	9	9	12	9	9	10	11	9	10	9	8	4	6	5	5	5	6	7	6	6	6	5	6	9	10	11	10	31	9	8	88	100	0.528551		0	1	Uncat	NA	Uncat	NA	Uncat	NA	NA	0.92	No_transmembrane
TribeFamily_37_t06_3.1	DEAD/DEAH box helicase, N-term.,DEAD/DEAH box helicase,ATP-dependent helicase, DEAH-b.,Helicase, C-terminal,Helicase-associated region,Protein of unknown function DU.,	10	4	10	9	9	9	10	10	10	10	9	12	9	9	2	7	7	5	7	7	12	6	7	4	7	7	10	11	11	9	11	9	8	84	98.5401	0.785863		0	0	Enzyme	1	Ligase_(EC_6.-.-.-)	0.88	Uncat	NA	NA	0.97	No_transmembrane
TribeFamily_12_t06_3.1	WD40-like,WD-40 repeat,	13	17	24	17	18	14	22	28	20	27	13	28	25	13	4	9	9	11	11	10	11	11	12	10	11	10	26	24	14	15	44	18	17	19	98.8593	0.78328		0	0	Enzyme	1	Uncat	NA	Uncat	NA	NA	0.96	No_transmembrane
TribeFamily_4_t06_3.1	DEAD/DEAH box helicase, N-term.,DEAD/DEAH box helicase,ATP-dependent helicase, DEAD-b.,Helicase, C-terminal,	25	23	25	25	23	27	25	26	28	26	25	27	23	23	16	24	24	23	24	25	29	23	25	24	24	24	26	25	28	28	39	23	25	83	95.6522	0.86649		0	0	Enzyme	0.85	Uncat	NA	Uncat	NA	NA	0.96	No_transmembrane
TribeFamily_10_t06_3.1	26S proteasome subunit P45,AAA-protein subdomain,	17	17	17	17	16	18	17	20	19	16	17	18	18	16	10	17	18	16	17	17	18	16	16	16	16	16	17	20	17	14	27	18	16	73	99.2674	0.828402		0	0	Enzyme	0.94	Uncat	NA	Uncat	NA	NA	0.9	No_transmembrane
TribeFamily_1198_t06_3.1	Translation initiation factor .,	1	1	1	1	1	1	1	1	1	1	1	1	1	1	1	1	1	1	1	1	2	1	1	1	1	1	1	1	1	1	2	1	1	52	100	1.07692		0	1	Nonenzyme	1	NA	1	Uncat	NA	NA	1	No_transmembrane
TribeFamily_1168_t06_3.1	Transcription factor CBF/NF-Y/.,	1	1	1	1	1	1	1	1	1	1	1	1	1	1	1	1	1	1	1	1	2	1	1	1	1	1	1	1	1	1	2	1	1	18	100	0.950226		1	1	Nonenzyme	0.75	NA	0.88	Uncat	NA	Uncat	NA	No_transmembrane
TribeFamily_1287_t06_3.1	Eukaryotic-type DNA primase, l.,	1	1	1	1	1	1	1	1	1	1	1	1	1	1	1	1	1	1	1	1	2	1	1	1	1	1	1	1	1	1	1	1	1	100	100	1.07692		0	1	Enzyme	1	Uncat	NA	Translation	0.75	NA	1	No_transmembrane
TribeFamily_979_t06_3.1	Zinc finger, CCHC-type,	1	1	1	1	1	1	1	1	1	1	1	1	1	1	1	1	1	1	1	1	2	1	2	1	1	1	2	1	1	1	2	1	1	100	29.4118	1.15385		0	1	Enzyme	1	Uncat	NA	Uncat	NA	NA	1	No_transmembrane
TribeFamily_1821_t06_3.1	BAR,	1	1	1	1	1	1	1	1	1	1	0	1	1	1	1	1	1	1	1	1	1	1	1	1	1	1	1	1	1	1	1	1	1	59	46.6667	0.990769		0	1	Uncat	NA	NA	0.86	Uncat	NA	NA	0.86	No_transmembrane
TribeFamily_1584_t06_3.1	rRNA subunit methyltransferase,Nop2p,	1	1	1	1	1	1	1	1	1	1	1	1	1	1	1	1	1	1	1	1	1	1	1	1	1	1	1	1	1	1	1	1	1	25	100	1		0	0	Uncat	NA	NA	0.88	Uncat	NA	NA	1	No_transmembrane
TribeFamily_1524_t06_3.1	IWS1, C-terminal,Transcription factors TFIIS, e.,	1	1	1	1	1	1	1	1	1	1	1	1	1	1	1	1	1	1	1	1	1	1	1	1	1	1	1	1	1	1	1	1	1	100	100	1		0	0	Nonenzyme	1	NA	1	Regulatory_functions	0.75	NA	1	No_transmembrane
TribeFamily_1702_t06_3.1		1	1	1	1	1	1	1	1	1	1	1	1	1	1	1	1	1	1	1	1	1	1	1	1	1	1	1	1	1	1	1	1	1	100	0	1		0	1	Enzyme	1	Uncat	NA	Uncat	NA	NA	1	No_transmembrane
TribeFamily_1732_t06_3.1	Prephenate dehydrogenase, fung.,Prephenate dehydrogenase,	1	1	1	1	1	1	1	1	1	1	1	1	1	1	1	1	1	1	1	1	1	1	1	1	1	1	1	1	1	1	1	1	1	13	81.25	0.14		1	1	Enzyme	1	Uncat	NA	Uncat	NA	NA	1	No_transmembrane
TribeFamily_1465_t06_3.1	MSF1,	1	1	1	1	1	1	1	1	1	1	1	1	1	1	1	1	1	1	1	2	1	1	1	1	1	1	1	1	1	1	1	1	1	35	100	1.10526		0	1	Enzyme	1	NA	0.89	Uncat	NA	NA	1	No_transmembrane
TribeFamily_1405_t06_3.1	Eukaryotic initiation factor 1.,S1, IF1 type,Eukaryotic initiation factor 1.,	1	1	1	1	1	1	1	1	2	1	1	1	1	1	1	1	1	1	1	1	1	1	1	1	1	1	1	1	1	1	1	1	1	100	100	0.933333		0	1	Uncat	NA	NA	1	Translation	0.75	NA	0.75	No_transmembrane
TribeFamily_1316_t06_3.1	Homoserine kinase,GHMP kinase,GHMP kinase, ATP-binding regio.,Homoserine kinase,	1	1	1	2	1	1	1	1	1	1	1	1	1	1	1	1	1	1	1	1	1	1	1	1	1	1	1	1	1	1	1	1	1	35	94.1176	0.54902		1	1	Enzyme	1	Lyase_(EC_4.-.-.-)	0.75	Uncat	NA	NA	0.88	No_transmembrane
TribeFamily_1138_t06_3.1	Eukaryotic DNA topoisomerase I.,Eukaryotic-like DNA topoisomer.,DNA breaking-rejoining enzyme,.,Eukaryotic-like DNA topoisomer.,	1	2	1	1	1	1	1	1	1	1	1	1	1	1	1	1	1	1	2	1	1	1	1	1	1	1	1	1	1	1	1	1	1	80	100	1.00513		0	1	Enzyme	1	Ligase_(EC_6.-.-.-)	1	Uncat	NA	NA	1	No_transmembrane
TribeFamily_1435_t06_3.1	Snf7,	1	1	1	1	1	1	1	1	1	1	1	1	1	1	1	1	1	1	1	1	1	1	1	1	1	1	1	1	1	1	2	1	1	26	100	1.01709		0	1	Nonenzyme	0.88	NA	1	Translation	0.75	NA	1	No_transmembrane
TribeFamily_1227_t06_3.1	Coproporphyrinogen III oxidase,	1	1	1	1	1	1	1	1	1	1	1	1	1	1	1	1	1	1	1	1	1	1	1	1	1	1	1	2	1	1	2	1	1	78	100	0.583333		1	1	Enzyme	1	Uncat	NA	Central_intermediary_metabolism	0.78	Uncat	NA	No_transmembrane
TribeFamily_1640_t06_3.1	EVH1,	1	1	1	1	1	1	1	1	1	1	1	1	1	1	1	1	1	1	1	1	1	1	1	1	1	1	1	1	1	1	1	1	1	5	100	0.78739		0	1	Enzyme	0.88	NA	0.88	Uncat	NA	NA	0.75	No_transmembrane
TribeFamily_1521_t06_3.1	Mitochondrial import inner mem.,	1	1	1	1	1	1	1	1	1	1	1	1	1	1	1	1	1	1	1	1	1	1	1	1	1	1	1	1	1	1	1	1	1	100	100	1		0	1	Enzyme	0.88	NA	1	Uncat	NA	Uncat	NA	Uncat
TribeFamily_1284_t06_3.1	Adenylosuccinate synthetase,	1	1	1	1	1	1	1	2	1	1	1	1	1	1	1	1	1	1	1	1	1	1	1	1	1	1	1	1	1	1	1	1	1	100	93.75	0.933333		1	1	Enzyme	1	Lyase_(EC_4.-.-.-)	1	Uncat	NA	NA	1	No_transmembrane
TribeFamily_1432_t06_3.1	Protein kinase-like,ABC-1,	1	1	1	1	1	1	1	1	1	1	1	1	1	1	1	1	1	1	1	1	1	1	1	1	1	1	1	1	1	1	2	1	1	23	100	0.689231		0	1	Enzyme	1	Uncat	NA	Uncat	NA	NA	0.75	No_transmembrane
TribeFamily_1254_t06_3.1	Mov34/MPN/PAD-1,Mov34-1,	1	1	1	1	1	1	1	1	1	1	1	1	1	1	1	1	1	1	1	1	1	1	1	1	1	1	1	1	1	1	2	1	1	12	100	0.789744		0	1	Enzyme	1	NA	1	Uncat	NA	NA	1	No_transmembrane
TribeFamily_1165_t06_3.1	Tetrahydrofolate dehydrogenase.,	1	1	2	1	1	1	1	1	1	1	1	1	1	1	1	1	1	1	1	1	1	1	1	1	1	1	1	1	1	1	2	1	1	41	100	1.4		1	1	Enzyme	1	Uncat	NA	Uncat	NA	NA	1	No_transmembrane
TribeFamily_1735_t06_3.1	Glutaminyl-tRNA synthetase, no.,Glutaminyl-tRNA synthetase, no.,Glutamyl-tRNA synthetase, clas.,Ribosomal protein L25-like,	1	1	1	1	1	1	1	1	1	1	1	1	1	1	1	1	1	1	1	1	1	1	1	1	1	1	1	1	1	1	1	1	1	18	100	0.729529		1	1	Enzyme	1	Ligase_(EC_6.-.-.-)	1	Uncat	NA	NA	1	No_transmembrane
TribeFamily_1527_t06_3.1	Transketolase, central region,Transketolase, C-terminal,	1	1	1	1	1	1	1	1	1	1	1	1	1	1	1	1	1	1	1	1	1	1	1	1	1	1	1	1	1	1	1	1	1	61	100	0.502564		1	1	Enzyme	1	Lyase_(EC_4.-.-.-)	1	Uncat	NA	Secreted	0.75	No_transmembrane
TribeFamily_1438_t06_3.1	Peptidase T1A, proteasome beta.,	1	1	1	1	1	1	1	1	1	1	1	1	1	1	1	1	1	1	1	1	1	1	1	1	1	1	1	1	1	1	2	1	1	67	100	0.56		0	1	Enzyme	1	Uncat	NA	Uncat	NA	NA	1	No_transmembrane
TribeFamily_1349_t06_3.1	RNA polymerase, RBP11-like,RNA polymerase, RpoA/D/Rpb3-ty.,DNA-directed RNA polymerase, 3.,RNA polymerase, insert,	1	1	1	1	1	1	1	1	1	1	1	1	1	1	1	1	1	1	1	1	1	1	1	1	1	1	1	1	1	1	2	1	1	52	100	0.923077		0	1	Enzyme	1	Uncat	NA	Central_intermediary_metabolism	0.75	NA	1	No_transmembrane
TribeFamily_1170_t06_3.1		1	1	1	1	1	1	1	1	1	1	1	1	1	1	1	1	1	1	1	1	1	2	1	1	1	1	1	1	1	1	2	1	1	100	100	1.07692		0	1	Enzyme	1	Uncat	NA	Central_intermediary_metabolism	0.88	NA	1	Transmembrane
TribeFamily_1081_t06_3.1	Molybdenum cofactor biosynthes.,UBA/THIF-type NAD/FAD binding .,NAD-binding site,	1	1	1	1	1	1	1	1	1	1	1	1	1	1	1	1	1	1	1	2	1	2	1	1	1	1	1	1	1	1	2	1	1	9	100	0.650218		0	1	Enzyme	1	Ligase_(EC_6.-.-.-)	0.78	Uncat	NA	Uncat	NA	Uncat
TribeFamily_333_t06_3.1	Protein of unknown function Me.,	2	1	2	2	1	2	1	1	2	2	1	2	2	1	2	2	2	1	2	2	2	2	2	2	2	3	2	2	2	3	4	2	2	6	100	0.416707		0	1	Enzyme	0.92	Uncat	NA	Uncat	NA	NA	1	No_transmembrane
TribeFamily_91_t06_3.1	Prefoldin,	2	2	2	2	2	9	4	2	3	3	8	2	2	4	1	4	3	4	4	5	5	3	6	0	4	5	8	14	7	6	9	4	4	9	92.7536	1		0	0	Nonenzyme	0.95	NA	1	Uncat	NA	NA	1	No_transmembrane
TribeFamily_413_t06_3.1	SAM (and some other nucleotide.,	2	2	2	2	1	2	2	1	2	2	2	2	2	1	1	1	1	2	1	1	1	1	1	1	1	1	2	2	3	3	4	2	2	74	100	0.43659		1	1	Enzyme	1	Lyase_(EC_4.-.-.-)	0.85	Uncat	NA	NA	1	No_transmembrane
TribeFamily_549_t06_3.1	6-phosphofructokinase, eukaryo.,	1	1	2	1	1	1	1	1	2	1	1	1	1	1	1	2	2	2	3	2	2	2	2	2	2	2	1	1	1	1	2	1	1	100	100	1.68269		1	1	Enzyme	1	Uncat	NA	Amino_acid_biosynthesis	0.89	NA	1	No_transmembrane
TribeFamily_543_t06_3.1	Mg2+ transporter protein, CorA.,	1	1	2	1	2	1	1	1	1	1	1	1	1	2	2	2	2	1	2	2	2	2	2	2	2	2	1	1	1	1	1	1	2	39	100	0.629586		0	1	Enzyme	0.92	NA	0.75	Uncat	NA	NA	0.92	Transmembrane
TribeFamily_163_t06_3.1	Thiamine pyrophosphate enzyme,.,Pyruvate decarboxylase/indolep.,Thiamine pyrophosphate enzyme,.,Thiamine pyrophosphate enzyme,.,	2	4	6	3	2	4	2	7	1	1	2	2	1	1	4	4	3	5	4	5	3	4	4	3	3	3	1	1	1	1	3	4	2	23	100	0.760181		1	1	Enzyme	1	Uncat	NA	Central_intermediary_metabolism	0.76	NA	0.94	No_transmembrane
TribeFamily_371_t06_3.1	Glyceraldehyde-3-phosphate deh.,	1	2	3	3	2	1	1	1	2	1	1	1	1	1	2	1	3	3	2	3	1	1	1	4	2	3	2	1	2	1	4	2	1	100	100	1.38462		1	1	Enzyme	1	Uncat	NA	Uncat	NA	NA	0.82	No_transmembrane
TribeFamily_569_t06_3.1	ATP-cone,Ribonucleotide reductase R1 su.,Ribonucleotide reductase large.,	1	2	1	1	1	1	1	1	1	1	1	1	1	1	1	2	2	2	1	2	2	2	2	2	2	2	1	1	1	1	3	1	2	100	95.4545	1.72308		1	1	Enzyme	1	Ligase_(EC_6.-.-.-)	0.89	Uncat	NA	NA	1	No_transmembrane
TribeFamily_188_t06_3.1	Multi antimicrobial extrusion .,	1	2	2	2	2	3	4	4	2	2	3	1	1	3	0	3	4	2	2	2	3	6	4	4	5	4	1	2	2	1	6	3	2	64	100	0.920596		0	1	Nonenzyme	0.94	NA	1	Uncat	NA	Uncat	NA	Transmembrane
TribeFamily_546_t06_3.1	Histone H2B,Histone-fold/TFIID-TAF/NF-Y,Histone H2B,	1	1	1	1	1	1	1	1	1	1	1	1	1	1	1	2	2	2	2	2	2	2	1	2	2	1	2	3	1	1	4	1	1	100	100	1.69231		0	1	Nonenzyme	1	NA	1	Uncat	NA	NA	0.82	No_transmembrane
TribeFamily_516_t06_3.1	Cellular retinaldehyde-binding.,Cellular retinaldehyde-binding.,	1	1	1	1	1	1	1	1	1	1	1	1	1	1	2	2	3	2	2	2	2	2	1	2	2	2	3	2	1	1	2	1	1	25	100	0.937557		0	1	Enzyme	1	Uncat	NA	Uncat	NA	NA	0.8	No_transmembrane
TribeFamily_594_t06_3.1	Ribulose-phosphate binding bar.,N-(5'phosphoribosyl)anthranila.,	1	1	1	1	0	1	1	1	1	1	1	1	1	1	2	2	2	2	2	2	2	2	2	2	2	2	2	1	1	1	1	1	2	37	100	0.997151		1	1	Enzyme	1	Lyase_(EC_4.-.-.-)	0.78	Uncat	NA	NA	1	No_transmembrane
TribeFamily_566_t06_3.1	Di-trans-poly-cis-decaprenylci.,	1	1	2	1	1	1	1	1	1	1	1	1	1	1	1	2	2	2	2	2	2	2	3	2	2	1	2	1	1	1	1	1	2	26	100	1.12118		1	1	Enzyme	0.9	Uncat	NA	Uncat	NA	NA	0.8	No_transmembrane
TribeFamily_469_t06_3.1	Mob1/phocein,Ferritin/ribonucleotide reduct.,	1	1	1	1	1	1	1	1	1	1	1	1	1	1	2	2	2	2	2	2	2	2	2	2	2	2	3	2	2	2	1	2	2	58	100	0.608696		0	1	Enzyme	1	Uncat	NA	Translation	0.82	Secreted	0.91	No_transmembrane
TribeFamily_573_t06_3.1	V-type ATPase, 116 kDa subunit,	1	1	1	1	2	1	1	1	2	1	1	1	1	1	1	2	2	1	2	2	3	2	2	2	2	2	1	1	1	1	1	1	2	100	100	1.68269		1	1	Enzyme	1	Uncat	NA	Purines_and_pyrimidines	0.82	NA	1	Transmembrane
TribeFamily_515_t06_3.1	Esterase/lipase/thioesterase,Alpha/beta hydrolase fold,	1	1	1	1	1	2	1	1	1	1	1	1	1	1	1	1	1	1	1	1	3	3	4	3	3	3	1	1	1	1	1	1	3	78	95.6522	3.01538		0	1	Enzyme	1	Ligase_(EC_6.-.-.-)	0.9	Central_intermediary_metabolism	0.8	Uncat	NA	No_transmembrane
TribeFamily_544_t06_3.1	SPX, N-terminal,Sodium/sulphate symporter,	1	1	1	1	1	1	1	1	1	1	1	1	1	1	0	2	2	2	2	3	1	2	3	2	3	2	1	1	1	1	4	1	1	15	95.8333	1.15851		1	1	Uncat	NA	NA	0.9	Transport_and_binding	1	NA	0.9	Transmembrane
TribeFamily_449_t06_3.1	Protein phosphatase 2C-like,Protein phosphatase 2C,Protein phosphatase 2C-like,	1	1	1	1	1	1	1	1	1	1	1	1	1	1	1	2	2	3	3	3	2	2	2	2	2	2	1	1	1	1	6	2	1	8	100	1.27567		0	0	Enzyme	0.9	Uncat	NA	Uncat	NA	NA	1	No_transmembrane
TribeFamily_404_t06_3.1		1	1	1	1	1	1	1	1	1	1	1	2	1	1	0	3	2	2	2	2	4	2	2	2	2	2	1	2	1	1	8	3	1	90	100	1.86667		0	1	Enzyme	0.9	Uncat	NA	Uncat	NA	NA	1	No_transmembrane
TribeFamily_520_t06_3.1	Tetrahydrofolate dehydrogenase.,Formate-tetrahydrofolate ligas.,	1	1	1	1	1	1	1	1	1	1	1	1	1	1	1	2	2	1	2	2	3	3	2	2	2	2	0	1	2	1	3	2	2	58	100	1.4		1	1	Enzyme	1	Ligase_(EC_6.-.-.-)	0.9	Uncat	NA	NA	1	No_transmembrane
TribeFamily_416_t06_3.1	WD40-like,WD-40 repeat,	1	1	1	1	1	1	1	1	1	1	1	1	1	1	1	2	2	2	2	2	3	3	3	3	3	3	1	1	1	1	3	3	3	2	100	0.796907		0	1	Enzyme	1	Uncat	NA	Uncat	NA	NA	1	No_transmembrane
TribeFamily_484_t06_3.1	Protein of unknown function DU.,	1	1	1	1	1	1	1	2	1	1	1	1	1	0	2	2	2	3	3	3	2	2	2	2	2	2	1	1	1	1	3	2	1	100	100	2.15385		0	0	Uncat	NA	Uncat	NA	Uncat	NA	Uncat	NA	Transmembrane
TribeFamily_419_t06_3.1	Zinc finger, C2H2-type,	1	1	1	1	1	1	1	1	0	1	1	1	1	0	1	1	2	3	3	3	1	2	2	2	2	3	2	1	1	1	10	2	2	5	100	0.62882		1	1	Nonenzyme	1	NA	1	Regulatory_functions	1	NA	1	No_transmembrane
TribeFamily_567_t06_3.1	Peptidase M16, N-terminal,Peptidase M16, zinc-binding si.,Peptidase M16, C-terminal,	1	1	1	1	1	1	1	1	1	1	1	1	1	1	2	2	2	2	2	2	2	2	2	2	2	2	1	1	1	1	3	1	1	34	100	1.19884		1	0	Enzyme	1	Uncat	NA	Uncat	NA	NA	1	No_transmembrane
TribeFamily_467_t06_3.1		1	1	1	1	1	1	2	2	1	1	1	1	1	1	2	2	2	2	2	2	3	2	2	2	3	2	1	1	1	1	2	2	2	25	100	1.1276		0	1	Enzyme	1	Uncat	NA	Uncat	NA	NA	1	No_transmembrane
TribeFamily_514_t06_3.1	WD40-like,WD-40 repeat,	1	1	1	1	1	1	1	1	1	1	1	1	1	1	2	2	2	3	2	2	3	2	2	2	2	2	1	1	1	1	2	2	1	58	100	1.46154		0	0	Enzyme	0.89	NA	1	Uncat	NA	Uncat	NA	No_transmembrane
TribeFamily_437_t06_3.1	Protein kinase,Serine/threonine protein kinas.,	1	1	1	1	1	1	2	2	1	1	1	2	1	1	3	2	2	3	2	2	2	2	2	2	2	2	1	1	1	1	4	1	2	2	96	0.883121		0	1	Enzyme	1	Lyase_(EC_4.-.-.-)	0.75	Uncat	NA	NA	1	No_transmembrane
TribeFamily_523_t06_3.1	Homocitrate synthase,Pyruvate carboxyltransferase,	1	1	2	1	1	1	2	2	1	1	1	1	1	1	1	1	2	2	2	2	3	2	2	2	2	2	1	1	1	1	3	1	1	100	100	1.52036		1	1	Enzyme	1	Uncat	NA	Amino_acid_biosynthesis	0.9	NA	1	No_transmembrane
TribeFamily_239_t06_3.1	Batten's disease protein Cln3,	3	1	3	4	3	3	3	4	3	3	3	3	3	3	1	1	1	1	1	1	2	1	1	1	1	1	3	3	3	3	4	1	3	88	97.2973	0.331361		0	0	Uncat	NA	Uncat	NA	Uncat	NA	NA	0.91	Uncat
TribeFamily_158_t06_3.1	Cytochrome b5,Fungal chitin synthase,	3	3	3	3	3	4	2	4	3	5	3	3	3	1	0	1	1	1	2	1	2	1	1	1	1	1	4	4	4	4	23	0	4	6	94.4444	0.669583		1	1	Enzyme	1	Uncat	NA	Uncat	NA	NA	0.76	Transmembrane
TribeFamily_506_t06_3.1	Vesicle transport v-SNARE,Target SNARE coiled-coil regio.,	2	2	2	2	2	2	1	1	2	2	2	2	2	2	1	1	1	1	1	1	1	1	1	1	1	1	3	1	1	2	3	1	1	77	86.9565	1.0355		0	1	Uncat	NA	NA	0.92	Uncat	NA	NA	0.83	Uncat
TribeFamily_503_t06_3.1	Exonuclease,	2	1	2	2	1	2	2	1	2	2	2	2	2	2	1	1	1	1	1	1	0	1	1	1	1	1	2	2	3	1	2	2	2	28	100	0.763864		0	0	Uncat	NA	NA	0.79	Uncat	NA	NA	0.93	No_transmembrane
TribeFamily_455_t06_3.1	Proteasome component region PC.,	2	1	2	2	1	2	2	2	2	2	2	2	2	2	1	1	1	0	1	1	1	1	1	1	1	1	2	2	2	2	4	2	2	56	96	0.866792		0	0	Enzyme	1	Uncat	NA	Uncat	NA	NA	1	No_transmembrane
TribeFamily_65_t06_3.1	Cupredoxin,Multicopper oxidase, type 3,Multicopper oxidase, copper-bi.,Multicopper oxidase, type 1,Cupredoxin,Multicopper oxidase, type 2,Multicopper oxidase, copper-bi.,	3	11	5	3	5	8	9	10	13	8	10	5	7	8	2	3	3	0	3	3	3	2	6	2	2	3	17	5	6	3	5	1	3	77	100	0.271014		0	0	Enzyme	0.98	Uncat	NA	Cell_envelope	0.79	Secreted	0.75	Uncat
TribeFamily_125_t06_3.1	Fungal G-protein, alpha subuni.,	3	4	4	3	3	4	3	3	3	3	3	3	3	3	2	2	2	1	2	2	2	2	2	2	2	2	16	7	3	4	11	2	2	95	100	0.585284		0	1	Enzyme	1	Uncat	NA	Uncat	NA	NA	0.88	No_transmembrane
TribeFamily_310_t06_3.1	Peptidase S16, lon N-terminal,Peptidase S16, ATP-dependent p.,AAA ATPase, central region,Chaperonin clpA/B,Peptidase S16, lon C-terminal,Peptidase S16, active site,	2	2	2	2	2	2	2	2	2	2	2	2	2	1	1	2	2	1	1	1	4	2	2	2	2	3	2	2	1	2	6	1	2	89	96.5517	0.961538		0	1	Enzyme	1	Uncat	NA	Uncat	NA	NA	1	No_transmembrane
TribeFamily_203_t06_3.1		3	2	4	3	2	4	5	6	3	2	3	3	2	3	0	2	2	1	1	2	5	2	2	3	2	3	1	4	1	2	3	1	2	13	100	0.612966		0	1	Enzyme	0.96	NA	0.87	Transport_and_binding	0.91	NA	0.83	Transmembrane
TribeFamily_83_t06_3.1	Proteinase inhibitor I9, subti.,Peptidase S8 and S53, subtilis.,	14	2	2	3	2	7	13	9	2	2	4	5	5	7	1	2	2	3	4	3	3	3	4	3	3	3	7	1	1	1	11	2	16	68	100	0.432465		0	1	Enzyme	0.98	Uncat	NA	Cell_envelope	0.78	Uncat	NA	No_transmembrane
TribeFamily_1446_t06_3.1	PBS lyase HEAT-like repeat,HEAT,PBS lyase HEAT-like repeat,	1	1	1	1	1	1	1	1	2	1	1	1	1	1	1	1	1	1	1	1	1	1	1	1	1	1	1	1	1	1	1	1	1	100	100	0.933333		0	1	Enzyme	0.88	Uncat	NA	Uncat	NA	NA	1	No_transmembrane
TribeFamily_1119_t06_3.1	Brix,	1	1	1	1	1	1	1	1	2	1	1	1	1	1	1	1	1	1	1	2	1	1	1	1	1	1	1	1	1	1	1	1	1	100	100	1.00513		0	1	Uncat	NA	Uncat	NA	Uncat	NA	NA	1	Uncat
TribeFamily_958_t06_3.1	Nucleic acid-binding, OB-fold,Glutamate-cysteine ligase cata.,	1	2	2	1	1	1	1	1	2	1	1	1	1	1	1	1	1	1	1	1	1	1	2	1	1	1	1	1	1	1	1	1	1	97	94.4444	0.837607		1	1	Enzyme	1	Ligase_(EC_6.-.-.-)	0.88	Central_intermediary_metabolism	1	NA	0.75	No_transmembrane
TribeFamily_1684_t06_3.1	HEAT,	1	1	1	1	1	1	1	1	1	1	1	1	1	1	1	1	1	1	1	1	1	1	1	1	1	1	1	1	1	1	1	1	1	100	56.25	1		0	1	Enzyme	1	Lyase_(EC_4.-.-.-)	1	Purines_and_pyrimidines	0.75	NA	1	No_transmembrane
TribeFamily_1535_t06_3.1	5-aminolevulinic acid synthase,Aminotransferase, class I and .,Aminotransferase, class-II,	1	1	1	1	1	1	1	1	1	1	1	1	1	1	1	1	1	1	1	1	1	1	1	1	1	1	1	1	1	1	1	1	1	25	100	0.576381		1	1	Enzyme	1	Lyase_(EC_4.-.-.-)	0.88	Uncat	NA	NA	0.88	No_transmembrane
TribeFamily_1713_t06_3.1		1	1	1	1	1	1	1	1	1	1	1	1	1	1	1	1	1	1	1	1	1	1	1	1	1	1	1	1	1	1	1	1	1	1	100	0.796907		0	1	Enzyme	1	NA	0.88	Uncat	NA	NA	1	Uncat
TribeFamily_1387_t06_3.1	Initiation factor 2B related,	1	1	1	1	1	1	1	1	1	1	1	1	1	1	1	1	1	1	1	1	2	1	1	1	1	1	1	1	1	1	1	1	1	24	100	0.905983		0	1	Uncat	NA	NA	1	Amino_acid_biosynthesis	0.75	NA	1	No_transmembrane
TribeFamily_1476_t06_3.1	N2,N2-dimethylguanosine tRNA m.,SAM (and some other nucleotide.,	1	1	1	1	1	1	1	1	1	1	1	1	1	1	1	1	1	1	1	1	1	1	1	1	1	1	1	1	1	1	2	1	1	59	100	1.03205		0	1	Enzyme	1	Uncat	NA	Uncat	NA	NA	1	No_transmembrane
TribeFamily_1179_t06_3.1	Terpenoid cylases/protein pren.,Prenyltransferase/squalene oxi.,	1	1	1	1	1	1	1	1	1	1	1	1	1	1	1	1	1	1	1	1	1	1	1	1	1	1	1	1	2	1	1	2	1	36	100	1		1	1	Enzyme	1	Lyase_(EC_4.-.-.-)	0.75	Uncat	NA	NA	0.88	No_transmembrane
TribeFamily_488_t06_3.1	Flavocytochrome c,Fumarate reductase/succinate d.,	1	2	2	2	1	1	2	2	3	2	2	1	1	2	1	1	1	2	2	2	1	1	2	2	1	2	1	1	2	1	3	1	0	5	100	0.416707		1	1	Enzyme	1	Uncat	NA	Uncat	NA	NA	0.91	Uncat
TribeFamily_104_t06_3.1	GroES-like,Alcohol dehydrogenase, zinc-co.,	2	8	8	5	4	5	6	9	8	7	3	6	4	3	3	0	1	2	2	2	4	4	1	5	2	5	1	2	3	3	12	0	0	16	100	0.301223		0	1	Enzyme	1	Lyase_(EC_4.-.-.-)	0.92	Uncat	NA	NA	1	No_transmembrane
TribeFamily_598_t06_3.1	Glucose/ribitol dehydrogenase,	1	2	3	1	2	2	2	2	3	1	1	1	1	1	1	1	1	1	1	1	1	2	1	2	1	1	1	1	2	1	2	1	1	2	95.2381	0.209226		0	0	Enzyme	1	Uncat	NA	Uncat	NA	NA	0.8	No_transmembrane
TribeFamily_268_t06_3.1	ATP-dependent DNA helicase Rec.,DEAD/DEAH box helicase, N-term.,DEAD/DEAH box helicase,ATP-dependent helicase, DEAH-b.,Helicase, C-terminal,	2	3	2	2	2	3	3	6	3	3	2	2	5	2	0	1	1	2	2	1	1	1	1	1	1	1	3	2	3	2	3	3	2	7	100	0.856184		0	1	Enzyme	1	Uncat	NA	Uncat	NA	NA	0.94	No_transmembrane
TribeFamily_253_t06_3.1	Potassium transport protein, h.,	2	4	5	3	2	4	4	6	2	2	2	1	4	4	0	1	1	3	1	2	1	1	2	1	1	1	2	2	2	1	3	2	1	25	97.2222	0.628807		0	1	Uncat	NA	Uncat	NA	Transport_and_binding	0.94	Uncat	NA	Transmembrane
TribeFamily_215_t06_3.1	D-isomer specific 2-hydroxyaci.,D-isomer specific 2-hydroxyaci.,	3	3	3	4	4	4	4	7	4	4	2	3	1	3	1	1	1	2	1	2	1	1	1	1	1	1	2	2	5	1	2	3	1	26	97.0588	0.478632		1	0	Enzyme	1	Uncat	NA	Uncat	NA	NA	0.95	No_transmembrane
TribeFamily_170_t06_3.1	YjgF-like protein,Endoribonuclease L-PSP,	3	6	2	2	4	3	5	19	3	3	1	3	1	3	1	1	3	2	1	2	1	2	1	1	1	2	2	3	6	1	2	2	1	24	100	0.259441		0	0	Uncat	NA	NA	0.95	Uncat	NA	Uncat	NA	No_transmembrane
TribeFamily_42_t06_3.1	GroES-like,Alcohol dehydrogenase superfam.,	3	26	25	9	11	10	14	23	13	9	2	4	13	11	0	1	2	4	2	3	3	7	6	3	5	1	7	17	4	3	1	1	5	12	100	0.164583		0	0	Enzyme	0.99	Uncat	NA	Uncat	NA	NA	0.91	No_transmembrane
TribeFamily_28_t06_3.1	Major facilitator superfamily .,	10	32	32	17	21	25	18	34	15	6	5	17	12	11	2	3	3	1	3	2	2	5	6	6	4	1	10	7	3	6	13	0	7	68	98.2249	0.261625		0	1	Nonenzyme	0.98	NA	1	Transport_and_binding	1	Uncat	NA	Transmembrane
TribeFamily_138_t06_3.1	NADH:flavin oxidoreductase/NAD.,	2	7	6	4	5	5	5	8	6	3	2	5	3	2	0	1	2	2	3	2	2	1	3	3	1	1	4	4	2	2	8	2	1	17	100	0.682274		0	0	Enzyme	1	Uncat	NA	Uncat	NA	NA	0.8	No_transmembrane
TribeFamily_129_t06_3.1	Amino acid/polyamine transport.,Amino acid permease-associated.,	1	4	6	3	7	3	6	10	5	2	3	4	6	5	1	2	3	2	3	2	5	3	2	4	3	3	4	2	1	0	3	0	4	78	100	0.466667		1	1	Nonenzyme	0.94	NA	0.97	Transport_and_binding	0.97	Uncat	NA	Transmembrane
TribeFamily_483_t06_3.1	NUDIX hydrolase,	1	2	3	3	2	1	2	3	2	2	2	3	2	1	1	1	1	1	1	1	1	1	1	1	1	1	2	1	2	1	2	1	1	55	96.1538	0.676208		0	1	Enzyme	1	Uncat	NA	Uncat	NA	NA	0.83	No_transmembrane
TribeFamily_139_t06_3.1	Catalase,Catalase, N-terminal,Catalase,	2	9	6	4	4	4	5	6	6	7	3	6	3	2	2	1	2	2	1	2	1	2	1	1	2	2	4	5	4	0	4	1	3	95	100	0.324552		1	1	Enzyme	1	Uncat	NA	Uncat	NA	NA	0.97	No_transmembrane
TribeFamily_162_t06_3.1	FAD linked oxidase, N-terminal,FAD linked oxidase, C-terminal,	3	5	5	5	4	5	4	6	4	4	4	4	5	2	2	1	3	0	1	1	1	2	3	3	4	2	2	3	2	1	4	1	1	42	100	0.411397		1	1	Enzyme	1	Uncat	NA	Uncat	NA	Uncat	NA	No_transmembrane
TribeFamily_576_t06_3.1	HECT,	1	2	2	2	2	1	2	2	2	2	2	2	2	2	1	1	1	1	1	1	1	2	1	1	1	1	1	1	1	1	1	2	1	134	96	0.953086		0	0	Enzyme	1	Uncat	NA	Uncat	NA	NA	0.85	No_transmembrane
TribeFamily_542_t06_3.1	Cupin, RmlC-type,Mannose-6-phosphate isomerase,.,	1	2	3	2	2	2	2	2	2	2	2	2	2	1	1	1	1	1	1	1	1	1	1	1	1	1	1	2	2	1	1	1	1	100	100	0.518519		1	1	Enzyme	1	Uncat	NA	Uncat	NA	NA	1	No_transmembrane
TribeFamily_425_t06_3.1	Aspartyl-tRNA synthetase arche.,nucleic acid binding, OB-fold,.,tRNA synthetase, class II (D, .,	2	2	2	3	2	3	2	2	3	2	2	3	2	2	1	1	1	1	1	1	1	1	1	1	1	1	1	2	2	2	2	1	1	23	100	0.694215		1	1	Enzyme	1	Ligase_(EC_6.-.-.-)	0.87	Uncat	NA	NA	1	No_transmembrane
TribeFamily_229_t06_3.1	Phospholipase D/Transphosphati.,	2	3	3	3	4	5	3	3	5	3	2	3	3	3	0	1	1	1	1	1	3	1	2	1	1	2	2	2	2	1	7	1	1	59	97.0588	0.561213		0	1	Enzyme	1	Uncat	NA	Uncat	NA	NA	1	No_transmembrane
TribeFamily_568_t06_3.1	Beta-lactamase-like,	2	2	2	2	2	2	1	1	2	2	2	2	2	2	1	1	1	1	1	2	1	1	1	1	1	1	1	1	1	1	1	2	1	24	100	0.253394		1	1	Enzyme	1	NA	0.77	Uncat	NA	NA	0.85	No_transmembrane
TribeFamily_570_t06_3.1	Alanine dehydrogenase/PNT, N-t.,Alanine dehydrogenase/PNT, C-t.,	2	1	2	2	1	2	2	2	2	2	2	2	2	2	1	1	1	1	1	1	1	1	2	1	1	1	1	1	1	1	1	1	2	47	96	1.15572		1	1	Enzyme	0.85	Uncat	NA	Uncat	NA	NA	1	Uncat
TribeFamily_277_t06_3.1	HAD-superfamily subfamily IIA .,Peptidase S26A, signal peptida.,	3	3	4	3	3	3	3	3	3	3	3	3	3	3	1	1	2	1	1	1	2	2	2	2	2	2	1	1	1	1	1	1	2	71	94.5946	0.634615		0	1	Enzyme	0.95	Uncat	NA	Central_intermediary_metabolism	0.89	NA	0.95	No_transmembrane
TribeFamily_45_t06_3.1	NAD-dependent epimerase/dehydr.,	2	14	17	5	3	7	7	24	7	5	4	10	8	2	2	0	4	11	2	4	7	5	8	13	16	9	5	8	3	4	0	2	11	97	61.2245	0.818818		0	1	Enzyme	1	Uncat	NA	Uncat	NA	NA	0.96	No_transmembrane
TribeFamily_153_t06_3.1	Permease for cytosine/purines,.,	2	5	6	5	5	5	4	3	4	4	2	2	3	2	1	1	2	3	4	4	2	3	3	4	5	4	3	4	3	1	0	0	2	72	98.0769	0.828402		1	1	Nonenzyme	0.96	NA	0.96	Transport_and_binding	0.96	Uncat	NA	Transmembrane
TribeFamily_1543_t06_3.1	Snf7,	1	1	1	1	1	1	1	1	1	1	1	1	1	1	1	1	1	1	1	1	1	1	1	1	1	1	1	1	1	1	1	1	1	18	100	0.691358		0	1	Uncat	NA	NA	1	Uncat	NA	NA	1	No_transmembrane
TribeFamily_1513_t06_3.1	Aminoacyl-tRNA synthetase, cla.,Methionyl-tRNA synthetase, cla.,Aminoacyl-tRNA synthetase, cla.,	1	1	1	1	1	1	1	1	1	1	1	1	1	1	1	1	1	1	1	1	1	1	1	1	1	1	1	1	1	1	1	1	1	11	100	0.518999		1	1	Enzyme	1	Ligase_(EC_6.-.-.-)	0.88	Uncat	NA	NA	1	No_transmembrane
TribeFamily_1632_t06_3.1	Vacuolar protein sorting-assoc.,	1	1	1	1	1	1	1	1	1	1	1	1	1	1	1	1	1	1	1	1	1	1	1	1	1	1	1	1	1	1	1	1	1	100	93.75	1		0	1	Enzyme	1	Uncat	NA	Uncat	NA	NA	1	No_transmembrane
TribeFamily_1305_t06_3.1	WW/Rsp5/WWP,PpiC-type peptidyl-prolyl cis-.,	1	1	1	1	1	1	1	1	1	1	1	1	1	1	1	1	1	1	1	1	1	1	1	2	1	1	1	1	1	1	1	1	1	100	100	1.07692		0	1	Uncat	NA	NA	0.88	Uncat	NA	Secreted	0.75	No_transmembrane
TribeFamily_1395_t06_3.1		1	1	1	1	1	1	1	1	1	1	1	1	1	1	1	1	1	2	1	1	1	1	1	1	1	1	1	1	1	1	1	1	1	4	100	0.890173		0	1	Uncat	NA	NA	0.75	Uncat	NA	Uncat	NA	No_transmembrane
TribeFamily_1481_t06_3.1	Protein of unknown function DU.,	1	1	1	1	1	2	1	1	1	1	1	1	1	1	1	1	1	1	1	1	1	1	1	1	1	1	1	1	1	1	1	1	1	100	93.75	0.933333		0	1	Nonenzyme	1	NA	1	Uncat	NA	NA	0.88	Transmembrane
TribeFamily_1302_t06_3.1	Putative DNA helicase,DEAD/DEAH box helicase, N-term.,AAA ATPase,	1	1	1	1	1	1	1	1	1	1	1	1	1	1	1	1	1	1	1	1	2	1	1	1	1	1	1	1	1	1	1	1	1	11	93.75	0.376068		0	1	Enzyme	1	Uncat	NA	Amino_acid_biosynthesis	0.88	NA	1	No_transmembrane
TribeFamily_1124_t06_3.1	Aminoacyl-tRNA synthetase, cla.,Tyrosyl-tRNA synthetase, class.,	1	1	1	1	1	1	2	1	1	2	1	1	1	1	1	1	1	1	1	1	1	1	1	1	1	1	1	1	1	1	1	1	1	12	100	0.110672		1	1	Enzyme	1	Uncat	NA	Uncat	NA	NA	1	No_transmembrane
TribeFamily_611_t06_3.1	Silent information regulator p.,	1	1	1	1	1	1	1	1	1	1	1	2	1	2	2	2	2	2	2	2	2	1	1	1	1	1	2	1	2	1	1	1	2	10	100	0.828402		0	1	Enzyme	0.83	NA	0.75	Uncat	NA	NA	1	No_transmembrane
TribeFamily_475_t06_3.1	Cys/Met metabolism pyridoxal-p.,	2	2	3	1	1	2	3	3	1	1	3	2	4	2	1	1	1	1	2	3	1	1	1	1	1	1	1	1	1	1	1	1	1	18	93.3333	0.551757		1	1	Enzyme	1	Uncat	NA	Uncat	NA	NA	1	No_transmembrane
TribeFamily_440_t06_3.1	3(2),5 -bisphosphate nucleotid.,	1	3	3	2	2	2	3	3	1	1	3	4	3	1	1	1	1	1	1	1	1	1	3	1	1	1	1	1	2	1	1	1	1	100	100	0.504808		1	1	Enzyme	1	Uncat	NA	Uncat	NA	NA	0.94	No_transmembrane
TribeFamily_831_t06_3.1	Pyridine nucleotide-disulphide.,Mercuric reductase,	1	2	1	1	0	1	2	2	1	1	1	2	2	1	1	1	1	1	1	2	1	1	1	1	1	1	1	1	1	1	2	1	1	16	94.7368	0.602059		1	1	Enzyme	1	Uncat	NA	Uncat	NA	NA	1	No_transmembrane
TribeFamily_893_t06_3.1	Dehydrogenase, E1 component,	1	2	2	2	1	1	1	1	1	1	1	1	1	1	1	1	1	1	1	1	1	1	1	1	1	1	1	1	2	1	2	1	1	62	100	0.456876		1	1	Enzyme	1	Uncat	NA	Uncat	NA	NA	1	No_transmembrane
TribeFamily_685_t06_3.1	HAD-superfamily subfamily IB h.,HAD-superfamily hydrolase subf.,	1	2	3	3	0	1	2	1	1	2	1	1	1	1	1	1	1	1	1	1	2	1	1	1	1	1	1	1	2	1	2	1	1	28	100	0.389525		0	1	Enzyme	1	Lyase_(EC_4.-.-.-)	0.88	Uncat	NA	NA	1	No_transmembrane
TribeFamily_1946_t06_3.1	Zinc finger, UBP-type,Peptidase C19, ubiquitin carbo.,	1	1	1	1	1	1	1	1	1	1	1	1	1	1	1	1	1	1	1	1	1	1	1	1	1	0	1	1	1	1	1	1	1	50	100	1.0355		0	1	Enzyme	1	Uncat	NA	Uncat	NA	NA	1	No_transmembrane
TribeFamily_1881_t06_3.1	Light chain 3 (LC3),	1	1	1	1	1	1	1	1	1	1	1	1	1	1	1	1	1	1	1	1	1	1	1	1	1	0	1	1	1	1	1	1	1	100	93.75	0.923077		0	1	Enzyme	1	NA	0.75	Uncat	NA	NA	0.88	No_transmembrane
TribeFamily_1645_t06_3.1	H+-transporting two-sector ATP.,	1	1	1	1	1	1	1	1	1	1	1	1	1	1	1	1	1	1	1	1	1	1	1	1	1	1	1	1	1	1	1	1	1	100	100	1		1	1	Enzyme	1	Lyase_(EC_4.-.-.-)	0.88	Uncat	NA	NA	1	No_transmembrane
TribeFamily_1526_t06_3.1	RNA-processing protein, HAT he.,Protein prenyltransferase,RNA-processing protein, HAT he.,	1	1	1	1	1	1	1	1	1	1	1	1	1	1	1	1	1	1	1	1	1	1	1	1	1	1	1	1	1	1	1	1	1	24	93.75	0.982456		0	0	Enzyme	1	Lyase_(EC_4.-.-.-)	0.88	Uncat	NA	NA	1	No_transmembrane
TribeFamily_1348_t06_3.1	Nrap protein,	1	1	1	1	1	1	1	1	2	1	1	1	1	1	1	1	1	1	1	1	1	1	1	1	1	1	1	1	1	1	1	1	1	100	100	0.933333		0	0	Enzyme	1	Ligase_(EC_6.-.-.-)	0.88	Uncat	NA	NA	1	No_transmembrane
TribeFamily_1259_t06_3.1	SAM (and some other nucleotide.,	1	1	1	1	1	1	1	1	2	1	1	1	1	1	1	1	1	1	1	1	1	1	1	1	1	1	1	1	1	1	1	1	1	100	100	0.933333		0	0	Enzyme	0.88	Ligase_(EC_6.-.-.-)	0.75	Uncat	NA	Uncat	NA	No_transmembrane
TribeFamily_1407_t06_3.1	Spc97/Spc98,	1	1	1	1	1	1	1	1	1	1	1	2	1	1	1	1	1	1	1	1	1	1	1	1	1	1	1	1	1	1	1	1	1	40	88.2353	0.641026		0	1	Enzyme	0.89	Uncat	NA	Uncat	NA	NA	0.89	No_transmembrane
TribeFamily_1467_t06_3.1		1	1	1	1	1	1	1	1	1	1	1	1	1	1	1	1	1	1	1	1	1	1	1	1	1	1	1	1	1	1	2	1	1	41	6.25	0.7		0	0	Enzyme	1	Uncat	NA	Uncat	NA	NA	1	No_transmembrane
TribeFamily_1912_t06_3.1	RNA polymerase Rpb7, N-termina.,RNA binding S1,	1	1	1	1	1	1	1	1	1	1	1	1	1	1	1	1	1	1	1	1	1	1	1	1	1	1	1	1	1	1	1	1	0	31	100	0.775385		0	1	Enzyme	0.86	Uncat	NA	Uncat	NA	NA	0.86	No_transmembrane
TribeFamily_547_t06_3.1	WD40-like,WD-40 repeat,	2	2	2	2	2	2	2	2	2	4	2	2	1	1	1	1	1	1	1	1	2	1	1	1	1	1	1	1	1	1	1	1	1	18	68.1818	0.760684		0	1	Enzyme	1	Uncat	NA	Uncat	NA	NA	0.75	Uncat
TribeFamily_532_t06_3.1	Glutamine amidotransferase, cl.,Amidophosphoribosyl transferas.,Phosphoribosyltransferase,	2	1	1	2	1	2	2	2	2	3	2	3	2	2	1	1	1	1	1	1	2	1	1	1	1	1	1	2	1	2	1	1	1	44	91.6667	0.730769		1	1	Enzyme	0.86	Uncat	NA	Uncat	NA	NA	0.93	No_transmembrane
TribeFamily_861_t06_3.1	UMP-CMP kinase,Adenylate/cytidine kinase, N-t.,	1	1	1	1	1	1	1	2	2	2	1	2	1	1	1	1	1	1	1	1	1	1	1	1	1	1	1	1	1	1	2	1	1	35	100	0.802413		1	1	Enzyme	1	Uncat	NA	Uncat	NA	Secreted	0.78	No_transmembrane
TribeFamily_952_t06_3.1	Neutral trehalase Ca2+ binding,Glycoside hydrolase, family 37,Glycoside transferase, six-hai.,Glycoside hydrolase, family 37,	1	1	1	1	1	1	1	1	1	1	1	1	1	1	0	1	1	1	2	2	2	1	1	1	1	1	1	1	1	1	3	1	1	74	100	0.769231		1	1	Enzyme	1	Uncat	NA	Uncat	NA	NA	1	No_transmembrane
TribeFamily_1440_t06_3.1	Glutamine amidotransferase, cl.,Asparagine synthase, glutamine.,Asparagine synthase,	1	1	1	1	1	1	1	1	1	1	1	1	1	1	0	1	1	1	1	2	1	1	1	1	1	1	1	1	1	1	2	1	1	35	100	0.519231		1	1	Enzyme	1	Uncat	NA	Central_intermediary_metabolism	0.78	NA	1	No_transmembrane
TribeFamily_896_t06_3.1	CDP-alcohol phosphatidyltransf.,	1	1	2	1	1	1	1	1	1	1	1	1	1	1	0	1	1	2	2	2	2	1	1	1	2	1	1	1	1	1	1	1	1	60	94.7368	0.553846		1	1	Nonenzyme	1	NA	1	Transport_and_binding	1	Uncat	NA	Transmembrane
TribeFamily_595_t06_3.1	Enolase,	1	1	1	1	1	1	1	2	1	1	2	1	1	1	0	1	1	2	2	5	1	2	1	1	2	1	1	2	2	1	2	2	1	98	100	1.26697		1	1	Enzyme	1	Lyase_(EC_4.-.-.-)	0.79	Uncat	NA	NA	1	No_transmembrane
TribeFamily_1590_t06_3.1	Ribosomal protein L16,	1	1	1	1	1	1	1	1	1	1	1	1	1	1	0	1	1	1	1	1	1	1	1	1	1	1	1	1	1	1	2	1	1	100	100	0.923077		0	1	Enzyme	0.75	NA	0.75	Uncat	NA	Uncat	NA	No_transmembrane
TribeFamily_1471_t06_3.1	Arf GTPase activating protein,	1	1	1	1	1	1	1	1	1	1	1	1	1	1	0	1	1	1	1	1	2	1	1	1	1	1	1	1	1	1	2	1	1	20	100	0.983278		0	1	Enzyme	1	Uncat	NA	Uncat	NA	NA	1	No_transmembrane
TribeFamily_1144_t06_3.1	Proteasome/cyclosome, regulato.,	1	1	1	1	1	1	1	1	1	1	1	1	1	1	0	1	1	1	1	1	1	1	1	1	1	2	1	1	2	1	2	1	1	41	93.75	0.682927		0	1	Enzyme	1	Uncat	NA	Uncat	NA	NA	1	No_transmembrane
TribeFamily_802_t06_3.1	GTP-binding,GTP1/OBG,	1	1	1	1	1	1	1	1	1	1	1	1	1	1	0	1	1	1	1	1	1	2	2	1	1	2	2	2	2	1	2	1	1	22	94.7368	1.01538		0	0	Enzyme	1	Uncat	NA	Uncat	NA	NA	1	No_transmembrane
TribeFamily_1797_t06_3.1	Tyrosyl-tRNA synthetase, class.,	1	1	1	1	1	1	1	1	1	1	1	1	1	1	0	1	1	1	1	1	1	1	1	1	1	1	1	1	1	1	1	1	1	100	100	0.923077		1	1	Enzyme	1	Uncat	NA	Uncat	NA	NA	0.88	No_transmembrane
TribeFamily_1767_t06_3.1	Glycosyl transferase, group 1,	1	1	1	1	1	1	1	1	1	1	1	1	1	1	0	1	1	1	1	1	1	1	1	1	1	1	1	1	1	1	1	1	1	23	100	0.923077		0	1	Enzyme	0.88	Uncat	NA	Purines_and_pyrimidines	1	NA	0.88	Transmembrane
TribeFamily_1945_t06_3.1	Initiation factor eIF-4 gamma,.,Initiation factor eIF-4 gamma,.,	1	1	1	1	1	1	1	1	1	1	1	1	1	1	0	1	1	1	1	1	1	1	1	1	1	1	1	1	1	1	1	1	1	13	100	0.602059		0	1	Uncat	NA	Uncat	NA	Uncat	NA	NA	1	No_transmembrane
TribeFamily_1142_t06_3.1	Pyridine nucleotide-disulphide.,Pyridine nucleotide-disulphide.,	1	1	1	1	1	1	1	1	1	1	1	1	1	1	0	1	1	2	2	2	1	1	1	1	1	1	1	1	1	1	1	1	1	100	100	1.15385		1	1	Enzyme	1	Uncat	NA	Uncat	NA	NA	1	No_transmembrane
TribeFamily_2035_t06_3.1	Ribosomal protein S9,	1	1	1	1	1	1	1	1	1	1	1	1	1	1	0	1	1	1	1	1	1	1	1	1	1	1	1	0	1	1	1	1	1	100	100	0.923077		0	1	Enzyme	1	Uncat	NA	Uncat	NA	Uncat	NA	No_transmembrane
TribeFamily_1647_t06_3.1	Like-Sm ribonucleoprotein, euk.,	1	1	1	1	1	1	1	1	1	1	1	1	1	1	0	1	1	1	2	1	1	1	1	0	1	1	1	1	1	1	2	1	1	21	100	0.82265		0	1	Nonenzyme	1	NA	1	Translation	0.88	NA	0.88	No_transmembrane
TribeFamily_1231_t06_3.1	RNA binding S1,Eukaryotic translation initiat.,	1	1	1	1	1	1	1	1	1	1	1	1	1	1	0	1	1	2	1	1	1	1	1	0	1	1	1	1	3	1	2	1	1	38	100	1.10684		0	1	Enzyme	1	Uncat	NA	Uncat	NA	NA	1	No_transmembrane
TribeFamily_950_t06_3.1	Nucleosome assembly protein (N.,	1	1	1	1	1	1	1	1	1	1	1	1	1	1	1	1	1	1	1	1	1	1	1	1	1	1	1	1	1	1	4	2	1	51	100	0.933333		0	1	Enzyme	1	NA	0.88	Uncat	NA	NA	1	No_transmembrane
TribeFamily_1053_t06_3.1	E1 protein and Def2/Der2 aller.,	1	1	1	1	1	1	1	1	1	1	1	1	1	1	1	1	1	1	1	1	1	1	1	1	1	1	1	1	2	1	3	1	1	95	93.75	1.07692		0	1	Uncat	NA	NA	1	Cell_envelope	0.88	Secreted	0.88	No_transmembrane
TribeFamily_1171_t06_3.1	Asparaginyl-tRNA synthetase, c.,nucleic acid binding, OB-fold,.,tRNA synthetase, class II (D, .,	1	1	1	1	1	1	1	1	1	1	1	1	1	2	1	1	1	1	1	1	1	1	1	1	1	1	1	1	1	1	2	1	1	15	100	0.694215		1	1	Enzyme	1	Ligase_(EC_6.-.-.-)	0.89	Uncat	NA	NA	0.89	No_transmembrane
TribeFamily_1617_t06_3.1	Ribosomal protein L24E,	1	1	1	1	1	1	1	1	1	0	1	1	1	1	1	1	1	1	1	1	1	1	1	1	1	1	1	1	1	1	2	1	1	46	93.75	1.03846		0	1	Nonenzyme	0.75	NA	0.88	Translation	1	NA	0.88	No_transmembrane
TribeFamily_1680_t06_3.1	26S proteasome non-ATPase regu.,	1	1	1	1	1	1	1	1	0	1	1	1	1	1	1	1	1	1	1	1	1	1	1	1	1	1	1	1	1	1	2	1	1	47	100	1.07692		0	1	Enzyme	1	Uncat	NA	Uncat	NA	Uncat	NA	No_transmembrane
TribeFamily_1589_t06_3.1	AAA ATPase,Replication factor C conserved.,DNA polymerase III clamp loade.,	1	1	1	1	1	1	1	1	0	1	1	1	1	1	1	1	1	1	1	1	1	1	1	1	1	1	1	1	1	1	2	1	1	9	100	1.04263		0	1	Enzyme	1	Uncat	NA	Uncat	NA	NA	0.88	No_transmembrane
TribeFamily_923_t06_3.1	Nucleoside diphosphate kinase,Nucleoside-diphosphate kinase,Nucleoside diphosphate kinase,	1	1	1	1	1	1	1	1	0	1	1	2	1	1	1	1	1	1	1	1	2	1	1	1	1	1	1	1	2	2	2	1	1	86	100	1.07692		1	1	Enzyme	1	NA	0.78	Uncat	NA	NA	0.89	No_transmembrane
TribeFamily_1289_t06_3.1	Translationally controlled tum.,Mss4-like,Translationally controlled tum.,	1	1	1	1	1	1	2	1	0	1	1	1	1	1	1	1	1	1	1	1	1	1	1	1	1	1	1	1	1	1	2	1	1	100	100	1		0	1	Enzyme	1	Uncat	NA	Uncat	NA	NA	1	No_transmembrane
TribeFamily_1469_t06_3.1	WD40-like,WD-40 repeat,	1	1	1	1	1	1	1	1	1	1	1	1	1	1	1	1	1	1	1	1	2	1	1	1	1	1	1	1	1	1	1	1	1	1	100	0.796907		0	1	Enzyme	1	NA	0.88	Uncat	NA	NA	1	No_transmembrane
TribeFamily_1290_t06_3.1		1	1	1	1	1	1	1	1	1	1	1	1	1	1	1	1	1	1	1	1	2	1	1	1	1	1	1	1	1	1	1	1	1	94	100	1.00513		0	0	Enzyme	1	Uncat	NA	Uncat	NA	NA	1	No_transmembrane
TribeFamily_1230_t06_3.1	SMC protein, N-terminal,SMCs flexible hinge,Structural maintenance of chro.,ABC transporter related,	1	1	1	1	1	1	1	1	1	1	1	1	1	1	1	1	1	1	1	1	2	2	1	1	1	1	1	1	1	1	1	1	1	2	94.1176	0.669583		0	1	Uncat	NA	Uncat	NA	Uncat	NA	NA	1	No_transmembrane
TribeFamily_1677_t06_3.1	Syntaxin, N-terminal,Target SNARE coiled-coil regio.,	1	1	1	1	1	1	1	1	1	1	1	1	1	1	1	1	1	1	1	1	1	1	1	1	1	1	1	1	1	1	1	1	1	16	100	1.06425		0	1	Enzyme	0.75	NA	1	Translation	1	NA	1	Transmembrane
TribeFamily_1558_t06_3.1	WD40-like,WD-40 repeat,BING4, C-terminal,	1	1	1	1	1	1	1	1	1	1	1	1	1	1	1	1	1	1	1	1	1	1	1	1	1	1	1	1	1	1	1	1	1	100	100	1		0	1	Enzyme	1	Ligase_(EC_6.-.-.-)	0.75	Uncat	NA	NA	1	No_transmembrane
TribeFamily_1706_t06_3.1	Dullard-like phosphatase domai.,	1	1	1	1	1	1	1	1	1	1	1	1	1	1	1	1	1	1	1	1	1	1	1	1	1	1	1	1	1	1	1	1	1	5	100	1.27567		0	1	Enzyme	1	Uncat	NA	Central_intermediary_metabolism	0.88	Uncat	NA	No_transmembrane
TribeFamily_1141_t06_3.1	ARP23 complex 20 kDa subunit,	1	1	1	1	1	1	1	1	1	1	1	1	1	1	1	1	1	1	1	1	2	1	1	1	1	1	1	1	1	1	2	1	1	100	100	1.07692		0	1	Uncat	NA	Uncat	NA	Energy_metabolism	0.88	Secreted	0.75	No_transmembrane
TribeFamily_1200_t06_3.1	tRNA ligase, fungi,	1	1	1	1	1	1	1	1	1	1	1	1	1	1	1	1	1	1	1	1	1	1	1	1	1	2	1	1	1	1	1	1	2	97	94.1176	1.23077		0	1	Enzyme	0.89	Uncat	NA	Uncat	NA	NA	1	No_transmembrane
TribeFamily_1887_t06_3.1	Staphylococcus nuclease (SNase.,	1	1	1	1	1	1	0	1	1	1	1	1	1	1	1	1	1	1	1	1	1	1	1	1	1	1	1	1	1	1	1	1	1	56	93.3333	1.12179		0	1	Enzyme	0.86	Uncat	NA	Uncat	NA	Uncat	NA	Uncat
TribeFamily_1202_t06_3.1	XPG N-terminal,5'3'-Exonuclease N- and I-doma.,Xeroderma pigmentosum group G .,5'3'-Exonuclease N- and I-doma.,DNA repair protein (XPGC)/yeas.,XPG I,DNA repair protein (XPGC)/yeas.,Helix-hairpin-helix motif, cla.,DNA repair protein (XPGC)/yeas.,Helix-hairpin-helix motif, cla.,	1	1	1	1	1	1	0	1	1	1	1	1	1	1	1	1	1	1	1	1	4	1	1	1	1	1	1	1	1	1	1	1	1	6	100	0.65848		0	1	Enzyme	0.83	Uncat	NA	Uncat	NA	NA	1	No_transmembrane
TribeFamily_712_t06_3.1	Valyl-tRNA synthetase, class I.,Aminoacyl-tRNA synthetase, cla.,tRNA-binding arm,	1	1	1	1	1	3	1	1	3	1	1	1	2	1	1	1	1	1	1	1	1	1	1	1	1	1	1	1	2	1	2	2	1	21	100	0.840237		1	1	Enzyme	1	Ligase_(EC_6.-.-.-)	0.88	Uncat	NA	NA	1	No_transmembrane
TribeFamily_1499_t06_3.1	Glu/Leu/Phe/Val dehydrogenase,.,Glu/Leu/Phe/Val dehydrogenase,Glu/Leu/Phe/Val dehydrogenase,.,Glu/Leu/Phe/Val dehydrogenase,	1	1	1	1	1	2	1	1	1	1	1	1	1	1	1	0	1	1	1	2	1	1	1	1	1	1	1	1	1	1	1	1	1	100	100	0.933333		1	1	Enzyme	1	NA	0.78	Uncat	NA	NA	1	No_transmembrane
TribeFamily_1261_t06_3.1	Myristoyl-CoA:protein N-myrist.,	1	1	1	1	1	1	1	1	1	1	1	1	1	1	1	1	1	1	1	1	1	1	1	1	1	1	1	1	2	1	1	1	1	65	100	0.5		1	1	Enzyme	1	Ligase_(EC_6.-.-.-)	0.88	Central_intermediary_metabolism	0.75	NA	1	No_transmembrane
TribeFamily_1172_t06_3.1	Prolyl-tRNA synthetase, archae.,tRNA synthetase, class II (G, .,Anticodon-binding,	1	1	2	1	1	1	1	2	1	1	1	1	1	1	1	1	1	1	1	1	1	1	1	1	1	1	1	1	1	1	1	1	1	52	100	0.937965		1	1	Enzyme	1	Ligase_(EC_6.-.-.-)	0.75	Uncat	NA	NA	1	No_transmembrane
TribeFamily_1201_t06_3.1	Zinc finger, RING-type,Zinc finger, C6HC-type,	1	1	1	1	1	1	1	1	1	1	1	1	1	1	1	1	1	1	1	1	1	1	1	1	1	1	1	2	1	1	2	1	1	10	100	0.426799		0	1	Enzyme	1	Ligase_(EC_6.-.-.-)	0.89	Uncat	NA	NA	0.89	No_transmembrane
TribeFamily_830_t06_3.1	DNA mismatch repair protein Ml.,ATP-binding region, ATPase-lik.,	1	1	2	1	1	1	1	1	1	1	1	2	2	1	1	1	1	2	1	1	2	1	1	1	1	1	1	1	1	1	2	1	1	29	94.7368	0.733556		0	1	Enzyme	0.89	Ligase_(EC_6.-.-.-)	0.78	Central_intermediary_metabolism	0.78	NA	0.89	No_transmembrane
TribeFamily_771_t06_3.1	Ankyrin,Pleckstrin-like,Oxysterol-binding protein,	1	0	1	1	1	1	1	1	1	1	1	1	1	1	2	1	1	2	2	2	2	1	1	1	1	1	2	2	1	2	1	1	1	18	100	0.738462		0	1	Enzyme	1	Ligase_(EC_6.-.-.-)	1	Uncat	NA	NA	1	No_transmembrane
TribeFamily_1648_t06_3.1	Prefoldin alpha-like,	1	0	1	1	1	1	1	1	1	1	1	1	1	1	1	1	1	1	1	1	2	1	1	1	1	1	1	1	1	1	1	1	1	23	100	2.07308		0	1	Uncat	NA	NA	1	Uncat	NA	NA	1	No_transmembrane
TribeFamily_596_t06_3.1	WD40-like,WD-40 repeat,	1	2	2	2	2	2	2	2	2	2	2	3	2	2	0	1	1	1	1	1	1	1	1	1	1	1	1	1	1	0	1	1	2	2	73.0769	0.796907		0	1	Enzyme	0.93	Uncat	NA	Uncat	NA	NA	0.87	No_transmembrane
TribeFamily_259_t06_3.1	Esterase/lipase/thioesterase,Alpha/beta hydrolase fold,	1	2	4	5	3	6	5	3	2	2	3	1	3	3	0	1	2	1	1	1	2	1	2	2	2	2	6	2	1	0	1	1	1	81	68.4211	0.545969		0	1	Uncat	NA	Uncat	NA	Uncat	NA	Uncat	NA	Uncat
TribeFamily_399_t06_3.1	Citrate synthase, eukaryotic,	2	2	2	2	2	2	2	2	2	2	2	2	2	2	0	2	2	2	3	3	1	1	1	1	1	1	3	2	1	1	1	1	2	78	96.875	0.525328		1	1	Enzyme	1	Uncat	NA	Uncat	NA	NA	0.94	No_transmembrane
TribeFamily_833_t06_3.1	Phosphoribosyl-AMP cyclohydrol.,Phosphoribosyl-ATP pyrophospho.,Histidinol dehydrogenase,	1	2	2	2	2	2	1	2	1	1	1	1	1	1	0	1	1	1	1	1	1	1	1	1	1	1	1	1	1	1	1	2	1	98	100	0.615385		1	1	Enzyme	1	Ligase_(EC_6.-.-.-)	0.78	Uncat	NA	NA	1	No_transmembrane
TribeFamily_1857_t06_3.1		1	1	1	1	1	1	1	1	1	1	1	1	1	1	0	1	1	1	1	1	1	1	1	1	1	1	1	1	1	1	1	1	1	100	18.75	0.923077		0	1	Enzyme	1	Uncat	NA	Uncat	NA	Uncat	NA	No_transmembrane
TribeFamily_925_t06_3.1		1	2	1	1	1	1	1	2	2	1	1	1	1	1	0	1	1	1	1	1	1	1	1	1	1	2	1	1	1	1	2	1	1	28	100	0.391608		0	0	Uncat	NA	NA	0.88	Uncat	NA	NA	1	No_transmembrane
TribeFamily_497_t06_3.1	Cytochrome b5,Fatty acid hydroxylase,	1	2	1	1	1	2	1	3	1	1	2	1	1	2	0	1	1	1	1	1	2	3	1	2	2	1	1	2	1	1	5	3	1	5	100	0.416707		1	1	Uncat	NA	NA	1	Uncat	NA	NA	1	Transmembrane
TribeFamily_1592_t06_3.1	Chorismate mutase of the AroQ .,Chorismate mutase,Chorismate mutase of the AroQ .,Chorismate mutase,	1	1	1	1	1	1	1	1	1	1	1	1	1	1	0	1	1	1	1	1	1	1	1	1	1	1	1	1	1	1	2	1	1	97	100	0.923077		1	1	Enzyme	1	Uncat	NA	Uncat	NA	Uncat	NA	No_transmembrane
TribeFamily_1443_t06_3.1	Transcription factor CBF/NF-Y/.,	1	2	1	1	1	1	1	1	1	1	1	1	1	1	0	1	1	1	1	1	1	1	1	1	1	1	1	1	1	1	2	1	1	25	100	1.02024		0	1	Nonenzyme	0.88	NA	1	Translation	0.75	Secreted	0.88	No_transmembrane
TribeFamily_1176_t06_3.1	TPR repeat,Heat shock chaperonin-binding,TPR repeat,Heat shock chaperonin-binding,	1	1	1	1	1	1	1	1	1	1	1	1	1	1	0	1	1	2	1	1	2	1	1	1	1	1	1	1	1	1	2	1	1	7	100	1.07692		0	1	Uncat	NA	NA	1	Translation	1	NA	0.75	No_transmembrane
TribeFamily_1770_t06_3.1	Protein of unknown function UP.,	1	1	1	1	1	1	1	1	1	1	1	1	1	1	0	1	1	1	1	1	1	1	1	1	1	1	1	1	1	1	1	1	1	100	100	0.923077		0	0	Enzyme	0.88	Uncat	NA	Uncat	NA	Uncat	NA	No_transmembrane
TribeFamily_1324_t06_3.1	RNA-binding region RNP-1 (RNA .,Single-stranded nucleic acid b.,	1	1	1	1	1	1	1	1	1	1	1	1	1	1	0	1	1	1	2	1	1	1	1	1	1	1	1	1	1	1	1	2	1	87	100	1.38462		0	1	Uncat	NA	NA	1	Uncat	NA	NA	0.86	No_transmembrane
TribeFamily_1384_t06_3.1	Translation initiation factor .,Quinoprotein amine dehydrogena.,	1	1	1	1	1	1	1	1	1	1	1	1	1	1	0	1	1	1	1	1	1	3	1	1	1	1	1	1	1	1	1	1	1	49	83.3333	1.07692		0	1	Enzyme	1	NA	1	Uncat	NA	NA	1	No_transmembrane
TribeFamily_1563_t06_3.1		1	1	1	1	1	1	1	1	1	1	1	1	1	1	0	1	1	2	1	1	1	1	1	1	1	1	1	1	1	1	1	1	1	49	6.25	0.903226		0	1	Enzyme	1	Uncat	NA	Central_intermediary_metabolism	0.88	NA	1	No_transmembrane
TribeFamily_1147_t06_3.1	Glutamine synthetase, beta-Gra.,Glutamine synthetase, catalyti.,	1	1	1	1	1	1	1	1	1	1	2	1	2	1	0	1	1	1	1	1	1	1	1	1	1	1	1	1	1	1	2	1	1	100	100	0.807692		1	1	Enzyme	1	Uncat	NA	Uncat	NA	NA	1	No_transmembrane
TribeFamily_1177_t06_3.1	SH3,Phox-like,Octicosapeptide/Phox/Bem1p,	1	1	1	1	1	1	1	1	2	1	1	2	1	1	0	1	1	1	1	1	1	1	1	1	1	1	1	1	1	1	2	1	1	38	100	1.72308		0	1	Enzyme	0.89	Uncat	NA	Uncat	NA	NA	0.89	No_transmembrane
TribeFamily_1737_t06_3.1	Beta-lactamase-like,RNA-metabolising metallo-beta-.,	1	1	1	1	1	1	1	1	1	1	1	1	1	1	0	1	1	1	1	1	1	1	1	1	1	1	1	1	1	1	2	1	1	49	100	1.03846		0	1	Enzyme	1	Lyase_(EC_4.-.-.-)	0.75	Uncat	NA	NA	0.88	No_transmembrane
TribeFamily_1707_t06_3.1	20S proteasome, A and B subuni.,	1	1	1	1	1	1	1	1	1	1	1	1	1	1	0	1	1	1	1	1	1	1	1	1	1	1	1	1	1	1	2	1	1	7	100	1.03134		0	1	Enzyme	1	Lyase_(EC_4.-.-.-)	0.88	Uncat	NA	NA	0.88	No_transmembrane
TribeFamily_1350_t06_3.1	Adaptin, N-terminal,Gamma-adaptin, C-terminal,	1	1	1	1	1	1	1	1	1	1	1	1	1	1	0	1	1	1	1	1	1	1	1	1	1	1	1	1	1	1	3	1	1	15	100	0.999207		0	1	Enzyme	1	Lyase_(EC_4.-.-.-)	0.88	Purines_and_pyrimidines	0.75	NA	1	No_transmembrane
TribeFamily_1915_t06_3.1	Basic helix-loop-helix dimeris.,Helix-loop-helix DNA-binding,Basic helix-loop-helix dimeris.,	1	1	1	1	1	1	1	1	1	1	1	1	1	1	0	1	1	1	1	1	1	1	1	1	1	1	1	1	0	1	2	1	1	91	100	0.923077		0	1	Nonenzyme	1	NA	1	Uncat	NA	Secreted	0.75	No_transmembrane
TribeFamily_1089_t06_3.1		1	1	1	1	1	1	1	1	1	1	1	1	1	1	1	1	1	1	1	1	3	1	1	1	1	2	1	1	1	1	1	1	1	24	100	0.606717		0	1	Enzyme	1	Uncat	NA	Amino_acid_biosynthesis	1	NA	1	No_transmembrane
TribeFamily_1059_t06_3.1		1	1	1	1	1	1	1	1	1	1	1	1	1	1	1	1	1	1	1	1	3	1	1	1	1	1	2	1	1	1	1	1	1	1	100	0.796907		0	1	Enzyme	1	Lyase_(EC_4.-.-.-)	1	Uncat	NA	NA	1	No_transmembrane
TribeFamily_1145_t06_3.1	Protein prenyltransferase,Protein prenyltransferase, alp.,	1	1	1	1	1	1	1	2	1	1	1	1	1	1	1	1	1	1	1	1	2	1	1	1	1	1	1	1	1	1	1	1	1	44	100	0.773176		1	1	Enzyme	1	Uncat	NA	Uncat	NA	NA	1	No_transmembrane
TribeFamily_1652_t06_3.1		1	1	1	1	1	1	1	1	1	1	1	1	1	1	1	1	1	1	1	1	1	1	1	1	1	1	1	1	1	1	1	1	1	100	100	1		0	1	Enzyme	1	Uncat	NA	Central_intermediary_metabolism	0.88	NA	1	No_transmembrane
TribeFamily_1533_t06_3.1	von Willebrand factor, type A,Ubiquitin interacting motif,	1	1	1	1	1	1	1	1	1	1	1	1	1	1	1	1	1	1	1	1	1	1	1	1	1	1	1	1	1	1	1	1	1	100	100	1		0	1	Nonenzyme	0.75	NA	0.88	Translation	0.75	NA	1	No_transmembrane
TribeFamily_1474_t06_3.1	Delta-aminolevulinic acid dehy.,	1	1	1	1	1	1	1	1	1	1	1	1	1	1	1	1	1	1	1	1	2	1	1	1	1	1	1	1	1	1	1	1	1	100	100	1.07692		1	1	Enzyme	1	Uncat	NA	Uncat	NA	NA	0.88	No_transmembrane
TribeFamily_1266_t06_3.1	UMUC-like DNA-repair protein,	1	1	1	1	1	1	1	1	1	2	1	1	1	1	1	1	1	1	1	1	1	1	1	1	1	1	1	1	1	1	1	1	1	13	100	0.207322		0	1	Enzyme	1	Uncat	NA	Uncat	NA	NA	1	No_transmembrane
TribeFamily_807_t06_3.1	Threonine dehydratase I,Pyridoxal-5'-phosphate-depende.,Serine/threonine dehydratase, .,Threonine dehydratase, C-termi.,	1	1	2	1	1	1	1	2	1	1	1	2	1	1	1	1	1	1	1	2	1	1	1	1	1	1	1	1	1	1	1	2	2	36	100	0.792453		1	1	Enzyme	0.91	Lyase_(EC_4.-.-.-)	0.82	Uncat	NA	NA	0.91	No_transmembrane
TribeFamily_716_t06_3.1	TRAM, LAG1 and CLN8 homology,Longevity-assurance protein (L.,	1	1	1	1	1	1	1	2	1	1	1	2	2	1	1	1	1	2	2	2	1	1	1	2	1	1	1	1	2	1	1	1	1	38	100	0.857143		0	1	Uncat	NA	NA	1	Uncat	NA	NA	0.8	Transmembrane
TribeFamily_1649_t06_3.1	Molybdenum cofactor biosynthes.,UBA/THIF-type NAD/FAD binding .,NAD-binding site,MoeZ/MoeB,Rhodanese-like,	0	1	1	1	1	1	1	1	1	1	1	2	1	1	1	1	1	1	1	1	1	1	1	1	1	1	1	1	1	1	1	1	1	8	100	0.650218		0	1	Enzyme	1	Uncat	NA	Uncat	NA	Uncat	NA	Uncat
TribeFamily_894_t06_3.1	Poly-A polymerase/tRNA nucleot.,Polynucleotide adenylyltransfe.,	2	1	2	2	1	1	1	1	1	1	1	1	1	1	1	1	1	1	1	1	1	1	1	1	1	1	1	1	1	1	2	2	1	61	83.3333	1.03385		0	1	Enzyme	1	Uncat	NA	Uncat	NA	NA	1	No_transmembrane
TribeFamily_1291_t06_3.1	Protein kinase-like,Phosphatidylinositol 3- and 4-.,PIK-related kinase, FATC,	1	1	1	2	1	1	1	1	1	1	0	1	1	1	1	1	1	1	1	1	1	1	1	1	1	1	1	2	1	1	1	1	1	13	100	1.12		0	1	Enzyme	1	Uncat	NA	Uncat	NA	NA	1	No_transmembrane
TribeFamily_654_t06_3.1	Saccharopine dehydrogenase,	1	2	2	1	1	1	1	2	1	1	1	1	2	1	1	1	1	1	1	1	1	1	1	1	1	1	2	5	2	1	1	1	1	51	100	1.27885		1	1	Enzyme	1	Uncat	NA	Uncat	NA	NA	0.75	No_transmembrane
TribeFamily_1025_t06_3.1	Metallophosphoesterase,Lariat debranching enzyme, C-t.,	1	1	1	1	1	1	1	2	1	1	1	1	1	1	1	1	1	1	1	1	1	1	1	1	1	1	2	2	1	1	1	1	1	97	100	0.933333		0	1	Enzyme	0.89	NA	0.78	Uncat	NA	NA	1	No_transmembrane
TribeFamily_1561_t06_3.1	Zinc finger, ZPR1-type,	1	1	1	1	1	1	1	1	1	1	1	1	1	1	1	1	1	1	1	1	1	1	1	1	1	1	1	1	1	1	1	1	1	100	100	1		0	1	Enzyme	1	Uncat	NA	Central_intermediary_metabolism	0.88	NA	1	No_transmembrane
TribeFamily_1531_t06_3.1	Adenine nucleotide translocato.,	1	1	1	1	1	1	1	1	1	1	1	1	1	1	1	1	1	1	1	1	1	1	1	1	1	1	1	1	1	1	1	1	1	3	100	0.844189		1	1	Enzyme	1	NA	0.88	Uncat	NA	Uncat	NA	Uncat
TribeFamily_1353_t06_3.1	RHO protein GDP dissociation i.,	1	1	1	1	1	1	1	1	1	1	1	1	1	1	1	1	1	1	1	1	1	1	1	1	1	1	1	1	1	1	1	1	2	37	94.1176	1.72308		0	1	Enzyme	0.78	Uncat	NA	Uncat	NA	NA	0.78	No_transmembrane
TribeFamily_924_t06_3.1	TPR repeat,	1	1	1	1	1	1	1	1	1	1	1	1	1	1	1	1	1	2	2	2	2	1	1	1	1	1	1	1	1	1	1	1	1	7	94.4444	1.07692		0	1	Enzyme	1	Uncat	NA	Uncat	NA	NA	0.88	Uncat
TribeFamily_1056_t06_3.1	XPG N-terminal,5'3'-Exonuclease N- and I-doma.,XPG N-terminal,DNA repair protein (XPGC)/yeas.,5'3'-Exonuclease N- and I-doma.,DNA repair protein (XPGC)/yeas.,XPG I,DNA repair protein (XPGC)/yeas.,Helix-hairpin-helix motif, cla.,DNA repair protein (XPGC)/yeas.,Helix-hairpin-helix motif, cla.,	1	1	1	1	1	1	1	1	1	1	1	1	1	1	1	1	1	2	1	2	2	1	1	1	1	1	1	1	1	1	1	1	1	6	100	0.65848		0	0	Enzyme	0.89	Uncat	NA	Uncat	NA	NA	1	No_transmembrane
TribeFamily_1204_t06_3.1	AICARFT/IMPCHase bienzyme,MGS-like,AICARFT/IMPCHase bienzyme,	1	1	1	1	1	1	1	1	1	1	1	1	1	1	1	1	1	2	1	2	1	1	1	1	1	1	1	1	1	1	1	1	1	100	100	1.15385		1	1	Enzyme	1	Lyase_(EC_4.-.-.-)	1	Central_intermediary_metabolism	0.78	NA	1	No_transmembrane
TribeFamily_1829_t06_3.1		1	1	1	1	1	1	1	1	1	1	1	1	1	1	1	1	1	1	1	1	1	1	1	0	1	1	1	1	1	1	1	1	1	30	93.75	0.857143		1	1	Enzyme	1	Uncat	NA	Uncat	NA	Uncat	NA	No_transmembrane
TribeFamily_1739_t06_3.1	Clathrin light chain,	1	1	1	1	1	1	1	1	1	1	1	1	1	1	1	1	1	1	1	1	1	1	1	1	1	1	1	1	1	1	1	1	1	100	93.75	1		0	1	Nonenzyme	0.88	NA	1	Uncat	NA	Secreted	0.88	No_transmembrane
TribeFamily_1709_t06_3.1	Coenzyme Q biosynthesis Coq4,	1	1	1	1	1	1	1	1	1	1	1	1	1	1	1	1	1	1	1	1	1	1	1	1	1	1	1	1	1	1	1	1	1	100	100	1		0	1	Enzyme	1	NA	0.75	Uncat	NA	Uncat	NA	No_transmembrane
TribeFamily_1263_t06_3.1	Peptidase T1A, proteasome beta.,	1	1	1	1	1	1	1	1	1	1	1	1	1	1	1	1	1	1	1	1	2	1	1	1	1	1	1	1	1	1	1	1	1	20	100	1.00108		0	1	Enzyme	1	NA	1	Uncat	NA	NA	1	No_transmembrane
TribeFamily_1352_t06_3.1	Biotin--acetyl-CoA-carboxylase.,Biotin/lipoate A/B protein lig.,	1	1	1	1	1	1	1	1	1	1	1	1	1	1	1	1	1	1	1	1	1	1	1	1	1	1	1	1	1	1	2	1	1	97	100	1		0	1	Enzyme	1	Uncat	NA	Central_intermediary_metabolism	0.88	NA	1	No_transmembrane
TribeFamily_1768_t06_3.1	Thiamine biosynthesis Thi4 pro.,	1	1	1	1	1	1	1	1	1	1	1	1	1	1	1	1	1	1	1	1	1	1	1	1	1	1	1	1	0	1	1	1	1	100	100	1		0	1	Enzyme	1	Lyase_(EC_4.-.-.-)	0.75	Uncat	NA	NA	0.88	No_transmembrane
TribeFamily_835_t06_3.1	UTP--glucose-1-phosphate uridy.,	1	1	1	1	1	1	1	1	1	1	1	1	1	1	1	1	1	1	1	2	1	1	1	1	1	1	2	3	1	1	2	2	1	36	100	1.02564		1	1	Enzyme	0.91	Uncat	NA	Uncat	NA	NA	1	No_transmembrane
TribeFamily_776_t06_3.1	Serine/threonine protein kinas.,Serine/threonine protein kinas.,	1	1	1	1	1	1	1	1	1	1	1	1	1	1	1	1	1	1	2	2	2	1	1	1	1	1	2	2	1	1	1	2	2	35	85	0.210433		0	1	Enzyme	0.91	Uncat	NA	Uncat	NA	NA	1	No_transmembrane
TribeFamily_1413_t06_3.1	WD40-like,WD-40 repeat,	1	1	1	1	1	1	1	1	2	1	1	1	1	1	1	1	1	1	1	1	1	1	1	1	1	1	1	1	1	1	1	1	1	100	100	0.933333		0	1	Enzyme	1	NA	0.75	Uncat	NA	NA	1	No_transmembrane
TribeFamily_1027_t06_3.1		1	1	1	1	1	2	1	1	2	1	1	1	1	1	1	1	1	1	1	1	1	1	1	1	1	1	1	1	2	1	1	1	1	10	100	1.04263		0	1	Enzyme	1	Uncat	NA	Uncat	NA	NA	1	No_transmembrane
TribeFamily_1205_t06_3.1	Importin-beta, N-terminal,CAS/CSE, C-terminal,	1	1	1	1	1	1	1	1	1	1	1	1	1	1	1	1	1	1	1	1	1	1	2	1	1	1	1	1	2	1	1	1	1	16	100	0.714685		0	1	Enzyme	1	Lyase_(EC_4.-.-.-)	1	Uncat	NA	NA	1	No_transmembrane
TribeFamily_985_t06_3.1	Uroporphyrin-III C-methyltrans.,Siroheme synthase, N-terminal,Uroporphiryn-III C-methyltrans.,	1	1	1	1	1	1	1	1	1	1	1	1	1	1	1	1	1	1	1	1	2	2	1	1	1	1	1	1	2	1	2	1	1	24	100	0.742204		1	1	Enzyme	1	Uncat	NA	Uncat	NA	NA	1	No_transmembrane
TribeFamily_1057_t06_3.1	Non-repetitive/WGA-negative nu.,	1	1	1	1	1	1	1	1	1	1	1	1	1	1	1	1	1	1	1	2	2	1	1	1	1	1	1	1	1	1	2	1	1	97	100	1.15385		0	1	Enzyme	1	Uncat	NA	Uncat	NA	NA	1	No_transmembrane
TribeFamily_1710_t06_3.1	Protein of unknown function, A.,	1	1	1	1	1	1	1	1	1	1	1	1	1	1	1	1	1	1	1	1	1	1	1	1	1	1	1	1	1	1	1	1	1	33	100	1.02564		0	1	Enzyme	1	Lyase_(EC_4.-.-.-)	0.75	Uncat	NA	Secreted	0.75	No_transmembrane
TribeFamily_1562_t06_3.1	Prefoldin beta-like,	1	1	1	1	1	1	1	1	1	1	1	1	1	1	1	1	1	1	1	1	1	1	1	1	1	1	1	1	1	1	1	1	1	100	93.75	1		0	1	Uncat	NA	NA	1	Translation	1	Uncat	NA	No_transmembrane
TribeFamily_1740_t06_3.1	DNA/pantothenate metabolism fl.,	1	1	1	1	1	1	1	1	1	1	1	1	1	1	1	1	1	1	1	1	1	1	1	1	1	1	1	1	1	1	1	1	1	100	100	1		0	0	Enzyme	1	Uncat	NA	Uncat	NA	NA	1	No_transmembrane
TribeFamily_1265_t06_3.1	H+-transporting two-sector ATP.,	1	1	1	1	1	1	1	1	1	1	1	1	1	1	1	1	1	1	1	1	1	1	1	1	1	1	1	1	1	1	2	1	1	100	93.75	1		1	1	Enzyme	1	NA	1	Amino_acid_biosynthesis	0.75	NA	1	No_transmembrane
TribeFamily_741_t06_3.1	Peptidase M24A, methionine ami.,	1	2	2	2	3	1	1	1	1	1	1	1	1	1	1	1	1	1	1	1	1	1	1	1	1	1	1	1	2	1	3	1	1	59	100	0.325581		0	1	Enzyme	1	NA	0.8	Uncat	NA	NA	1	No_transmembrane
TribeFamily_529_t06_3.1	Sterol desaturase,SUR2-type hydroxylase/desatura.,	2	2	4	3	2	1	2	2	1	1	2	1	2	1	1	1	1	1	1	1	3	1	1	1	1	1	1	1	1	1	2	2	1	28	100	0.455621		1	1	Uncat	NA	NA	0.82	Uncat	NA	NA	0.91	Transmembrane
TribeFamily_351_t06_3.1	Glutathione S-transferase, N-t.,Glutathione S-transferase, C-t.,Elongation factor 1, gamma cha.,	1	2	3	3	4	1	1	2	2	1	1	2	2	1	1	2	2	3	2	3	3	2	4	1	0	1	1	1	1	1	2	2	4	60	100	0.497041		0	1	Enzyme	1	Uncat	NA	Uncat	NA	NA	0.94	No_transmembrane
TribeFamily_1323_t06_3.1	Peroxin 13, N-terminal,SH3,Variant SH3,SH3,	1	1	1	1	1	1	1	1	1	1	1	1	1	1	1	1	1	1	1	1	1	1	1	1	1	1	1	1	1	1	2	1	1	100	100	1		0	1	Enzyme	0.75	NA	1	Uncat	NA	Secreted	0.75	No_transmembrane
TribeFamily_1175_t06_3.1		1	1	1	1	1	1	1	1	1	1	1	1	1	1	1	1	1	1	1	1	1	1	1	1	1	1	1	1	1	1	3	1	1	100	100	1		0	1	Enzyme	1	Lyase_(EC_4.-.-.-)	1	Purines_and_pyrimidines	1	NA	1	No_transmembrane
TribeFamily_954_t06_3.1	HEAT,	1	1	1	1	1	1	1	1	1	1	1	2	1	1	1	1	1	1	1	1	1	1	1	1	1	1	1	1	1	1	4	1	1	26	94.1176	1		0	1	Enzyme	1	Lyase_(EC_4.-.-.-)	1	Uncat	NA	NA	0.89	No_transmembrane
TribeFamily_1086_t06_3.1	20S proteasome, A and B subuni.,	1	1	1	1	2	1	1	1	1	1	1	1	1	1	1	1	1	1	1	1	1	1	2	1	1	1	1	1	1	1	2	1	1	21	94.4444	1.00108		0	1	Enzyme	1	Lyase_(EC_4.-.-.-)	0.89	Uncat	NA	NA	1	No_transmembrane
TribeFamily_476_t06_3.1	Aromatic amino acid beta-elimi.,	3	3	1	1	2	1	2	1	1	2	1	1	1	1	2	2	2	1	1	1	1	2	2	2	2	2	1	1	1	1	5	1	1	38	100	0.811834		1	1	Enzyme	1	Uncat	NA	Uncat	NA	Uncat	NA	No_transmembrane
TribeFamily_922_t06_3.1	Fructose-bisphosphate aldolase.,	1	1	1	1	1	1	1	1	1	1	1	1	1	1	1	1	1	1	1	1	2	1	1	1	1	1	1	1	1	1	4	1	1	56	100	0.36773		1	1	Enzyme	1	Uncat	NA	Amino_acid_biosynthesis	0.75	NA	1	No_transmembrane
TribeFamily_1054_t06_3.1	NMD3,	1	1	1	1	1	1	1	1	1	1	1	1	1	1	1	1	1	1	1	1	2	1	1	1	1	1	1	1	1	1	2	1	2	65	100	0.638177		0	1	Enzyme	1	Lyase_(EC_4.-.-.-)	0.78	Central_intermediary_metabolism	0.89	NA	1	No_transmembrane
TribeFamily_271_t06_3.1	Sel1-like repeat,	2	2	2	2	2	2	2	2	1	2	2	2	2	2	2	2	2	2	2	3	2	1	1	1	1	1	2	2	3	2	10	2	2	31	100	0.747253		0	1	Enzyme	1	NA	0.76	Uncat	NA	NA	1	No_transmembrane
TribeFamily_1292_t06_3.1	NSF attachment protein,	1	1	1	1	1	1	1	1	1	1	1	1	1	1	1	1	1	1	1	1	1	1	1	1	1	1	1	1	1	1	2	1	1	97	100	1		0	1	Enzyme	1	Uncat	NA	Translation	1	NA	1	No_transmembrane
TribeFamily_1262_t06_3.1	WD40-like,WD-40 repeat,	1	1	1	1	1	1	1	1	1	1	1	1	1	1	1	1	1	1	1	1	1	1	1	1	1	1	1	1	1	1	2	1	1	1	100	0.796907		0	1	Enzyme	1	Uncat	NA	Uncat	NA	NA	1	No_transmembrane
TribeFamily_1321_t06_3.1	Importin-beta, N-terminal,	1	1	1	1	1	1	1	1	1	1	1	1	1	1	1	1	1	1	1	1	1	1	1	1	1	1	1	1	1	1	2	1	1	16	100	0.714685		0	1	Enzyme	1	Lyase_(EC_4.-.-.-)	0.75	Uncat	NA	NA	1	No_transmembrane
TribeFamily_1410_t06_3.1	Single hybrid motif,Biotin/lipoyl attachment,Dihydrolipoamide acetyltransfe.,2-oxo acid dehydrogenase, lipo.,E3 binding,Catalytic domain of components.,	1	1	1	1	1	1	1	1	1	1	1	1	1	1	1	1	1	1	1	1	1	1	1	1	1	1	1	1	1	1	2	1	1	27	100	0.694789		1	1	Enzyme	1	Uncat	NA	Central_intermediary_metabolism	0.75	NA	0.75	No_transmembrane
TribeFamily_1173_t06_3.1	Ubiquinol cytochrome reductase.,Ubiquinol-cytochrome c reducta.,Rieske [2Fe-2S] region,	1	1	1	1	1	1	1	1	1	1	1	1	1	1	1	1	1	1	1	1	1	1	1	1	1	1	1	1	1	1	3	1	1	100	100	1		1	1	Enzyme	1	Uncat	NA	Energy_metabolism	1	Secreted	0.75	No_transmembrane
TribeFamily_1232_t06_3.1	ATP-sulfurylase,Adenylylsulfate kinase,	1	1	1	1	1	1	1	1	1	1	1	1	1	1	1	1	1	1	1	1	1	1	1	1	1	1	1	2	1	1	2	1	1	53	100	0.997151		1	1	Enzyme	1	Uncat	NA	Uncat	NA	NA	1	No_transmembrane
TribeFamily_1143_t06_3.1	HEAT,	1	1	1	1	1	1	1	1	1	1	1	1	1	1	1	1	1	1	1	1	1	1	1	1	1	1	1	1	1	1	2	2	1	44	100	0.745562		0	0	Enzyme	0.88	Uncat	NA	Uncat	NA	NA	0.88	No_transmembrane
TribeFamily_1084_t06_3.1	Nascent polypeptide-associated.,	1	1	1	1	1	1	1	1	1	1	1	1	1	1	1	1	1	2	1	2	1	1	1	1	1	1	1	1	1	1	2	1	1	100	100	1.15385		0	1	Nonenzyme	0.89	NA	1	Uncat	NA	NA	0.89	No_transmembrane
TribeFamily_1738_t06_3.1	Transport protein particle (TR.,	1	1	1	1	1	1	1	1	1	1	1	1	1	1	1	1	1	1	1	1	1	1	1	1	1	1	1	1	1	1	1	1	1	85	100	1		0	1	Enzyme	1	NA	0.88	Uncat	NA	NA	1	No_transmembrane
TribeFamily_1679_t06_3.1	Longin-like,Mu2 adaptin subunit (AP50) of .,	1	1	1	1	1	1	1	1	1	1	1	1	1	1	1	1	1	1	1	1	1	1	1	1	1	1	1	1	1	1	1	1	1	100	100	1		0	0	Enzyme	1	Uncat	NA	Uncat	NA	NA	1	No_transmembrane
TribeFamily_1470_t06_3.1	Vps16, N-terminal,Vps16, C-terminal,	1	1	1	1	1	1	1	1	1	1	1	1	1	1	1	1	1	1	1	1	2	1	1	1	1	1	1	1	1	1	1	1	1	100	100	1.07692		0	1	Enzyme	1	Lyase_(EC_4.-.-.-)	0.88	Uncat	NA	NA	1	No_transmembrane
TribeFamily_1381_t06_3.1	Transcription factor TFIIB rel.,Cyclin,Transcription factor TFIIB rel.,Brf1-like TBP-binding,	1	1	1	1	1	1	1	1	1	1	1	1	1	1	1	1	1	1	1	1	2	1	1	1	1	1	1	1	1	1	1	1	1	47	100	1.00513		0	1	Uncat	NA	Uncat	NA	Uncat	NA	NA	1	No_transmembrane
TribeFamily_473_t06_3.1	Peptidase M16, N-terminal,Peptidase M16, C-terminal,	1	2	1	1	1	1	1	1	2	1	1	1	3	1	2	2	2	2	2	2	2	2	1	2	2	2	1	2	2	1	2	1	2	12	96	1.04		0	1	Enzyme	1	Ligase_(EC_6.-.-.-)	0.9	Uncat	NA	NA	1	No_transmembrane
TribeFamily_652_t06_3.1	Ribonucleotide reductase,	1	1	1	1	1	1	1	1	1	1	1	1	1	1	1	1	1	2	2	2	1	1	2	1	1	1	2	4	2	1	2	1	1	100	100	1.30769		1	1	Enzyme	1	Uncat	NA	Uncat	NA	NA	0.9	No_transmembrane
TribeFamily_184_t06_3.1	Glycoside hydrolase, family 5,	1	2	2	2	2	4	1	1	3	3	1	1	1	1	1	2	1	3	3	3	2	3	3	2	2	2	12	6	5	7	4	2	1	55	75.7576	0.790865		1	1	Enzyme	1	Uncat	NA	Cell_envelope	0.81	Uncat	NA	Uncat
TribeFamily_593_t06_3.1	Protein of unknown function DU.,SH3,Variant SH3,SH3,	1	3	2	1	2	1	1	1	1	1	1	1	1	1	0	1	1	2	2	2	1	1	1	1	1	1	2	2	2	2	4	1	1	5	100	0.825358		0	1	Enzyme	1	Uncat	NA	Uncat	NA	Uncat	NA	No_transmembrane
TribeFamily_1079_t06_3.1	Suppressor Mra1,	1	1	1	1	1	1	1	1	1	1	1	1	1	1	0	1	1	1	2	1	1	1	1	1	1	1	2	2	1	1	2	1	1	100	94.4444	1		0	0	Uncat	NA	NA	0.78	Uncat	NA	Uncat	NA	No_transmembrane
TribeFamily_774_t06_3.1		1	1	1	1	1	1	1	1	3	1	1	1	1	1	1	1	1	1	1	1	1	1	5	1	1	1	1	1	1	1	2	1	1	66	100	0.891247		0	1	Enzyme	1	Lyase_(EC_4.-.-.-)	0.75	Uncat	NA	NA	1	No_transmembrane
TribeFamily_834_t06_3.1	Ribosomal RNA methyltransferas.,Spb1, C-terminal,	1	1	1	1	1	1	1	1	1	2	1	2	1	1	1	1	1	1	1	1	3	1	1	1	1	1	1	1	1	1	3	1	1	36	100	1.12587		0	1	Uncat	NA	Uncat	NA	Uncat	NA	NA	1	No_transmembrane
TribeFamily_369_t06_3.1	Heat shock protein DnaJ, N-ter.,Heat shock protein DnaJ,Heat shock protein DnaJ, N-ter.,Heat shock protein DnaJ,	1	1	1	1	1	2	1	1	1	1	1	2	1	1	2	2	2	2	3	2	4	2	2	2	2	2	3	2	3	2	4	2	1	9	100	0.818182		0	1	Uncat	NA	Uncat	NA	Uncat	NA	NA	0.9	No_transmembrane
TribeFamily_655_t06_3.1	EPS15 homology (EH),Prefoldin,Ubiquitin-associated,	1	1	1	1	1	2	1	1	1	1	1	2	1	1	1	1	1	1	1	1	1	2	1	1	1	1	2	2	1	1	5	2	1	5	100	0.825358		0	1	Uncat	NA	NA	0.9	Uncat	NA	NA	0.9	No_transmembrane
TribeFamily_387_t06_3.1	Peptidase C14, caspase catalyt.,	1	2	2	2	2	2	2	2	1	1	2	2	2	1	1	1	1	2	1	1	1	1	1	2	1	1	5	3	2	1	7	1	1	31	100	0.691358		0	1	Uncat	NA	Uncat	NA	Uncat	NA	Uncat	NA	No_transmembrane
TribeFamily_951_t06_3.1	Oxysterol-binding protein,	1	1	1	1	1	1	1	1	1	1	1	1	1	1	1	1	1	2	1	2	1	1	1	1	1	1	1	1	1	1	3	1	1	17	100	0.738462		0	1	Enzyme	1	Ligase_(EC_6.-.-.-)	0.78	Uncat	NA	Uncat	NA	No_transmembrane
TribeFamily_653_t06_3.1	S25 ribosomal protein,	1	2	2	1	1	1	1	1	1	1	1	1	1	1	1	1	2	2	1	2	1	1	1	1	1	1	1	1	1	1	5	2	1	74	100	0.732308		0	1	Nonenzyme	0.78	NA	1	Uncat	NA	Uncat	NA	No_transmembrane
TribeFamily_1050_t06_3.1	B-cell receptor-associated 31-.,	1	1	1	1	1	1	1	1	1	1	1	1	1	1	1	1	1	1	1	1	1	1	1	1	1	1	1	1	1	1	4	1	1	71	100	2.07692		0	1	Enzyme	0.88	Uncat	NA	Transport_and_binding	0.75	NA	0.75	Transmembrane
TribeFamily_1019_t06_3.1	H+-transporting two-sector ATP.,ATP synthase F1, beta subunit,H+-transporting two-sector ATP.,H+-transporting two-sector ATP.,AAA ATPase,H+-transporting two-sector ATP.,H+-transporting two-sector ATP.,	1	1	1	1	1	1	1	1	1	1	1	1	1	1	1	1	1	1	1	1	1	1	1	1	1	1	1	1	1	1	4	1	1	23	100	0.932262		1	1	Enzyme	1	Uncat	NA	Uncat	NA	NA	1	No_transmembrane
TribeFamily_739_t06_3.1	Eukaryotic pantothenate kinase,	1	1	1	1	1	2	2	3	1	1	1	2	2	1	1	1	1	1	1	1	1	1	2	1	1	1	1	1	1	1	2	1	1	31	90	0.147813		1	0	Enzyme	0.9	Uncat	NA	Uncat	NA	NA	0.8	No_transmembrane
TribeFamily_300_t06_3.1	Branched-chain amino acid amin.,	1	2	3	2	3	2	2	8	3	2	2	2	2	2	2	1	1	1	2	2	1	1	2	2	1	1	2	2	2	2	3	1	2	71	100	0.330025		1	1	Enzyme	1	Lyase_(EC_4.-.-.-)	0.82	Central_intermediary_metabolism	0.76	NA	1	No_transmembrane
TribeFamily_615_t06_3.1	Arginyl-tRNA synthetase, class.,DALR anticodon binding,	1	1	2	1	1	3	2	3	1	1	1	1	1	2	1	1	1	1	2	2	2	1	1	1	1	1	1	1	1	1	3	1	1	18	100	0.602059		1	1	Enzyme	1	Uncat	NA	Uncat	NA	NA	1	No_transmembrane
TribeFamily_558_t06_3.1	Glycoside hydrolase, family 38,Glycosyl hydrolases 38, C-term.,	1	1	2	1	2	3	4	4	1	1	1	1	1	4	1	1	0	1	1	1	2	1	1	1	1	1	1	1	1	2	2	1	1	98	95.6522	0.5		0	1	Uncat	NA	Uncat	NA	Uncat	NA	NA	0.93	Uncat
TribeFamily_591_t06_3.1	E-class P450, group IV,	2	2	3	2	2	1	3	3	1	1	1	1	1	2	1	1	1	1	1	1	1	1	1	1	1	1	2	1	1	1	2	1	1	2	100	0.16638		1	1	Enzyme	1	Isomerase_(EC_5.-.-.-)	1	Cell_envelope	0.75	NA	0.75	Transmembrane
TribeFamily_487_t06_3.1	ERG4/ERG24 ergosterol biosynth.,Gamma-crystallin related,ERG4/ERG24 ergosterol biosynth.,	2	2	5	2	1	1	3	3	1	2	1	2	1	2	1	1	1	1	1	1	1	1	1	1	2	1	2	1	1	1	3	1	1	43	100	0.653216		1	1	Uncat	NA	NA	0.92	Transport_and_binding	0.92	NA	1	Transmembrane
TribeFamily_592_t06_3.1	SAM (and some other nucleotide.,Generic methyltransferase,	2	2	2	1	1	1	2	2	2	1	1	2	2	3	1	1	1	1	1	1	1	1	1	1	1	1	3	1	1	1	2	1	1	19	100	0.280653		1	1	Enzyme	1	Uncat	NA	Uncat	NA	NA	1	No_transmembrane
TribeFamily_918_t06_3.1	Aconitate hydratase, N-termina.,Homoaconitase,Aconitate hydratase, N-termina.,Aconitate hydratase, C-termina.,	1	1	1	1	1	1	1	4	1	1	1	1	2	1	1	1	1	1	1	1	1	1	1	1	1	1	1	1	1	1	1	1	1	7	100	0.28227		1	1	Enzyme	1	Ligase_(EC_6.-.-.-)	0.75	Uncat	NA	NA	1	No_transmembrane
TribeFamily_860_t06_3.1		1	3	1	1	1	1	1	3	2	1	1	1	1	1	1	1	1	1	1	1	1	1	1	1	1	1	1	1	1	1	1	1	1	93	12.5	0.736842		0	0	Enzyme	1	Uncat	NA	Central_intermediary_metabolism	0.75	NA	0.75	No_transmembrane
TribeFamily_772_t06_3.1	GCN5-related N-acetyltransfera.,Bromodomain,	1	2	1	1	1	1	1	3	2	2	0	1	2	2	1	1	1	1	1	1	1	1	1	1	1	1	1	1	1	1	2	1	1	16	100	0.894049		0	1	Enzyme	0.88	Uncat	NA	Uncat	NA	NA	1	No_transmembrane
TribeFamily_511_t06_3.1	Plant ascorbate peroxidase,	2	2	2	2	2	1	2	1	2	2	1	1	1	2	1	0	1	1	1	1	2	2	1	2	2	1	1	1	2	2	3	0	3	34	100	0.596674		0	1	Enzyme	1	Uncat	NA	Central_intermediary_metabolism	0.85	Uncat	NA	No_transmembrane
TribeFamily_1016_t06_3.1	Aldo/keto reductase,	1	2	1	1	2	1	2	2	1	1	1	1	1	1	1	1	1	1	1	1	1	1	1	1	1	1	1	1	1	1	1	0	1	8	100	0.44589		0	1	Enzyme	1	Lyase_(EC_4.-.-.-)	0.8	Uncat	NA	NA	0.9	No_transmembrane
TribeFamily_737_t06_3.1	Protein tyrosine phosphatase-l.,	1	2	2	1	1	1	1	2	1	1	1	1	1	2	1	1	1	1	1	1	1	2	2	2	2	1	1	1	1	1	1	1	1	9	100	0.750164		0	1	Nonenzyme	0.89	NA	1	Uncat	NA	NA	1	Transmembrane
TribeFamily_178_t06_3.1	Na+/solute symporter,	0	4	3	3	4	2	1	5	2	1	1	4	1	2	1	1	3	1	1	1	8	3	6	6	7	2	1	3	2	3	1	3	4	83	100	1.41839		1	1	Nonenzyme	1	NA	1	Transport_and_binding	1	NA	0.85	Transmembrane
TribeFamily_616_t06_3.1	GCN5-related N-acetyltransfera.,	1	3	3	1	2	1	1	1	1	1	1	1	1	1	1	1	2	1	1	1	2	1	2	2	2	2	0	1	1	1	2	1	2	96	59.0909	1.1336		0	1	Enzyme	1	Uncat	NA	Uncat	NA	NA	0.9	No_transmembrane
TribeFamily_982_t06_3.1	Type I phosphodiesterase/nucle.,	1	2	2	1	1	1	1	1	2	1	1	1	1	1	0	1	1	1	1	1	2	1	2	1	1	1	1	1	1	1	1	1	1	34	50	0.755735		0	1	Nonenzyme	0.88	NA	1	Transport_and_binding	1	NA	0.75	Transmembrane
TribeFamily_154_t06_3.1	Phosphopantetheine attachment .,Beta-ketoacyl synthase,Phosphopantethiene-protein tra.,	4	10	10	2	11	6	4	2	2	2	2	2	3	1	0	2	2	1	2	2	6	2	4	2	2	2	1	2	2	2	2	2	2	99	98.1132	0.529634		1	1	Enzyme	1	Ligase_(EC_6.-.-.-)	0.92	Uncat	NA	NA	1	No_transmembrane
TribeFamily_733_t06_3.1	Thiamine pyrophosphate enzyme,.,Acetolactate synthase, large s.,TPP-binding enzymes,Thiamine pyrophosphate enzyme,.,Thiamine pyrophosphate enzyme,.,TPP-binding enzymes,	1	3	3	1	1	2	1	2	1	1	1	1	1	2	0	1	1	2	1	1	1	1	1	1	1	1	2	1	1	1	1	1	1	10	100	0.760181		1	1	Enzyme	1	Uncat	NA	Uncat	NA	NA	1	No_transmembrane
TribeFamily_309_t06_3.1	Serine/threonine protein kinas.,Protein kinase,	4	6	5	2	1	2	2	4	2	3	1	2	3	2	0	1	1	1	1	1	1	2	2	2	2	1	3	3	1	1	2	1	1	2	100	1		0	1	Enzyme	1	Uncat	NA	Uncat	NA	NA	0.92	No_transmembrane
TribeFamily_386_t06_3.1	Protein of unknown function DU.,Lipase, active site,	2	2	2	2	2	3	3	3	2	2	3	3	3	3	1	1	1	0	1	1	1	0	1	1	1	1	2	2	2	2	2	2	1	24	100	0.571598		0	0	Enzyme	1	Uncat	NA	Uncat	NA	NA	0.83	Uncat
TribeFamily_362_t06_3.1	Sulphate anion transporter,Sulphate transporter,Sulfate transporter/antisigma-.,	2	2	1	1	1	4	4	4	2	2	2	3	3	4	0	1	1	1	1	2	1	1	1	1	1	1	1	2	1	1	6	2	1	47	96.5517	0.683761		1	1	Uncat	NA	NA	0.94	Transport_and_binding	0.89	Uncat	NA	Transmembrane
TribeFamily_557_t06_3.1	Peptidase C12, ubiquitin carbo.,	2	2	2	2	1	3	2	2	2	2	1	2	2	2	1	1	1	1	1	1	1	1	1	1	1	1	2	2	1	1	1	1	1	52	100	0.377868		0	1	Enzyme	1	Uncat	NA	Uncat	NA	NA	1	No_transmembrane
TribeFamily_454_t06_3.1	Thymidylate synthase,	2	1	2	2	1	2	2	2	4	2	2	3	2	2	1	1	1	1	1	1	1	1	1	1	1	1	2	2	1	1	2	2	2	19	100	0.908654		1	1	Enzyme	1	Uncat	NA	Uncat	NA	Uncat	NA	No_transmembrane
TribeFamily_276_t06_3.1	Sugar transporter superfamily,	1	2	2	3	2	3	3	5	3	3	1	3	3	3	0	1	2	2	1	1	2	1	2	1	1	1	1	4	1	2	4	4	2	13	94.1176	0.314978		1	1	Uncat	NA	NA	0.95	Transport_and_binding	0.95	NA	0.84	Transmembrane
TribeFamily_199_t06_3.1	Protein kinase,Serine/threonine protein kinas.,	3	3	3	3	3	3	3	3	3	3	2	3	3	2	0	1	1	1	1	1	1	2	2	2	2	2	3	3	3	3	10	4	3	2	100	1		0	0	Enzyme	0.8	Uncat	NA	Uncat	NA	NA	0.9	No_transmembrane
TribeFamily_468_t06_3.1	DNA ligase, N-terminal,ATP-dependent DNA ligase,ATP dependent DNA ligase, cent.,ATP-dependent DNA ligase,ATP dependent DNA ligase, cent.,ATP-dependent DNA ligase,ATP dependent DNA ligase, C-te.,	2	2	2	2	2	3	2	2	2	2	2	2	2	2	0	1	1	1	1	1	1	1	1	1	1	1	2	2	2	2	1	2	1	29	96	0.555466		0	1	Enzyme	1	Uncat	NA	Uncat	NA	NA	1	No_transmembrane
TribeFamily_450_t06_3.1		2	1	2	2	1	2	2	2	3	2	2	2	3	2	0	1	1	1	1	1	1	1	1	1	1	1	2	2	2	2	2	2	2	54	100	0.824877		0	1	Enzyme	1	Uncat	NA	Uncat	NA	NA	0.86	No_transmembrane
TribeFamily_261_t06_3.1	AAA ATPase,	1	1	2	2	2	3	3	1	2	3	3	4	3	2	0	2	2	2	2	2	1	2	2	0	3	3	3	4	2	1	1	2	6	6	81.3953	0		0	1	Enzyme	1	Uncat	NA	Uncat	NA	NA	1	No_transmembrane
TribeFamily_1781_t06_3.1	HSP20-like chaperone,	1	1	1	1	1	1	1	1	1	1	1	1	1	1	1	1	1	1	1	1	1	1	1	0	1	1	1	1	1	1	1	1	1	100	87.5	0.923077		0	1	Enzyme	1	NA	0.75	Uncat	NA	NA	1	No_transmembrane
TribeFamily_400_t06_3.1	Alg9-like mannosyltransferase,	3	2	3	3	3	2	2	3	2	2	2	1	1	1	1	1	1	1	1	1	2	1	2	2	2	2	2	2	1	1	1	1	2	18	59.2593	0.756757		0	1	Uncat	NA	Uncat	NA	Uncat	NA	Uncat	NA	Transmembrane
TribeFamily_174_t06_3.1	D-isomer specific 2-hydroxyaci.,D-isomer specific 2-hydroxyaci.,	4	5	5	3	4	6	3	8	3	2	2	1	2	1	0	1	1	1	1	1	2	3	5	3	2	2	1	3	5	4	3	2	3	30	100	0.478632		0	1	Enzyme	1	Uncat	NA	Uncat	NA	NA	0.89	No_transmembrane
TribeFamily_8_t06_3.1	Glucose/ribitol dehydrogenase,	21	52	57	36	40	38	37	74	31	27	19	31	21	22	1	0	4	0	0	0	7	15	8	9	11	6	11	19	14	12	9	6	8	35	98.7382	0.209226		0	1	Enzyme	0.96	Uncat	NA	Uncat	NA	Uncat	NA	No_transmembrane
TribeFamily_54_t06_3.1	Amidase,	10	13	16	12	11	12	9	20	10	9	3	6	4	5	3	0	2	1	0	1	2	3	2	4	3	4	5	8	4	7	0	2	8	31	96.6667	0.378018		1	1	Enzyme	0.82	Uncat	NA	Uncat	NA	NA	0.86	Uncat
TribeFamily_86_t06_3.1	Major facilitator superfamily .,	4	12	9	6	8	6	7	14	8	8	4	8	1	6	1	0	2	4	3	3	1	2	2	3	4	1	1	5	11	2	0	1	2	14	98.5294	0.234605		0	1	Nonenzyme	0.98	NA	1	Transport_and_binding	1	Uncat	NA	Transmembrane
TribeFamily_41_t06_3.1	RTA1 like protein,	7	25	19	19	15	10	23	49	14	6	4	9	9	3	3	0	2	2	2	4	2	4	0	2	5	3	3	5	5	2	1	1	2	80	95	0.202715		0	0	Nonenzyme	0.92	NA	0.95	Transport_and_binding	0.94	NA	0.8	Transmembrane
TribeFamily_649_t06_3.1	Metallo-dependent hydrolase, c.,Amidohydrolase,	1	2	2	2	1	1	2	3	2	2	2	2	2	1	1	0	1	1	1	1	1	1	1	1	1	1	1	2	1	1	1	1	1	39	100	0.373932		0	1	Enzyme	1	Uncat	NA	Uncat	NA	NA	1	No_transmembrane
TribeFamily_619_t06_3.1	Peptidase M24A, methionine ami.,	2	2	2	3	2	2	2	2	1	2	1	2	2	1	1	1	1	1	1	1	1	1	1	1	1	1	1	1	1	1	1	1	1	51	100	0.888462		0	1	Enzyme	0.91	Uncat	NA	Uncat	NA	NA	1	No_transmembrane
TribeFamily_279_t06_3.1	Dihydroxy-acid dehydratase,PEP-utilising enzyme, mobile r.,	2	7	5	4	4	2	3	4	2	2	2	3	3	2	1	1	1	1	1	1	1	1	1	1	1	1	2	2	2	2	2	1	1	100	97.1429	0.311111		1	1	Enzyme	1	Uncat	NA	Uncat	NA	NA	1	No_transmembrane
TribeFamily_552_t06_3.1	DNA mismatch repair protein,ATP-binding region, ATPase-lik.,DNA mismatch repair protein,	2	2	1	2	2	2	2	2	2	2	2	1	2	2	1	1	1	1	1	1	2	1	1	1	1	1	1	1	2	1	2	1	1	36	100	0.733556		0	1	Enzyme	0.75	Uncat	NA	Uncat	NA	NA	1	No_transmembrane
TribeFamily_169_t06_3.1	Zinc/iron permease, fungi and .,	4	5	6	4	2	4	4	4	6	3	4	3	4	4	1	1	1	2	2	2	1	2	1	2	2	2	1	5	2	2	3	1	4	54	100	0.417186		0	1	Uncat	NA	NA	0.86	Transport_and_binding	0.96	NA	0.82	Transmembrane
TribeFamily_528_t06_3.1	Succinyl-CoA ligase, alpha sub.,CoA-binding,Succinyl-CoA ligase, alpha sub.,ATP-citrate lyase/succinyl-CoA.,Succinyl-CoA ligase, alpha sub.,	2	2	2	2	1	2	3	2	2	2	2	2	2	2	1	1	1	1	1	1	1	1	1	1	1	1	1	1	1	2	2	1	1	39	100	0.402051		1	1	Enzyme	1	Uncat	NA	Uncat	NA	NA	0.85	No_transmembrane
TribeFamily_448_t06_3.1	Folylpolyglutamate synthetase,	2	3	2	3	1	1	2	3	4	3	2	3	2	2	1	1	1	1	1	1	1	1	1	1	1	1	1	1	1	1	2	1	1	61	92	0.618658		1	1	Enzyme	1	Uncat	NA	Uncat	NA	NA	0.83	No_transmembrane
TribeFamily_614_t06_3.1	WD40-like,Peptidase C19, ubiquitin carbo.,Exonuclease,	2	2	2	2	2	2	2	2	2	2	1	2	2	1	1	1	1	1	1	1	1	1	1	1	1	1	0	2	1	1	1	1	1	25	100	0.785284		0	1	Enzyme	1	Uncat	NA	Uncat	NA	NA	1	No_transmembrane
TribeFamily_855_t06_3.1	Translation elongation factor .,Protein synthesis factor, GTP-.,Small GTP-binding protein doma.,Protein synthesis factor, GTP-.,Elongation factor Tu, domain 2,EF-Tu/eEF-1alpha/eIF2-gamma, C.,	1	1	2	1	1	1	1	1	1	1	1	2	1	1	1	1	2	0	1	1	1	1	1	1	1	1	1	1	1	1	4	1	1	8	100	0.875629		0	1	Enzyme	1	Ligase_(EC_6.-.-.-)	0.78	Uncat	NA	Secreted	0.78	No_transmembrane
TribeFamily_590_t06_3.1	Glycoside hydrolase 15-related,Glycoside hydrolase, family 15,Glycoside hydrolase, starch-bi.,	1	2	2	3	1	2	2	1	3	3	1	2	1	1	1	1	1	0	1	1	0	1	1	1	1	1	3	1	1	1	3	1	1	19	100	0.14245		0	1	Enzyme	1	Uncat	NA	Uncat	NA	Uncat	NA	No_transmembrane
TribeFamily_561_t06_3.1	UDP-glucose 4-epimerase,	1	3	2	3	2	2	2	3	2	2	2	2	1	1	0	0	1	1	0	1	1	1	1	1	1	1	1	1	2	1	3	2	1	14	100	0.313667		1	1	Enzyme	1	Uncat	NA	Uncat	NA	NA	0.9	No_transmembrane
TribeFamily_303_t06_3.1	Cation transporting ATPase, N-.,H+ transporting ATPase, proton.,	1	4	3	3	3	3	2	2	2	2	2	2	1	1	0	1	1	2	1	2	3	1	1	1	1	1	2	1	2	2	11	2	1	11	96.1538	0.612966		1	1	Enzyme	0.79	Uncat	NA	Transport_and_binding	0.86	Uncat	NA	Transmembrane
TribeFamily_620_t06_3.1	Protein of unknown function DU.,	2	2	1	2	1	2	2	2	2	2	2	2	1	1	1	1	1	1	1	1	1	1	1	1	1	1	1	1	1	1	2	2	1	14	70	0.202541		0	0	Enzyme	1	Uncat	NA	Central_intermediary_metabolism	0.82	NA	0.82	No_transmembrane
TribeFamily_267_t06_3.1	Calcium-translocating P-type A.,Cation transporting ATPase, N-.,E1-E2 ATPase-associated region,Haloacid dehalogenase-like hyd.,Cation transporting ATPase, C-.,	2	4	5	3	6	3	5	7	1	1	2	3	3	3	0	1	1	0	1	1	1	1	1	1	1	1	1	1	1	1	7	1	1	11	97.3684	0.612966		0	1	Enzyme	0.95	Uncat	NA	Transport_and_binding	0.91	Uncat	NA	Transmembrane
TribeFamily_227_t06_3.1	Sodium/hydrogen exchanger,	3	3	5	3	5	7	4	6	4	3	2	2	3	2	0	1	1	0	1	1	1	1	1	1	1	1	1	2	1	3	4	2	2	97	88.8889	0.289941		1	1	Uncat	NA	NA	0.85	Transport_and_binding	1	Uncat	NA	Transmembrane
TribeFamily_96_t06_3.1	Glycoside hydrolase, family 3,.,Glycoside hydrolase, family 3,.,	3	9	10	7	8	8	8	8	12	7	6	6	7	12	0	0	0	0	0	0	0	1	1	1	2	1	3	2	3	3	6	0	4	27	97.2222	0.28227		0	1	Enzyme	1	Uncat	NA	Uncat	NA	Uncat	NA	No_transmembrane
TribeFamily_51_t06_3.1	Glucose/ribitol dehydrogenase,	3	17	12	8	6	15	18	39	14	5	6	19	7	12	0	0	0	0	1	0	0	1	2	2	2	0	8	6	1	2	2	1	6	42	96.1538	0.126103		0	1	Enzyme	1	Uncat	NA	Uncat	NA	NA	0.86	No_transmembrane
TribeFamily_7_t06_3.1	E-class P450, group I,	21	72	75	27	51	62	43	81	50	34	14	28	30	47	0	0	1	0	0	0	0	1	1	1	1	1	7	23	0	4	13	0	3	29	99.1279	0.17007		0	1	Enzyme	1	Uncat	NA	Uncat	NA	NA	0.86	Uncat
TribeFamily_76_t06_3.1	AMP-dependent synthetase and l.,	10	10	14	8	12	12	6	12	6	3	5	6	5	4	0	0	0	0	0	0	0	0	0	0	0	0	10	8	2	8	7	0	10	8	98.7179	0.16403		0	1	Enzyme	1	Uncat	NA	Uncat	NA	Uncat	NA	Uncat
TribeFamily_97_t06_3.1	Major facilitator superfamily .,	7	6	10	7	5	9	6	11	10	8	5	7	6	7	0	1	0	1	0	1	1	1	2	8	1	2	7	3	2	1	2	0	0	50	95.082	0.110577		0	1	Uncat	NA	NA	0.91	Transport_and_binding	0.94	NA	0.85	Transmembrane
TribeFamily_318_t06_3.1	Cytochrome c oxidase, subunit .,	2	3	4	3	3	4	2	4	3	3	2	3	3	3	0	1	1	1	1	1	1	1	1	1	1	0	2	4	1	2	2	1	1	10	100	0		1	0	Enzyme	1	Uncat	NA	Uncat	NA	NA	0.79	No_transmembrane
TribeFamily_133_t06_3.1	Sodium/calcium exchanger membr.,	3	6	7	5	4	7	5	8	7	6	5	6	5	3	0	1	2	1	1	1	1	0	1	1	1	1	5	4	3	2	6	1	1	57	100	0.345954		0	1	Nonenzyme	0.9	NA	0.93	Transport_and_binding	0.93	Uncat	NA	Transmembrane
TribeFamily_107_t06_3.1	Glycoside hydrolase, family 47,	4	4	4	4	5	9	9	8	7	7	7	7	8	5	1	1	1	1	1	1	1	1	1	1	1	1	6	5	2	3	10	1	2	33	98.3871	0.557029		0	1	Enzyme	1	Uncat	NA	Uncat	NA	Uncat	NA	Uncat
TribeFamily_179_t06_3.1	Chitinase II,Glycoside hydrolase, chitinase.,	4	6	3	4	4	4	6	7	3	4	4	5	4	5	0	1	1	1	1	1	1	1	1	1	1	1	3	2	1	1	8	0	1	31	100	0.146189		0	1	Enzyme	1	Uncat	NA	Uncat	NA	NA	0.89	No_transmembrane
TribeFamily_433_t06_3.1	Aminotransferase, class V,	2	2	3	1	2	3	2	3	4	3	2	3	2	2	0	0	1	0	0	0	1	2	1	2	2	2	2	2	1	1	1	1	2	56	56	0.603077		0	1	Enzyme	1	Uncat	NA	Uncat	NA	NA	1	No_transmembrane
TribeFamily_196_t06_3.1	Major facilitator superfamily .,	2	5	7	2	5	5	3	8	3	3	2	5	3	3	0	0	0	0	0	0	0	1	3	4	4	1	4	5	1	3	1	1	2	16	95.122	0.314978		0	0	Nonenzyme	0.92	NA	0.96	Transport_and_binding	0.92	Secreted	0.79	Transmembrane
TribeFamily_52_t06_3.1	E-class P450, group I,	3	11	10	8	6	11	4	9	21	12	2	10	5	12	0	0	0	0	0	0	0	5	6	5	4	3	16	11	2	7	10	0	12	9	100	0.16638		0	0	Enzyme	1	Uncat	NA	Uncat	NA	NA	0.89	Uncat
TribeFamily_627_t06_3.1	Transport protein particle (TR.,	2	1	2	2	1	2	2	2	2	2	2	2	2	2	0	0	0	0	0	0	0	1	1	1	1	1	2	2	2	2	2	2	2	52	95.2381	0.828402		0	1	Enzyme	1	Uncat	NA	Uncat	NA	Uncat	NA	No_transmembrane
TribeFamily_407_t06_3.1	Peptidyl-prolyl cis-trans isom.,	3	2	3	3	3	2	3	3	2	2	2	3	3	3	0	0	0	0	0	0	0	1	0	1	1	0	3	3	3	2	3	2	1	18	100	0.772414		0	1	Enzyme	1	Uncat	NA	Uncat	NA	NA	0.89	No_transmembrane
TribeFamily_879_t06_3.1	GTP-binding protein, HSR1-rela.,GTP-binding,	1	1	1	1	1	1	1	1	1	1	1	1	1	1	1	1	1	1	1	1	1	1	1	1	1	1	2	2	2	2	2	1	1	21	100	1.01538		0	0	Enzyme	1	Uncat	NA	Uncat	NA	NA	1	No_transmembrane
TribeFamily_728_t06_3.1	Arf GTPase activating protein,	1	1	1	1	1	1	1	1	1	1	1	1	1	1	1	1	1	1	1	1	1	1	1	1	1	1	2	1	3	3	4	1	1	25	100	0.983278		0	0	Enzyme	0.75	NA	1	Uncat	NA	NA	1	No_transmembrane
TribeFamily_757_t06_3.1	Cellular retinaldehyde-binding.,Cellular retinaldehyde binding.,Cellular retinaldehyde-binding.,Cellular retinaldehyde binding.,	1	1	1	1	1	1	1	1	1	1	1	1	1	1	1	1	1	1	2	2	1	1	1	1	1	1	2	2	2	2	2	1	1	20	100	0.924605		0	1	Enzyme	1	Uncat	NA	Uncat	NA	NA	1	No_transmembrane
TribeFamily_673_t06_3.1	MATH,Peptidase C19, ubiquitin carbo.,	1	1	1	1	0	1	1	1	2	1	1	1	1	1	1	1	2	1	1	1	1	1	1	1	1	1	4	1	2	1	5	2	1	10	93.75	1.04		0	1	Enzyme	1	Uncat	NA	Uncat	NA	NA	1	No_transmembrane
TribeFamily_1574_t06_3.1	Protein of unknown function,	1	1	1	1	1	1	1	1	1	1	1	1	1	1	1	1	1	0	1	1	1	1	1	1	1	1	1	1	1	1	2	1	1	46	100	0.293706		0	1	Enzyme	0.88	NA	0.75	Transport_and_binding	0.88	Secreted	0.75	Transmembrane
TribeFamily_1456_t06_3.1	Inositol phosphatase/fructose-.,	1	1	1	1	1	1	1	1	1	1	1	1	1	1	1	1	1	0	2	1	1	1	1	1	1	1	1	1	1	1	2	1	1	85	100	0.7		1	1	Enzyme	1	Uncat	NA	Uncat	NA	NA	1	No_transmembrane
TribeFamily_308_t06_3.1	Zinc finger, C2H2-type,	2	2	1	3	2	2	2	4	2	2	3	3	1	2	1	1	1	0	1	1	1	0	2	2	2	1	3	2	2	3	11	0	1	6	100	0.62882		0	1	Nonenzyme	0.81	NA	1	Regulatory_functions	0.81	Uncat	NA	No_transmembrane
TribeFamily_939_t06_3.1	Protein of unknown function DU.,Sodium/calcium exchanger membr.,	1	1	1	1	1	1	1	2	1	2	1	1	1	1	1	1	1	1	1	1	2	1	1	1	1	1	1	1	1	1	2	1	1	19	100	0.341026		0	1	Enzyme	0.75	NA	1	Transport_and_binding	1	Uncat	NA	Transmembrane
TribeFamily_1042_t06_3.1	Single hybrid motif,Glycine cleavage H-protein,2-oxo acid dehydrogenase, lipo.,	1	1	1	1	1	1	2	2	1	1	1	1	1	1	1	1	1	1	1	1	1	1	1	1	1	1	1	1	1	1	2	1	1	100	100	0.875		1	1	Enzyme	1	Uncat	NA	Energy_metabolism	0.78	Uncat	NA	No_transmembrane
TribeFamily_1308_t06_3.1	H+-transporting two-sector ATP.,	1	1	1	1	1	1	1	1	1	1	1	1	1	1	1	1	1	1	1	1	1	1	1	1	1	1	1	1	1	1	2	1	1	100	100	1		1	1	Enzyme	0.88	Uncat	NA	Uncat	NA	NA	1	No_transmembrane
TribeFamily_1012_t06_3.1	KH, prokaryotic type,Eukaryotic/archaeal ribosomal .,KH, type 2,Ribosomal protein S3, C-termin.,	1	1	1	1	1	1	1	1	1	1	1	1	1	1	1	1	1	1	1	1	1	1	1	1	1	1	1	2	1	1	3	1	1	12	100	0.474359		0	1	Enzyme	1	Lyase_(EC_4.-.-.-)	0.75	Uncat	NA	NA	1	No_transmembrane
TribeFamily_971_t06_3.1	Cdc15/Fes/CIP4,RhoGAP,	1	1	1	1	1	1	1	1	1	1	1	1	1	1	1	1	1	1	1	1	1	1	1	1	1	1	1	1	1	2	4	1	1	7	100	0.566802		0	1	Enzyme	0.88	NA	0.88	Uncat	NA	NA	1	No_transmembrane
TribeFamily_762_t06_3.1		1	2	1	1	1	1	1	1	1	1	1	1	1	1	1	1	1	1	1	1	2	1	1	1	1	1	1	1	1	1	6	1	1	12	100	0.621048		0	1	Enzyme	1	Uncat	NA	Uncat	NA	NA	0.88	No_transmembrane
TribeFamily_700_t06_3.1	Ribosomal protein S6e,	1	1	1	1	1	1	1	1	1	1	1	1	1	1	1	1	1	2	2	2	2	1	1	1	1	1	1	1	1	1	5	2	1	100	100	1.30769		0	1	Nonenzyme	0.89	NA	0.89	Translation	1	NA	1	No_transmembrane
TribeFamily_736_t06_3.1	Heat shock protein Hsp90,ATP-binding region, ATPase-lik.,Heat shock protein Hsp90,Four-helical cytokine,	1	1	1	1	1	1	1	1	1	1	1	1	1	1	1	1	1	1	1	2	1	1	1	1	1	1	2	3	2	0	5	1	1	98	100	1.07692		0	1	Enzyme	1	Uncat	NA	Uncat	NA	NA	1	No_transmembrane
TribeFamily_504_t06_3.1	Ankyrin,Dilute,	2	2	1	2	2	2	1	1	2	2	2	1	2	1	1	1	1	1	0	1	1	1	1	1	1	1	2	2	2	2	4	2	2	40	100	0.662722		1	1	Enzyme	1	Uncat	NA	Uncat	NA	NA	1	No_transmembrane
TribeFamily_394_t06_3.1	14-3-3 protein,	2	2	2	2	2	2	2	2	2	1	2	2	2	1	1	1	1	2	2	2	1	1	1	1	1	1	2	2	1	1	7	2	2	100	100	0.704142		0	1	Uncat	NA	NA	1	Uncat	NA	NA	1	No_transmembrane
TribeFamily_1038_t06_3.1	DNA/RNA non-specific endonucle.,	1	1	2	1	1	1	1	1	1	1	1	1	1	1	1	1	1	1	1	1	1	1	1	1	1	1	1	1	1	1	3	1	1	100	100	0.933333		0	1	Enzyme	1	NA	0.75	Uncat	NA	Uncat	NA	Uncat
TribeFamily_669_t06_3.1	Regulator of chromosome conden.,Regulator of chromosome conden.,	1	2	1	1	2	1	1	1	2	2	2	1	2	1	1	1	1	1	1	1	1	1	2	1	1	1	1	2	1	1	3	1	1	13	100	0.386169		0	1	Enzyme	1	Uncat	NA	Uncat	NA	NA	1	No_transmembrane
TribeFamily_456_t06_3.1	Peptidase M28,	2	1	2	2	1	2	2	2	2	2	2	2	2	1	0	1	1	1	1	1	2	1	1	1	1	1	4	3	1	1	4	2	1	16	100	0.621048		0	1	Enzyme	0.92	Uncat	NA	Uncat	NA	Uncat	NA	Uncat
TribeFamily_393_t06_3.1	Malic oxidoreductase,Malic enzyme, N-terminal,Malic oxidoreductase,Malic enzyme, NAD-binding,Malic oxidoreductase,	1	2	2	2	2	3	2	2	3	2	2	2	2	2	0	1	1	1	1	1	1	1	1	1	1	1	2	4	3	1	5	2	1	100	100	0.445623		1	1	Enzyme	1	Uncat	NA	Uncat	NA	NA	1	No_transmembrane
TribeFamily_696_t06_3.1	6-phosphogluconate dehydrogena.,6-phosphogluconate dehydrogena.,6-phosphogluconate dehydrogena.,6-phosphogluconate-binding sit.,	1	1	2	2	1	2	1	1	1	2	2	1	1	1	0	1	1	1	1	2	1	1	1	1	1	1	1	2	2	1	3	1	1	48	100	0.848485		1	1	Enzyme	1	Uncat	NA	Amino_acid_biosynthesis	0.82	NA	1	No_transmembrane
TribeFamily_633_t06_3.1	C2,Calcium-binding EF-hand,Phosphatidylserine decarboxyla.,	2	2	1	2	3	1	1	1	1	1	1	1	1	1	0	1	1	1	1	1	1	1	2	1	1	1	1	4	2	2	2	1	1	14	95.6522	0.515751		1	1	Enzyme	1	Uncat	NA	Uncat	NA	NA	0.92	No_transmembrane
TribeFamily_412_t06_3.1	Delta-9 acyl-CoA desaturase wi.,Fatty acid desaturase, type 1,Cytochrome b5,	1	2	4	2	2	2	1	3	1	0	1	1	1	1	2	2	2	1	1	1	2	2	2	2	2	2	3	3	1	1	3	1	1	75	100	0.676923		1	1	Enzyme	1	Uncat	NA	Uncat	NA	Secreted	0.82	Transmembrane
TribeFamily_1157_t06_3.1	Isopentenyl-diphosphate delta-.,NUDIX hydrolase,	1	1	2	1	1	1	1	1	1	0	1	1	1	1	1	1	1	1	1	1	1	1	2	1	1	1	1	1	1	1	2	1	1	100	94.4444	1.07692		1	1	Enzyme	1	Uncat	NA	Central_intermediary_metabolism	0.75	NA	1	No_transmembrane
TribeFamily_711_t06_3.1	Glycoside hydrolase, family 5,	1	1	1	1	1	1	2	2	1	1	1	1	1	1	1	1	1	1	1	1	1	1	1	1	2	1	2	2	2	2	2	0	2	95	73.6842	0.897436		0	1	Enzyme	1	Uncat	NA	Central_intermediary_metabolism	1	NA	1	No_transmembrane
TribeFamily_682_t06_3.1	Mitochondrial substrate carrie.,	1	1	1	1	1	1	2	5	1	1	1	1	1	1	1	0	0	1	1	1	1	1	1	1	1	1	2	4	1	3	3	0	1	4	100	0.844189		1	1	Enzyme	1	Uncat	NA	Uncat	NA	NA	0.82	No_transmembrane
TribeFamily_458_t06_3.1	Fungal transcriptional regulat.,Fungal specific transcription .,	2	3	3	1	2	3	2	7	2	1	1	1	1	2	2	0	1	1	1	1	1	2	1	1	4	2	0	0	2	2	0	0	1	2	100	0.182072		1	1	Enzyme	1	Uncat	NA	Uncat	NA	NA	1	Uncat
TribeFamily_389_t06_3.1	Phosphoglycerate/bisphosphogly.,	1	2	3	2	2	3	2	3	2	2	0	1	2	0	1	1	1	1	3	1	1	4	5	3	4	2	1	1	2	1	0	0	1	100	93.1034	1.20615		0	1	Enzyme	1	Uncat	NA	Uncat	NA	Uncat	NA	No_transmembrane
TribeFamily_680_t06_3.1	Globin,Oxidoreductase FAD-binding reg.,Oxidoreductase FAD/NAD(P)-bind.,	0	2	2	2	2	1	2	2	1	1	2	2	2	1	1	0	1	1	1	1	1	2	3	1	4	1	0	1	1	0	0	1	1	98	100	0.842809		0	1	Enzyme	1	Uncat	NA	Uncat	NA	NA	0.75	No_transmembrane
TribeFamily_459_t06_3.1	Aminotransferase class-III,	1	1	5	2	2	1	6	6	2	1	1	1	2	1	2	0	2	0	0	1	0	2	1	2	2	2	0	1	3	0	0	1	2	22	100	0.610539		1	1	Enzyme	1	Uncat	NA	Uncat	NA	NA	0.93	No_transmembrane
TribeFamily_256_t06_3.1	Alpha amylase, catalytic subdo.,	0	2	5	5	2	4	5	6	1	1	2	2	2	1	4	0	2	0	0	7	0	2	2	5	3	2	2	2	2	1	0	1	0	25	100	0.28		1	1	Enzyme	1	Ligase_(EC_6.-.-.-)	0.95	Central_intermediary_metabolism	0.95	NA	1	No_transmembrane
TribeFamily_43_t06_3.1	Sugar transporter,	2	10	10	12	14	13	23	54	6	5	4	11	3	10	1	0	2	0	0	4	1	6	1	5	13	4	0	0	16	2	0	0	2	14	96.0784	0.33719		1	1	Nonenzyme	0.84	NA	0.97	Transport_and_binding	0.94	NA	0.9	Transmembrane
TribeFamily_112_t06_3.1	Glycoside hydrolase, family 3,.,Glycoside hydrolase, family 3,.,PA14,	0	6	6	7	7	4	10	30	3	4	1	3	2	3	0	0	5	0	0	0	1	2	1	6	4	2	3	7	6	0	0	1	1	25	94.5455	0.286871		0	1	Enzyme	1	Uncat	NA	Uncat	NA	NA	0.94	No_transmembrane
TribeFamily_198_t06_3.1	Hydantoinaseoxoprolinase, N-te.,Hydantoinase/oxoprolinase,Hydantoinase B/oxoprolinase,	2	7	4	1	5	5	2	8	2	1	1	2	1	1	1	1	2	0	1	1	1	3	1	3	11	3	2	2	5	2	1	2	1	73	89.6552	0.571096		0	1	Enzyme	1	Uncat	NA	Uncat	NA	NA	1	No_transmembrane
TribeFamily_317_t06_3.1	Arginase/agmatinase/formiminog.,Arginase,Arginase/agmatinase/formiminog.,Arginase,Arginase/agmatinase/formiminog.,	2	4	3	2	3	3	2	2	3	3	3	2	0	3	0	1	2	0	0	0	0	4	2	2	4	2	1	5	1	1	1	3	1	27	96.9697	0.428944		0	1	Enzyme	0.95	Uncat	NA	Uncat	NA	Uncat	NA	No_transmembrane
TribeFamily_531_t06_3.1	4-hydroxybenzoate polyprenyl t.,	0	5	1	2	2	3	2	1	3	2	1	2	1	1	0	1	1	1	1	1	1	1	1	1	1	1	3	4	1	1	1	1	1	19	100	0.498168		1	1	Uncat	NA	NA	1	Uncat	NA	NA	0.79	Transmembrane
TribeFamily_436_t06_3.1	Hly-III related proteins,	2	2	2	3	1	4	1	2	5	2	1	3	0	2	0	2	2	2	2	2	1	1	1	1	1	1	1	2	1	1	1	1	1	55	100	0.717949		0	1	Nonenzyme	1	NA	1	Transport_and_binding	0.92	Uncat	NA	Transmembrane
TribeFamily_507_t06_3.1	XPA,Putative DNA binding,XPA,	1	3	3	3	3	3	1	1	2	2	1	2	1	2	1	1	1	1	1	1	2	2	1	1	1	1	1	1	1	1	0	2	2	68	73.0769	0.971686		0	1	Uncat	NA	Uncat	NA	Uncat	NA	NA	0.92	Uncat
TribeFamily_2082_t06_3.1	Mitochondrial substrate carrie.,	1	1	1	1	1	1	1	1	1	1	1	1	1	1	1	1	1	0	1	1	1	1	1	1	1	1	1	1	1	1	0	1	1	3	100	0.844189		0	0	Enzyme	0.88	NA	0.88	Uncat	NA	NA	0.75	No_transmembrane
TribeFamily_1784_t06_3.1	LmbE-like protein,	1	1	1	1	1	1	1	1	1	1	1	1	1	1	1	1	1	1	1	1	1	1	1	1	1	1	1	1	1	1	0	1	1	84	100	0.7		0	1	Enzyme	1	Uncat	NA	Cell_envelope	0.88	Uncat	NA	Transmembrane
TribeFamily_1573_t06_3.1	Phosphoribosylaminoimidazole c.,Rudiment single hybrid motif,1-(5-Phosphoribosyl)-5-amino-4.,	1	1	1	1	1	1	1	1	1	1	1	2	1	1	1	1	1	1	1	1	1	1	1	1	1	1	1	1	1	1	0	1	1	100	100	0.933333		1	1	Enzyme	1	Ligase_(EC_6.-.-.-)	0.78	Uncat	NA	NA	0.89	No_transmembrane
TribeFamily_1544_t06_3.1	Cyclin-dependent kinase, regul.,	1	1	1	1	1	1	1	1	1	1	1	1	1	1	1	1	1	1	1	1	1	1	1	1	1	1	1	1	2	1	0	1	1	100	100	1		0	1	Uncat	NA	NA	1	Translation	0.88	Uncat	NA	No_transmembrane
TribeFamily_213_t06_3.1	Glycoside hydrolase, family 16,	2	5	6	4	4	3	5	5	3	3	4	4	3	3	1	1	1	6	1	1	1	3	2	2	3	2	0	0	0	0	0	0	2	55	100	0.709193		0	1	Enzyme	0.83	NA	0.78	Cell_envelope	0.83	Uncat	NA	Uncat
TribeFamily_113_t06_3.1	Glycoside hydrolase, family 76,Glycoside transferase, six-hai.,	2	9	9	6	5	4	5	6	6	7	7	7	7	5	2	5	2	6	2	2	2	2	2	2	2	2	0	0	0	0	0	3	5	70	98.5915	0.44501		0	1	Enzyme	1	Uncat	NA	Cell_envelope	0.78	Secreted	0.75	Uncat
TribeFamily_427_t06_3.1	Cys/Met metabolism pyridoxal-p.,	2	2	5	4	2	2	2	5	2	2	2	3	2	1	1	1	1	1	2	1	2	2	1	1	1	1	1	1	0	0	0	1	1	19	77.4194	0.551757		0	1	Enzyme	1	Uncat	NA	Uncat	NA	NA	1	No_transmembrane
TribeFamily_517_t06_3.1	Delta 1-pyrroline-5-carboxylat.,NADP oxidoreductase, coenzyme .,Delta 1-pyrroline-5-carboxylat.,	1	2	3	1	3	2	2	6	3	4	1	1	1	1	1	1	1	1	1	1	1	1	1	1	1	1	1	1	1	1	0	1	1	78	100	0.325581		1	1	Enzyme	1	Uncat	NA	Uncat	NA	NA	0.9	Uncat
TribeFamily_368_t06_3.1	GroES-like,Alcohol dehydrogenase, zinc-co.,NAD-binding site,	2	4	4	2	5	3	2	7	1	2	2	1	3	1	2	1	1	1	1	1	1	1	1	2	1	1	1	1	1	1	0	2	1	7	100	0.301223		1	1	Enzyme	1	Lyase_(EC_4.-.-.-)	0.79	Uncat	NA	NA	1	No_transmembrane
TribeFamily_47_t06_3.1	Major facilitator superfamily .,	6	17	22	13	14	13	12	34	8	4	4	8	8	7	1	3	2	0	0	1	2	4	6	5	9	5	0	0	0	1	0	1	17	19	90.9091	0.283005		0	1	Uncat	NA	NA	1	Transport_and_binding	0.92	Uncat	NA	Transmembrane
TribeFamily_185_t06_3.1	Copper amine oxidase,	4	6	6	7	5	4	4	12	3	3	1	2	2	4	0	1	1	0	0	0	1	2	3	2	2	2	1	1	1	2	2	2	3	27	95.2381	0.615385		0	1	Enzyme	1	Lyase_(EC_4.-.-.-)	0.95	Uncat	NA	NA	0.95	No_transmembrane
TribeFamily_127_t06_3.1	TGF-beta receptor, type I/II e.,	5	4	16	7	4	11	4	5	3	5	2	3	3	3	1	2	1	1	1	1	0	3	2	4	4	1	2	1	1	1	4	1	7	97	100	0.405594		1	1	Uncat	NA	NA	0.96	Transport_and_binding	1	NA	0.76	Transmembrane
TribeFamily_508_t06_3.1		1	2	3	3	2	3	2	3	2	1	1	3	2	2	1	1	1	1	1	1	1	1	1	1	1	1	1	1	1	1	2	1	1	32	88.4615	0.269231		1	1	Enzyme	1	Uncat	NA	Uncat	NA	NA	0.77	No_transmembrane
TribeFamily_499_t06_3.1	Fungal transcriptional regulat.,Fungal specific transcription .,	1	3	4	1	3	5	3	5	1	2	1	2	1	2	0	1	1	1	1	1	2	1	1	1	1	1	0	0	0	0	1	2	1	2	100	0.182072		1	1	Enzyme	1	Uncat	NA	Uncat	NA	NA	1	No_transmembrane
TribeFamily_1295_t06_3.1	Protein of unknown function UP.,	2	1	2	2	1	2	1	1	1	1	1	1	1	1	0	1	1	1	1	1	1	1	1	1	1	1	0	0	1	1	1	1	1	81	88.2353	0.497041		0	0	Enzyme	1	NA	0.86	Uncat	NA	Uncat	NA	Transmembrane
TribeFamily_589_t06_3.1	AMP-dependent synthetase and l.,	2	3	3	3	3	4	1	1	2	2	1	1	2	2	1	1	1	1	1	1	1	1	1	1	1	1	0	0	0	1	2	0	1	2	100	0.170065		1	1	Enzyme	1	Ligase_(EC_6.-.-.-)	0.9	Uncat	NA	Uncat	NA	Uncat
TribeFamily_374_t06_3.1	Trimeric LpxA-like,Bacterial transferase hexapept.,	2	3	4	4	5	4	3	0	2	3	3	3	3	1	1	0	1	1	1	1	1	2	1	0	2	1	0	0	2	1	2	1	2	26	97.0588	0.255316		0	1	Enzyme	0.89	Uncat	NA	Uncat	NA	NA	1	No_transmembrane
TribeFamily_657_t06_3.1	Phox-like,	2	2	2	2	2	2	1	1	2	2	2	1	2	2	1	1	1	1	1	1	1	0	1	1	1	1	1	1	1	1	2	0	1	12	100	1.13318		0	1	Enzyme	1	Uncat	NA	Uncat	NA	NA	1	No_transmembrane
TribeFamily_220_t06_3.1	Terpenoid synthase,Polyprenyl synthetase,	3	11	11	5	6	2	3	1	1	2	1	1	2	6	1	1	1	1	1	1	1	1	1	1	1	1	2	2	3	1	2	0	1	28	100	0.448161		0	1	Enzyme	1	Uncat	NA	Uncat	NA	NA	0.95	No_transmembrane
TribeFamily_538_t06_3.1	Ankyrin,	2	3	2	4	2	3	3	4	3	3	0	0	1	2	1	2	1	1	1	1	1	1	1	1	1	1	0	1	1	0	0	0	1	94	17.3913	0.430769		0	0	Enzyme	1	Uncat	NA	Uncat	NA	Uncat	NA	Uncat
TribeFamily_80_t06_3.1	Peptidase aspartic, catalytic,Peptidase A1, pepsin,Peptidase aspartic, active sit.,Peptidase A1, pepsin,Peptidase aspartic, active sit.,Peptidase A1, pepsin,	1	3	3	1	2	3	7	7	5	3	6	6	7	5	4	2	2	3	11	5	5	4	10	5	11	4	0	0	0	0	0	1	25	33	97.9167	0.932531		0	1	Enzyme	1	Uncat	NA	Cell_envelope	0.8	Uncat	NA	No_transmembrane
TribeFamily_418_t06_3.1	Glycosyltransferase sugar-bind.,	1	2	1	2	1	2	2	2	1	1	1	2	4	2	3	2	3	3	2	2	3	2	2	2	2	2	0	0	2	0	0	1	1	57	68.9655	0.503722		0	1	Enzyme	1	Uncat	NA	Cell_envelope	0.82	Uncat	NA	Uncat
TribeFamily_426_t06_3.1	tRNA-binding arm,	2	2	2	2	2	2	2	2	2	2	2	2	2	1	1	2	2	2	3	2	2	2	1	2	2	2	0	0	0	0	1	3	1	57	14.2857	0.948718		0	0	Enzyme	0.83	NA	0.83	Uncat	NA	NA	0.83	No_transmembrane
TribeFamily_340_t06_3.1	Patatin,	2	2	2	2	1	2	2	2	2	2	2	2	2	2	2	2	2	3	3	3	3	2	3	2	2	3	0	0	0	0	2	2	2	70	96.875	1.02308		0	0	Enzyme	1	Uncat	NA	Uncat	NA	NA	0.93	No_transmembrane
TribeFamily_193_t06_3.1	Anp1,	3	3	3	3	3	4	3	3	4	3	3	3	3	2	1	3	3	4	3	3	3	3	3	4	3	3	0	0	0	0	2	2	3	83	100	0.881119		0	1	Enzyme	1	Uncat	NA	Uncat	NA	Uncat	NA	Transmembrane
TribeFamily_84_t06_3.1	Flocculin,	0	3	3	2	4	2	11	3	7	5	4	7	4	4	2	7	12	6	5	4	2	2	6	3	7	10	0	1	1	0	2	11	9	10	23.5294	1		0	0	Uncat	NA	NA	0.88	Uncat	NA	NA	0.81	No_transmembrane
TribeFamily_173_t06_3.1	Lysophospholipase, catalytic r.,	1	5	3	3	2	1	5	4	3	2	1	2	1	1	2	1	2	4	4	4	2	4	7	6	2	4	1	2	1	1	0	6	5	59	100	0.923077		0	1	Enzyme	1	Uncat	NA	Cell_envelope	0.82	Uncat	NA	No_transmembrane
TribeFamily_338_t06_3.1	Amino acid/polyamine transport.,	2	4	2	2	1	3	3	4	2	2	1	1	1	2	2	2	2	1	3	3	2	2	2	2	2	2	1	1	1	1	2	1	1	20	96.5517	0.785711		0	1	Uncat	NA	NA	0.77	Uncat	NA	Uncat	NA	Uncat
TribeFamily_122_t06_3.1		2	7	6	2	6	10	3	8	4	5	1	2	1	4	4	3	5	4	5	6	3	2	1	4	3	2	0	2	4	2	0	3	2	97	98.0392	0.740385		1	1	Nonenzyme	0.96	NA	0.96	Transport_and_binding	0.96	Uncat	NA	Transmembrane
TribeFamily_820_t06_3.1	Type I phosphodiesterase/nucle.,	1	2	2	2	2	1	1	1	1	1	1	1	1	0	0	1	1	1	1	2	1	1	1	1	1	1	1	1	1	1	4	1	1	22	84.2105	0.901923		0	1	Enzyme	1	Uncat	NA	Uncat	NA	Uncat	NA	Transmembrane
TribeFamily_1131_t06_3.1	C2,	1	1	1	1	1	1	1	1	1	1	1	1	1	0	0	1	1	1	1	1	1	1	1	1	2	1	1	1	2	1	3	1	1	26	93.3333	0.75		0	1	Enzyme	1	Ligase_(EC_6.-.-.-)	1	Amino_acid_biosynthesis	0.86	NA	1	No_transmembrane
TribeFamily_940_t06_3.1	Porin, eukaryotic type,	1	1	1	1	1	1	1	1	1	1	1	1	1	1	0	1	1	1	2	2	1	1	1	1	1	1	1	1	1	1	4	1	1	100	100	1.07692		0	1	Enzyme	0.89	Lyase_(EC_4.-.-.-)	0.78	Uncat	NA	NA	1	No_transmembrane
TribeFamily_792_t06_3.1	Ribonuclease II,	1	1	1	1	1	1	1	1	1	1	1	1	1	1	0	1	1	1	1	1	1	1	1	1	1	1	1	1	1	1	7	2	1	25	100	0.962704		0	1	Enzyme	1	Ligase_(EC_6.-.-.-)	0.75	Uncat	NA	NA	1	No_transmembrane
TribeFamily_915_t06_3.1	Ribosomal protein S23, eukaryo.,Ribosomal protein S12/S23,Nucleic acid-binding, OB-fold,Ribosomal protein S12/S23,	1	1	1	1	1	1	1	1	1	1	1	1	1	1	0	1	1	0	1	2	1	1	1	1	1	1	1	1	1	1	5	2	1	100	100	0.923077		0	1	Uncat	NA	NA	0.89	Translation	0.89	NA	0.89	No_transmembrane
TribeFamily_824_t06_3.1	Ribosomal protein L13, archea .,	1	1	1	1	1	1	1	1	1	1	1	1	1	1	0	1	1	1	1	2	1	1	1	1	1	1	1	1	1	1	5	3	1	100	100	1		0	1	Enzyme	1	Uncat	NA	Uncat	NA	Secreted	0.78	No_transmembrane
TribeFamily_554_t06_3.1	HEAT,Protein kinase-like,HEAT,PIK-related kinase, FAT,HEAT,Phosphatidylinositol 3- and 4-.,PIK-related kinase, FATC,	1	1	1	1	1	2	1	1	1	1	1	1	1	0	0	1	1	2	2	2	3	1	3	1	1	4	1	3	2	1	3	2	1	18	95.2381	1.12		1	1	Enzyme	1	Uncat	NA	Purines_and_pyrimidines	0.75	NA	1	No_transmembrane
TribeFamily_1047_t06_3.1	Epsin, N-terminal,ANTH,Epsin, N-terminal,	1	1	1	1	1	1	1	1	1	1	1	1	1	0	0	1	1	2	2	2	1	1	2	1	1	1	1	1	1	1	2	1	1	100	100	1.32544		0	1	Enzyme	1	NA	0.88	Uncat	NA	NA	1	No_transmembrane
TribeFamily_472_t06_3.1	TPR repeat,	2	1	2	2	1	2	1	1	2	2	1	1	1	1	0	2	1	2	3	3	1	1	1	1	1	1	2	1	1	2	5	2	2	13	95.8333	0.760181		0	0	Enzyme	1	Uncat	NA	Uncat	NA	NA	1	No_transmembrane
TribeFamily_1046_t06_3.1	Electron transport protein SCO.,Thioredoxin-like fold,	1	1	1	1	1	1	1	1	1	1	1	1	1	1	0	1	1	2	2	2	1	1	1	1	1	1	1	1	1	1	2	1	1	97	94.4444	1.07692		0	1	Enzyme	1	Uncat	NA	Uncat	NA	Secreted	0.78	Transmembrane
TribeFamily_1187_t06_3.1	VHS,GAT,Gamma-adaptin, C-terminal,	1	1	1	1	1	1	1	1	1	1	1	1	1	1	0	1	1	1	1	2	1	1	1	1	1	1	1	1	1	1	2	2	1	4	100	0.825358		0	1	Enzyme	0.78	NA	0.78	Uncat	NA	NA	0.78	No_transmembrane
TribeFamily_1008_t06_3.1	Ribosomal protein L4/L1e, arch.,	1	1	1	1	1	1	1	1	1	1	1	1	1	1	0	1	1	1	1	2	1	1	1	1	1	1	1	1	1	1	3	2	1	100	100	1		0	1	Enzyme	1	Lyase_(EC_4.-.-.-)	1	Uncat	NA	NA	0.78	No_transmembrane
TribeFamily_966_t06_3.1	Eukaryotic initiation factor 5.,Translation protein SH3-like,Eukaryotic initiation factor 5.,KOW,Eukaryotic initiation factor 5.,Nucleic acid-binding, OB-fold,	1	1	2	1	1	1	1	1	1	1	1	1	1	1	0	1	1	2	2	2	0	1	1	1	1	1	1	1	1	1	2	2	1	69	100	0.471154		0	1	Enzyme	0.78	NA	0.89	Translation	0.89	NA	0.78	No_transmembrane
TribeFamily_999_t06_3.1	Glutamate 5-kinase, pro-B,Glutamate 5-kinase, ProB-relat.,Glutamate 5-kinase,PUA,	1	1	1	1	1	1	1	1	1	1	1	2	1	1	0	1	1	2	2	2	1	1	1	1	1	1	1	1	1	1	1	1	1	100	94.7368	1.07692		1	1	Enzyme	1	Uncat	NA	Uncat	NA	NA	0.9	No_transmembrane
TribeFamily_1368_t06_3.1	Mak16 protein,	1	1	1	1	1	1	1	1	1	1	1	1	1	1	0	1	1	1	2	1	1	1	1	1	1	1	1	1	1	1	2	1	1	100	100	1		0	1	Enzyme	1	NA	0.75	Translation	0.75	NA	1	No_transmembrane
TribeFamily_1932_t06_3.1	Dephospho-CoA kinase,	1	1	1	1	1	1	1	1	1	1	1	1	1	1	0	1	1	1	1	1	1	1	1	1	1	1	1	1	1	1	1	1	1	33	100	0.16568		0	1	Enzyme	1	NA	0.75	Uncat	NA	NA	0.75	Uncat
TribeFamily_1902_t06_3.1	Mitochondrial substrate carrie.,	1	1	1	1	1	1	1	1	1	1	1	1	1	1	0	1	1	1	1	1	1	1	1	1	1	1	1	1	1	1	1	1	1	3	100	0.844189		0	1	Enzyme	1	Uncat	NA	Uncat	NA	NA	0.88	No_transmembrane
TribeFamily_1516_t06_3.1	Ribophorin I,	1	1	1	1	1	1	1	1	1	1	1	2	1	1	0	1	1	1	1	1	1	1	1	1	1	1	1	1	1	1	1	1	1	100	94.1176	0.861538		0	1	Enzyme	1	NA	0.78	Cell_envelope	0.78	Secreted	0.78	Transmembrane
TribeFamily_1726_t06_3.1	Zinc finger, UBP-type,Peptidase C19, ubiquitin carbo.,Ubiquitin-associated,Peptidase C19, ubiquitin carbo.,	1	1	1	1	1	1	1	1	1	1	1	1	1	1	0	1	1	1	1	1	1	1	1	1	1	1	1	2	1	1	1	1	1	8	100	1.04		0	1	Enzyme	1	Ligase_(EC_6.-.-.-)	0.89	Central_intermediary_metabolism	0.78	NA	1	No_transmembrane
TribeFamily_1695_t06_3.1	Cyclin-like F-box,	1	1	1	1	1	2	1	1	1	1	1	1	1	1	0	1	1	1	1	1	1	1	1	1	1	1	1	1	1	1	1	1	1	21	75	1.01449		0	1	Enzyme	1	Uncat	NA	Uncat	NA	NA	1	No_transmembrane
TribeFamily_1457_t06_3.1		1	2	2	1	1	1	1	1	1	1	1	1	1	1	0	1	1	1	1	1	1	1	1	1	1	1	1	1	1	1	1	1	1	100	0	0.807692		0	0	Enzyme	1	Uncat	NA	Uncat	NA	Uncat	NA	No_transmembrane
TribeFamily_1934_t06_3.1	Exocyst complex component Sec1.,	1	1	1	1	1	1	1	1	1	1	1	1	1	1	0	1	1	1	1	1	1	1	1	1	1	1	1	1	1	1	1	1	1	21	93.75	1.01449		0	1	Enzyme	1	Uncat	NA	Uncat	NA	NA	1	No_transmembrane
TribeFamily_1875_t06_3.1	WD-40 repeat,WD40-like,WD-40 repeat,	1	1	1	1	1	1	1	1	1	1	1	1	1	1	0	1	1	1	1	1	1	1	1	1	1	1	1	1	1	1	1	1	1	1	100	0.796907		0	1	Enzyme	1	NA	0.88	Regulatory_functions	0.75	NA	1	No_transmembrane
TribeFamily_1667_t06_3.1	UTP--glucose-1-phosphate uridy.,	1	1	1	1	1	1	1	1	1	1	1	1	1	1	0	1	1	1	1	1	1	1	1	1	1	1	1	1	1	1	2	1	1	31	100	1.02564		1	1	Enzyme	1	Uncat	NA	Central_intermediary_metabolism	0.88	NA	1	No_transmembrane
TribeFamily_1250_t06_3.1	CPSF A subunit, C-terminal,	1	1	1	2	1	1	1	1	2	1	1	1	1	1	0	1	1	1	1	1	1	1	1	1	1	1	1	1	1	1	1	1	1	100	100	0.807692		0	1	Enzyme	1	Uncat	NA	Uncat	NA	NA	1	No_transmembrane
TribeFamily_732_t06_3.1	Succinyl-CoA synthetase, beta .,ATP-dependent carboxylate-amin.,ATP-citrate lyase/succinyl-CoA.,Succinyl-CoA synthetase, beta .,	2	1	2	2	2	1	2	1	1	1	1	2	1	1	0	1	1	1	1	1	1	1	2	1	1	1	1	1	1	2	2	1	1	33	95.4545	0.402051		1	1	Enzyme	0.91	Ligase_(EC_6.-.-.-)	0.82	Uncat	NA	NA	0.91	No_transmembrane
TribeFamily_674_t06_3.1	3-isopropylmalate dehydratase,.,3-isopropylmalate dehydratase .,3-isopropylmalate dehydratase .,	1	2	2	2	1	1	1	1	2	2	1	2	2	2	0	1	1	2	1	1	1	1	1	2	1	1	1	1	1	1	2	1	1	8	95.2381	0.28227		1	1	Enzyme	1	Uncat	NA	Central_intermediary_metabolism	0.78	NA	1	No_transmembrane
TribeFamily_1876_t06_3.1	Sodium/hydrogen exchanger subf.,	1	1	1	1	1	1	1	1	1	1	1	1	1	1	0	1	1	1	1	1	1	1	1	1	1	1	1	1	1	1	1	1	1	97	93.75	0.861538		0	1	Nonenzyme	0.88	NA	0.88	Transport_and_binding	1	NA	0.75	Transmembrane
TribeFamily_1846_t06_3.1	Peptidase C13, legumain,	1	1	1	1	1	1	1	1	1	1	1	1	1	1	0	1	1	1	1	1	1	1	1	1	1	1	1	1	1	1	1	1	1	100	100	0.923077		0	1	Enzyme	1	Ligase_(EC_6.-.-.-)	0.75	Cell_envelope	0.88	Uncat	NA	No_transmembrane
TribeFamily_1519_t06_3.1	Calponin-like actin-binding,EB1,	1	1	1	1	1	1	1	1	1	1	1	1	1	1	0	1	1	1	1	1	1	1	1	1	1	1	1	1	1	1	2	1	1	97	100	0.923077		0	1	Enzyme	1	NA	0.88	Energy_metabolism	0.88	NA	1	No_transmembrane
TribeFamily_1729_t06_3.1	TMS membrane protein/tumour di.,	1	1	1	1	1	1	1	1	1	1	1	1	1	1	0	1	1	1	1	1	1	1	1	1	1	1	1	1	1	1	2	1	1	69	93.75	0.5		0	1	Nonenzyme	1	NA	1	Transport_and_binding	1	NA	0.75	Transmembrane
TribeFamily_1608_t06_3.1	WW/Rsp5/WWP,FF,	1	1	1	1	1	1	1	1	2	1	1	1	1	1	0	1	1	1	1	1	1	1	1	1	1	1	1	1	1	1	1	1	1	61	100	0.786982		0	1	Enzyme	1	NA	0.75	Uncat	NA	NA	1	No_transmembrane
TribeFamily_1340_t06_3.1	Serine/threonine protein kinas.,Serine/threonine protein kinas.,HEAT,WD40-like,WD-40 repeat,	1	1	1	1	1	1	1	1	2	1	1	1	1	1	0	1	1	1	1	1	1	1	2	1	1	1	1	1	1	1	1	1	1	94	100	1.00513		0	1	Enzyme	1	Ligase_(EC_6.-.-.-)	0.88	Purines_and_pyrimidines	0.75	NA	1	No_transmembrane
TribeFamily_1698_t06_3.1		1	1	1	2	1	1	1	1	1	1	1	1	1	1	0	1	1	1	1	1	1	1	1	1	1	1	1	1	1	1	1	1	1	92	94.1176	0.875		0	0	Enzyme	0.88	Uncat	NA	Uncat	NA	NA	1	No_transmembrane
TribeFamily_1638_t06_3.1	TPR repeat,Protein prenyltransferase,TPR repeat,	1	1	1	1	1	2	1	1	1	1	1	1	1	1	0	1	1	1	1	1	1	1	1	1	1	1	1	1	1	1	1	1	1	16	100	0.799007		0	0	Enzyme	1	Ligase_(EC_6.-.-.-)	1	Uncat	NA	NA	1	No_transmembrane
TribeFamily_943_t06_3.1	Glucose/ribitol dehydrogenase,	2	1	1	2	1	1	1	3	1	1	1	1	1	1	0	1	1	1	1	1	1	2	1	1	1	1	1	1	1	1	1	1	1	2	100	0.209226		0	1	Enzyme	1	Uncat	NA	Uncat	NA	NA	0.88	Uncat
TribeFamily_1161_t06_3.1		1	1	1	1	1	1	1	1	1	1	1	1	1	1	0	1	1	1	1	1	3	1	1	1	1	1	1	1	1	1	2	1	1	1	100	0.796907		0	1	Enzyme	1	Ligase_(EC_6.-.-.-)	0.75	Uncat	NA	NA	1	No_transmembrane
TribeFamily_1041_t06_3.1	DEAD/DEAH box helicase, N-term.,Type III restriction enzyme, r.,DEAD/DEAH box helicase,Helicase, C-terminal,	1	1	1	1	1	1	1	1	1	1	1	1	1	1	0	1	1	1	1	1	3	1	2	1	1	1	1	2	1	1	1	1	1	90	100	0.897436		0	0	Enzyme	1	Uncat	NA	Uncat	NA	NA	0.89	No_transmembrane
TribeFamily_1636_t06_3.1	Phosphoadenosine phosphosulfat.,Phosphoadenosine phosphosulfat.,	1	1	1	1	1	1	1	1	1	1	1	1	1	1	0	1	1	1	1	1	1	1	1	1	1	1	1	1	1	1	2	1	1	100	100	0.923077		1	1	Enzyme	1	Uncat	NA	Uncat	NA	NA	0.88	No_transmembrane
TribeFamily_1517_t06_3.1	Peptidase T1A, proteasome beta.,	1	1	1	1	1	1	1	1	1	1	1	1	1	1	0	1	1	1	1	1	1	1	1	1	1	1	1	1	1	1	2	1	1	19	100	1.00108		0	1	Enzyme	1	Uncat	NA	Uncat	NA	NA	1	No_transmembrane
TribeFamily_1933_t06_3.1	Phosphatidylinositol 3-kinase,.,Phosphoinositide 3-kinase, C2,Phosphoinositide 3-kinase acce.,Protein kinase-like,Phosphatidylinositol 3- and 4-.,	1	1	1	1	1	1	1	1	1	1	1	1	1	1	0	1	1	1	1	1	1	1	1	1	1	1	1	1	1	1	1	1	1	12	100	1.12		1	1	Enzyme	1	Uncat	NA	Uncat	NA	NA	1	No_transmembrane
TribeFamily_1369_t06_3.1	Alanyl-tRNA synthetase, class .,Threonyl/alanyl tRNA synthetas.,Phosphoesterase, DHHA1,	1	1	1	1	1	1	1	1	1	1	1	1	1	1	0	1	1	1	1	1	2	1	1	1	1	1	1	1	1	1	2	1	1	41	100	0.587413		1	1	Enzyme	1	Ligase_(EC_6.-.-.-)	0.88	Amino_acid_biosynthesis	0.75	NA	1	No_transmembrane
TribeFamily_1458_t06_3.1	Homoserine O-acetyltransferase,Alpha/beta hydrolase fold,	1	1	1	1	1	1	1	2	1	1	1	1	1	1	0	1	1	1	1	1	2	1	1	1	1	1	1	1	1	1	1	1	1	11	100	0.998759		1	1	Enzyme	1	NA	0.75	Central_intermediary_metabolism	0.75	NA	1	No_transmembrane
TribeFamily_880_t06_3.1	DNA polymerase (pol2),DNA polymerase B, exonuclease,Polynucleotidyl transferase, R.,DNA polymerase B region,	1	1	1	1	1	1	1	1	2	1	1	1	1	1	0	1	1	1	1	1	1	1	2	1	1	2	4	1	1	1	1	1	1	26	94.1176	1.09615		0	1	Enzyme	1	Ligase_(EC_6.-.-.-)	1	Uncat	NA	NA	1	No_transmembrane
TribeFamily_1045_t06_3.1	WD40-like,WD-40 repeat,Peptidase M20,Peptidase dimerisation,	1	1	1	2	1	1	1	1	1	1	1	1	1	1	0	1	1	1	1	1	1	1	2	1	1	1	2	1	1	1	3	0	1	49	100	0.942308		0	1	Enzyme	1	Uncat	NA	Central_intermediary_metabolism	0.86	NA	1	No_transmembrane
TribeFamily_794_t06_3.1	Aromatic-ring hydroxylase,NAD-binding site,Aromatic-ring hydroxylase,	2	2	2	2	1	1	1	1	1	1	1	1	1	1	0	1	1	1	1	1	1	1	1	1	1	1	2	1	1	1	3	1	1	100	100	0.717949		1	1	Enzyme	1	Uncat	NA	Uncat	NA	Uncat	NA	Transmembrane
TribeFamily_764_t06_3.1	Glycyl-tRNA synthetase, alpha2.,tRNA synthetase, class II (G, .,Glycyl-tRNA synthetase, alpha2.,Anticodon-binding,Glycyl-tRNA synthetase, alpha2.,	1	2	1	1	1	1	1	1	1	1	1	2	2	1	0	1	1	1	1	2	2	1	1	1	1	1	3	1	1	1	2	1	1	53	89.4737	1.00744		1	1	Enzyme	1	Ligase_(EC_6.-.-.-)	0.78	Uncat	NA	NA	1	No_transmembrane
TribeFamily_827_t06_3.1	tRNA pseudouridine synthase,	1	1	1	1	1	1	1	1	1	1	1	1	1	1	1	1	1	2	2	2	1	0	1	1	1	2	1	1	1	1	2	3	1	53	94.1176	1.1567		1	1	Enzyme	1	Uncat	NA	Uncat	NA	NA	1	No_transmembrane
TribeFamily_738_t06_3.1	UDP-galactose transporter,	1	1	1	1	2	1	2	2	1	1	1	1	1	1	1	1	1	2	1	3	1	0	1	1	1	1	1	1	2	1	3	1	1	91	94.7368	0.850202		0	1	Nonenzyme	1	NA	1	Transport_and_binding	0.92	NA	1	Transmembrane
TribeFamily_1551_t06_3.1	Protein synthesis factor, GTP-.,Elongation factor Tu, domain 2,EF-Tu/eEF-1alpha/eIF2-gamma, C.,	1	1	1	1	1	1	1	1	1	1	1	1	1	1	1	1	1	1	1	1	1	0	1	1	1	1	1	1	1	1	2	1	1	7	100	0.875629		0	1	Enzyme	1	Lyase_(EC_4.-.-.-)	0.88	Uncat	NA	NA	1	No_transmembrane
TribeFamily_854_t06_3.1	GRAM,RabGAP/TBC,Calcium-binding EF-hand,	1	1	1	1	1	1	1	1	1	1	1	1	1	1	1	1	1	1	1	1	1	0	1	1	1	1	1	2	2	1	4	2	1	14	100	0.786325		0	1	Enzyme	1	Uncat	NA	Uncat	NA	NA	1	No_transmembrane
TribeFamily_1017_t06_3.1		1	1	1	1	1	1	1	1	1	1	1	1	1	0	1	1	1	1	1	1	1	0	1	1	1	1	1	1	1	1	6	1	1	100	64.2857	0.994083		0	1	Enzyme	1	NA	0.86	Cell_envelope	0.86	NA	1	Transmembrane
TribeFamily_916_t06_3.1	Ribosomal protein S5, eukaryot.,Ribosomal protein S5, C-termin.,	1	2	1	1	1	1	1	1	1	1	1	1	1	1	1	1	1	1	1	1	1	1	1	1	1	1	1	1	1	1	4	1	1	51	100	1.00265		0	1	Enzyme	1	Uncat	NA	Uncat	NA	NA	1	No_transmembrane
TribeFamily_798_t06_3.1		1	1	1	1	1	1	1	1	1	1	1	1	1	1	1	1	1	2	1	1	2	1	1	1	1	1	1	1	1	1	4	2	1	43	100	0.773176		0	1	Enzyme	1	NA	0.88	Uncat	NA	NA	1	No_transmembrane
TribeFamily_944_t06_3.1	Translation factor,Ribosomal protein L3,	1	1	1	1	1	1	1	1	1	1	1	1	1	1	1	1	1	1	1	1	1	1	1	1	1	1	1	1	1	1	4	2	1	100	93.75	1		0	1	Enzyme	1	NA	0.75	Uncat	NA	NA	0.75	No_transmembrane
TribeFamily_796_t06_3.1	TonB box, N-terminal,Poly(A) polymerase, central re.,DNA polymerase, beta-like regi.,PAP/25A core,Poly(A) polymerase, RNA-bindin.,	1	1	1	1	1	1	1	1	1	1	1	1	1	1	1	1	1	1	1	1	1	1	2	1	1	1	1	1	1	1	6	1	1	80	100	0.628205		0	1	Enzyme	1	Uncat	NA	Uncat	NA	NA	0.75	Uncat
TribeFamily_1197_t06_3.1	Protein kinase,Serine/threonine protein kinas.,	1	1	1	2	1	1	1	1	1	1	1	1	1	1	1	1	0	1	1	1	1	1	1	1	1	1	1	1	1	1	3	1	1	1	93.75	0.831682		0	1	Enzyme	0.88	Uncat	NA	Central_intermediary_metabolism	0.75	NA	1	No_transmembrane
TribeFamily_885_t06_3.1	Ubiquitin carboxyl-terminal hy.,Peptidase C19, ubiquitin carbo.,	1	1	1	1	1	1	1	1	2	1	1	2	1	0	0	1	1	1	1	1	1	1	1	1	1	1	1	2	2	1	3	2	1	9	94.1176	1.04		0	0	Enzyme	0.78	NA	1	Uncat	NA	NA	0.89	No_transmembrane
TribeFamily_826_t06_3.1	Bystin,	1	1	2	2	2	2	1	1	2	1	1	1	1	0	1	1	1	1	1	1	1	1	1	1	1	1	1	1	1	1	3	1	1	65	100	1.12		0	1	Enzyme	1	Uncat	NA	Uncat	NA	NA	1	No_transmembrane
TribeFamily_609_t06_3.1	RNA-binding region RNP-1 (RNA .,	1	1	1	1	1	1	1	1	1	1	1	1	1	1	0	2	2	2	2	2	2	2	2	2	2	2	1	1	1	1	2	2	1	76	100	0.917379		0	1	Enzyme	1	Uncat	NA	Uncat	NA	NA	1	No_transmembrane
TribeFamily_486_t06_3.1	C2,	1	1	1	1	1	1	1	1	1	1	1	1	1	1	0	2	2	3	2	3	3	2	2	2	2	2	2	1	1	1	4	2	1	38	100	0.75		0	1	Enzyme	1	Ligase_(EC_6.-.-.-)	0.8	Purines_and_pyrimidines	0.8	NA	1	Uncat
TribeFamily_429_t06_3.1	GNS1/SUR4 membrane protein,	1	1	2	1	2	1	1	1	2	2	1	2	1	1	0	2	2	4	3	3	2	2	2	2	2	2	1	1	1	1	3	2	1	66	100	0.935223		1	1	Nonenzyme	0.83	NA	1	Transport_and_binding	1	NA	1	Transmembrane
TribeFamily_574_t06_3.1	Ribosomal protein S8,	1	1	1	1	1	1	2	2	1	1	1	1	1	1	0	2	2	2	1	2	2	2	3	2	1	1	1	1	1	1	3	2	2	100	100	1.48077		0	1	Enzyme	1	Uncat	NA	Uncat	NA	Secreted	0.82	No_transmembrane
TribeFamily_1093_t06_3.1	Arginase/agmatinase/formiminog.,Arginase,Arginase/agmatinase/formiminog.,Arginase,Arginase/agmatinase/formiminog.,Arginase,Arginase/agmatinase/formiminog.,Arginase,	1	1	1	1	1	1	1	1	1	1	1	1	1	1	0	1	1	1	1	1	2	1	2	1	1	1	1	1	1	1	2	2	1	15	94.1176	0.428944		1	1	Enzyme	1	Uncat	NA	Uncat	NA	NA	1	No_transmembrane
TribeFamily_406_t06_3.1	Nonaspanin (TM9SF),	2	2	2	2	1	1	1	1	2	2	2	2	1	2	0	2	2	2	2	3	2	2	2	2	2	3	1	1	1	1	4	1	1	100	96.4286	1.17057		0	1	Nonenzyme	0.85	NA	1	Transport_and_binding	0.92	NA	0.77	Transmembrane
TribeFamily_379_t06_3.1		2	1	2	2	1	2	2	2	3	2	2	2	1	2	0	2	2	2	2	2	2	2	2	2	2	3	1	1	1	1	2	2	2	98	100	0.997151		0	0	Enzyme	1	Uncat	NA	Uncat	NA	NA	0.79	No_transmembrane
TribeFamily_266_t06_3.1	Ribosomal protein L19e,	2	2	2	2	1	2	1	1	2	2	2	2	2	1	0	2	2	1	2	3	8	2	3	2	2	2	2	2	2	2	5	3	2	25	100	0.923077		0	1	Uncat	NA	Uncat	NA	Uncat	NA	NA	1	No_transmembrane
TribeFamily_734_t06_3.1		1	1	1	1	1	1	1	1	1	1	1	1	1	1	1	1	1	1	2	1	2	2	2	2	2	2	1	1	2	1	2	0	1	91	15.7895	1.84615		0	0	Enzyme	1	Ligase_(EC_6.-.-.-)	0.88	Purines_and_pyrimidines	0.75	NA	1	No_transmembrane
TribeFamily_588_t06_3.1	Acyltransferase ChoActase/COT/.,	1	1	1	1	1	1	1	1	1	1	1	1	1	1	0	2	2	2	3	2	2	2	2	2	2	2	1	1	1	2	3	0	1	52	100	1.3641		1	1	Enzyme	1	Ligase_(EC_6.-.-.-)	1	Central_intermediary_metabolism	0.78	NA	1	No_transmembrane
TribeFamily_398_t06_3.1	Allergen V5/Tpx-1 related,	0	1	0	1	0	1	1	1	2	1	2	1	0	1	1	3	3	2	2	3	2	5	5	3	5	3	2	0	1	1	2	0	2	37	100	1.01449		0	0	Enzyme	0.9	Uncat	NA	Cell_envelope	0.9	Uncat	NA	No_transmembrane
TribeFamily_760_t06_3.1	Amino acid/polyamine transport.,	0	1	1	1	1	2	1	1	1	1	1	1	1	1	1	1	1	1	1	1	1	2	2	2	2	2	1	1	2	1	3	0	1	13	100	0.998759		0	1	Nonenzyme	1	NA	1	Transport_and_binding	0.88	NA	1	Transmembrane
TribeFamily_759_t06_3.1	Delta crystallin,	1	1	1	1	1	1	1	1	1	1	1	1	1	1	1	1	1	1	1	1	1	2	4	2	3	1	1	1	1	1	1	1	1	100	100	1.53846		1	1	Enzyme	1	Uncat	NA	Uncat	NA	NA	1	No_transmembrane
TribeFamily_699_t06_3.1	Pentulose kinase,	1	1	2	1	2	1	1	1	2	1	1	1	1	1	0	1	2	1	1	2	1	2	3	2	2	2	1	1	1	1	1	0	1	21	78.2609	0.950226		0	0	Enzyme	1	Lyase_(EC_4.-.-.-)	0.9	Uncat	NA	NA	1	No_transmembrane
TribeFamily_756_t06_3.1	2-phosphoglycolate phosphatase.,Haloacid dehalogenase-like hyd.,	1	1	1	2	1	1	1	0	1	1	1	1	1	1	1	1	1	1	1	1	1	2	3	2	2	2	1	1	2	1	1	1	1	95	95	1.46154		0	1	Enzyme	1	Uncat	NA	Uncat	NA	NA	1	No_transmembrane
TribeFamily_586_t06_3.1	Yeast mitochondrial distributi.,	1	1	1	1	1	1	1	1	1	1	1	1	1	1	2	2	2	2	2	2	1	2	2	2	3	2	1	1	1	1	2	1	1	71	45.4545	1.00265		0	1	Enzyme	1	Uncat	NA	Uncat	NA	Uncat	NA	Transmembrane
TribeFamily_537_t06_3.1	Importin-beta, N-terminal,	1	1	1	1	1	1	1	1	1	1	1	1	1	1	1	2	2	2	2	2	2	2	2	2	4	2	1	1	0	1	4	1	1	22	100	0.714685		0	1	Enzyme	1	Lyase_(EC_4.-.-.-)	1	Uncat	NA	NA	0.89	No_transmembrane
TribeFamily_553_t06_3.1	Thioredoxin-like fold,Glutathione peroxidase,	1	1	1	1	1	1	1	1	1	1	1	1	1	1	1	1	2	2	3	3	1	2	4	2	2	1	1	1	2	1	3	1	1	100	100	1.92308		1	1	Enzyme	1	NA	0.8	Uncat	NA	NA	0.9	No_transmembrane
TribeFamily_670_t06_3.1	IPR013538,	1	1	1	1	1	1	1	1	1	1	1	1	1	1	2	2	2	2	2	2	2	2	2	2	1	1	1	1	1	1	1	1	1	98	13.6364	1.76923		0	0	Enzyme	1	NA	0.78	Uncat	NA	NA	1	No_transmembrane
TribeFamily_610_t06_3.1	Esterase/lipase/thioesterase,Alpha/beta hydrolase fold,Protein of unknown function UP.,	1	1	1	1	1	1	1	1	1	1	1	1	1	1	2	2	2	2	2	3	2	2	2	2	2	2	1	0	2	1	1	0	1	96	100	2		0	0	Enzyme	1	Uncat	NA	Uncat	NA	NA	1	No_transmembrane
TribeFamily_136_t06_3.1	GPR1/FUN34/yaaH,	2	3	3	1	4	2	3	6	3	1	1	2	1	1	0	2	4	3	3	3	4	8	12	7	3	4	3	1	3	2	6	1	6	81	94.5455	1.11471		0	1	Nonenzyme	1	NA	1	Transport_and_binding	0.95	Uncat	NA	Transmembrane
TribeFamily_100_t06_3.1	NADH:flavin oxidoreductase/NAD.,	1	8	5	3	5	5	6	11	2	1	1	3	1	2	1	1	1	8	4	2	3	10	6	11	6	3	2	2	3	0	8	2	6	21	98.2759	0.682274		0	1	Enzyme	1	Lyase_(EC_4.-.-.-)	0.81	Uncat	NA	NA	0.96	No_transmembrane
TribeFamily_474_t06_3.1	Dak kinase,Dak phosphatase,	1	1	1	1	1	2	2	3	1	1	2	3	2	2	0	1	1	1	1	2	1	4	2	3	1	1	1	1	2	1	1	2	3	96	100	0.942308		1	1	Enzyme	1	Uncat	NA	Uncat	NA	NA	1	No_transmembrane
TribeFamily_817_t06_3.1	Nucleoside phosphatase GDA1/CD.,	1	1	1	1	1	1	1	1	1	1	1	1	1	1	1	1	1	1	1	1	2	2	1	2	2	2	1	1	1	1	1	1	2	34	94.4444	1.0311		0	1	Enzyme	1	Uncat	NA	Uncat	NA	NA	1	Transmembrane
TribeFamily_498_t06_3.1	Peptidase M41, FtsH extracellu.,Peptidase M41, FtsH,AAA-protein subdomain,Peptidase M41,	1	1	1	1	1	1	1	1	2	1	1	3	1	1	1	2	2	2	2	2	2	2	2	2	2	2	1	2	1	1	2	1	2	7	100	0.828402		0	1	Enzyme	0.92	Ligase_(EC_6.-.-.-)	0.77	Uncat	NA	NA	0.85	Uncat
TribeFamily_513_t06_3.1	Zinc finger, Sec23/Sec24-type,Sec23/Sec24 trunk region,Sec23/Sec24 helical region,Gelsolin region,	1	1	1	1	1	1	1	1	2	1	1	1	1	1	1	2	1	1	2	1	2	2	3	3	3	3	1	1	1	1	2	2	2	91	100	2.15385		0	1	Enzyme	1	Uncat	NA	Uncat	NA	NA	1	No_transmembrane
TribeFamily_270_t06_3.1	Glycosyl transferase, family 4.,	1	1	1	1	1	1	1	2	4	1	1	1	1	1	0	3	3	1	3	3	4	2	4	3	3	7	2	2	1	1	4	4	2	97	90	2.04615		1	1	Enzyme	1	Uncat	NA	Uncat	NA	NA	0.83	Transmembrane
TribeFamily_874_t06_3.1	BAR,	1	1	1	1	1	1	1	1	1	1	1	1	1	1	0	1	1	1	1	1	2	2	2	2	2	2	1	1	1	1	1	1	1	4	100	0.825358		0	1	Enzyme	0.88	Uncat	NA	Translation	0.75	Uncat	NA	No_transmembrane
TribeFamily_1280_t06_3.1	SAM (and some other nucleotide.,Ubiquinone/menaquinone biosynt.,	1	1	1	1	1	1	1	1	1	1	1	1	1	1	1	1	1	1	1	1	1	1	1	1	1	1	1	1	1	1	2	1	1	97	100	1		1	1	Enzyme	1	Uncat	NA	Uncat	NA	Uncat	NA	No_transmembrane
TribeFamily_1220_t06_3.1	Glu/Leu/Phe/Val dehydrogenase,Glu/Leu/Phe/Val dehydrogenase,.,	1	1	1	1	1	1	1	1	1	1	1	1	1	1	1	1	1	1	1	1	2	1	1	1	1	1	1	1	1	1	2	1	1	100	100	1.07692		1	1	Enzyme	1	Ligase_(EC_6.-.-.-)	0.75	Uncat	NA	NA	1	No_transmembrane
TribeFamily_970_t06_3.1	Protein prenyltransferase,	1	1	1	1	1	1	1	1	1	1	1	1	1	1	1	1	1	1	1	2	2	1	1	1	1	1	2	1	1	1	2	1	1	66	52.9412	2.15385		0	0	Enzyme	1	Uncat	NA	Uncat	NA	NA	1	No_transmembrane
TribeFamily_1607_t06_3.1	Peptidase S26B, eukaryotic sig.,Peptidase S24, S26A and S26B,Peptidase S26B, eukaryotic sig.,Peptidase S26A, signal peptida.,Peptidase S26B, eukaryotic sig.,	1	1	1	1	1	1	1	1	1	1	1	1	1	1	1	1	1	1	1	1	1	1	1	1	1	1	1	1	1	1	1	1	1	97	100	0.933333		0	1	Uncat	NA	NA	0.88	Uncat	NA	NA	0.75	Uncat
TribeFamily_1518_t06_3.1	DNA primase, small subunit,	1	1	1	1	1	1	1	1	1	1	1	1	1	1	1	1	1	1	1	1	1	1	1	1	1	1	1	1	1	1	1	1	1	100	100	1		0	1	Enzyme	1	Uncat	NA	Uncat	NA	NA	1	No_transmembrane
TribeFamily_1637_t06_3.1	DNA polymerase epsilon subunit.,	1	1	1	1	1	1	1	1	1	1	1	1	1	1	1	1	1	1	1	1	1	1	1	1	1	1	1	1	1	1	1	1	1	87	100	0.736842		0	1	Enzyme	1	Uncat	NA	Uncat	NA	NA	1	No_transmembrane
TribeFamily_1697_t06_3.1	Hrf1,	1	1	1	1	1	1	1	1	1	1	1	1	1	1	1	1	1	1	1	1	1	1	1	1	1	1	1	1	1	1	1	1	1	20	100	0.66005		0	1	Uncat	NA	NA	1	Transport_and_binding	0.88	Uncat	NA	Transmembrane
TribeFamily_1429_t06_3.1	CAP-Gly,	1	1	1	1	1	2	1	1	1	1	1	1	1	1	1	1	1	1	1	1	1	1	1	1	1	1	1	1	1	1	1	1	1	2	100	0.669583		0	1	Enzyme	1	Uncat	NA	Translation	0.75	Uncat	NA	No_transmembrane
TribeFamily_881_t06_3.1	Phosphoribosyltransferase,	1	2	1	1	2	1	1	1	1	1	1	1	1	1	1	1	1	2	1	1	1	1	1	1	1	1	1	1	1	1	2	2	1	34	35.2941	0.919872		1	1	Enzyme	1	Uncat	NA	Uncat	NA	NA	0.89	No_transmembrane
TribeFamily_1072_t06_3.1	Mitochondrial substrate carrie.,	1	2	2	1	1	1	1	1	1	1	1	1	1	1	1	1	1	1	1	1	1	1	1	1	1	1	1	1	1	1	2	1	1	100	94.1176	0.875		0	1	Enzyme	1	Uncat	NA	Amino_acid_biosynthesis	0.75	NA	0.75	No_transmembrane
TribeFamily_350_t06_3.1	Bacterial transketolase,Transketolase, N-terminal,Bacterial transketolase,Transketolase, N-terminal,Transketolase, central region,Transketolase, C-terminal,	1	3	3	2	3	2	2	4	2	1	1	3	1	2	1	1	1	2	1	2	4	3	1	2	2	1	1	1	4	1	2	1	1	89	100	0.750583		1	1	Enzyme	1	Ligase_(EC_6.-.-.-)	0.87	Uncat	NA	NA	1	No_transmembrane
TribeFamily_1191_t06_3.1	Anthranilate synthase componen.,GMP synthase, C-terminal,	1	1	1	1	1	1	1	2	1	1	1	1	1	1	1	1	1	1	1	1	2	1	1	1	1	1	1	1	1	1	1	1	1	100	100	1.00513		1	1	Enzyme	1	Uncat	NA	Uncat	NA	NA	1	No_transmembrane
TribeFamily_882_t06_3.1	Peptidase M20,Peptidase dimerisation,	1	1	1	1	1	1	1	2	2	2	1	1	1	1	1	1	1	1	1	1	1	1	2	1	1	1	1	1	1	1	1	1	2	51	94.4444	0.942308		0	1	Enzyme	1	Ligase_(EC_6.-.-.-)	1	Central_intermediary_metabolism	1	NA	1	No_transmembrane
TribeFamily_1043_t06_3.1		1	1	1	1	1	1	1	2	1	1	1	2	1	1	1	1	1	1	1	1	1	1	1	1	1	1	1	1	1	1	1	2	1	100	94.1176	0.875		1	1	Enzyme	1	Lyase_(EC_4.-.-.-)	0.89	Uncat	NA	NA	1	No_transmembrane
TribeFamily_1281_t06_3.1	Ribosomal protein L11, bacteri.,	1	1	1	1	1	1	1	1	1	1	1	1	1	1	1	1	1	1	1	1	1	1	1	1	1	1	1	1	1	1	2	1	1	100	100	1		0	1	Uncat	NA	NA	0.88	Energy_metabolism	0.75	Uncat	NA	No_transmembrane
TribeFamily_1251_t06_3.1	H+-transporting two-sector ATP.,	1	1	1	1	1	1	1	1	1	1	1	1	1	1	1	1	1	1	1	1	1	1	1	1	1	1	1	1	1	1	2	1	1	100	100	1		1	1	Enzyme	0.88	NA	0.75	Energy_metabolism	0.75	Secreted	0.88	No_transmembrane
TribeFamily_1162_t06_3.1	WD40-like,WD-40 repeat,	1	1	1	1	1	1	1	1	1	1	1	1	1	1	1	1	1	1	1	1	2	1	1	1	1	1	1	1	1	1	2	1	1	1	100	0.796907		0	1	Enzyme	1	NA	1	Purines_and_pyrimidines	1	NA	1	No_transmembrane
TribeFamily_1727_t06_3.1	Ribosomal RNA methyltransferas.,	1	1	1	1	1	1	1	1	1	1	1	1	1	1	1	1	1	1	1	1	1	1	1	1	1	1	1	1	1	1	1	1	1	31	100	1.12587		0	1	Enzyme	1	Uncat	NA	Uncat	NA	Uncat	NA	No_transmembrane
TribeFamily_1579_t06_3.1	Tetratricopeptide-like helical,	1	1	1	1	1	1	1	1	1	1	1	1	1	1	1	1	1	1	1	1	1	1	1	1	1	1	1	1	1	1	1	1	1	100	31.25	1		0	1	Nonenzyme	1	NA	1	Purines_and_pyrimidines	0.88	NA	1	Transmembrane
TribeFamily_1550_t06_3.1	PfkB,Adenosine kinase,	1	1	1	1	1	1	1	1	1	1	1	1	1	1	1	1	1	1	1	1	1	1	1	1	1	1	1	1	1	1	1	1	1	44	100	0.8		1	1	Enzyme	1	Lyase_(EC_4.-.-.-)	0.88	Uncat	NA	NA	1	No_transmembrane
TribeFamily_1312_t06_3.1	RRNA 16S rRNA dimethylase,SAM (and some other nucleotide.,	1	1	1	1	1	1	1	1	2	1	1	1	1	1	1	1	1	1	1	1	1	1	1	1	1	1	1	1	1	1	1	1	1	97	100	0.933333		1	1	Enzyme	1	Uncat	NA	Uncat	NA	NA	0.88	No_transmembrane
TribeFamily_1372_t06_3.1	Protein phosphatase 2C-like,Protein phosphatase 2C,Protein phosphatase 2C-like,	1	1	1	1	1	1	1	1	1	1	1	1	1	1	1	1	1	1	1	1	1	1	1	1	1	1	1	1	1	1	1	1	2	5	100	1.27567		0	0	Enzyme	1	Uncat	NA	Uncat	NA	NA	0.89	No_transmembrane
TribeFamily_1401_t06_3.1	3-oxo-5-alpha-steroid 4-dehydr.,	1	1	2	1	1	1	1	1	1	1	1	1	1	1	1	1	1	1	1	1	1	1	1	1	1	1	1	1	1	1	1	1	1	100	100	0.933333		0	1	Uncat	NA	NA	1	Uncat	NA	NA	1	Transmembrane
TribeFamily_973_t06_3.1	HEAT,	1	1	1	1	1	1	1	1	1	1	1	1	1	1	1	1	1	1	1	1	1	1	1	1	2	2	1	1	1	1	3	1	1	95	93.75	1.07692		0	1	Enzyme	1	Uncat	NA	Uncat	NA	NA	1	No_transmembrane
TribeFamily_1253_t06_3.1	Protoheme IX farnesyltransfera.,	1	1	1	1	1	1	1	1	1	1	1	1	1	1	1	1	1	1	1	1	1	1	1	1	1	1	1	1	1	1	2	1	1	24	100	0.430769		1	1	Nonenzyme	0.88	NA	1	Uncat	NA	NA	0.88	Transmembrane
TribeFamily_941_t06_3.1	Inorganic phosphate transporte.,	1	1	1	1	1	1	1	1	1	1	1	1	1	1	1	1	1	2	1	1	1	1	1	1	1	1	1	1	1	1	3	2	1	100	50	1.07692		0	1	Enzyme	0.75	Uncat	NA	Uncat	NA	NA	0.75	Transmembrane
TribeFamily_1192_t06_3.1	Zinc finger, RING-type,Zinc finger, C2H2-type,	1	1	1	1	1	1	1	1	1	1	1	1	1	1	1	1	1	2	1	1	1	1	1	1	1	1	1	1	1	1	2	1	1	1	100	0.796907		0	1	Enzyme	0.88	NA	0.88	Uncat	NA	NA	0.88	No_transmembrane
TribeFamily_585_t06_3.1	Adenine nucleotide translocato.,	1	1	1	1	1	1	1	1	1	1	1	2	1	1	1	2	1	2	1	3	1	1	1	2	2	1	1	2	2	1	2	2	3	4	100	0.844189		1	1	Uncat	NA	NA	1	Uncat	NA	NA	1	Transmembrane
TribeFamily_540_t06_3.1	Putative tyrosine phosphatase,Tyrosine specific protein phos.,	1	1	1	1	1	1	1	1	1	1	1	1	1	0	1	2	2	2	2	2	2	2	2	2	2	2	0	0	4	2	3	1	2	34	100	2.07308		0	0	Enzyme	0.75	Uncat	NA	Uncat	NA	Uncat	NA	No_transmembrane
TribeFamily_522_t06_3.1	Protein of unknown function DU.,DUF913, E3 ubiquitin ligase TO.,HECT,	1	1	2	1	1	1	1	1	1	1	1	1	1	1	0	2	2	2	2	2	3	1	2	1	1	3	1	1	3	2	2	2	2	25	100	0.816976		0	1	Enzyme	1	Ligase_(EC_6.-.-.-)	0.83	Uncat	NA	NA	1	No_transmembrane
TribeFamily_1604_t06_3.1	3,4-Dihydroxy-2-butanone 4-pho.,	1	1	1	1	1	1	1	1	1	1	1	1	1	1	1	1	1	1	1	1	1	1	1	1	1	1	1	1	1	1	1	1	1	100	100	1		0	1	Enzyme	1	NA	0.75	Uncat	NA	NA	0.88	No_transmembrane
TribeFamily_1545_t06_3.1	Ribonuclease CAF1,Polynucleotidyl transferase, R.,	1	1	1	1	1	1	1	1	1	1	1	1	1	1	1	1	1	1	1	1	1	1	1	1	1	1	1	1	1	1	1	1	1	100	100	1		0	1	Enzyme	1	NA	0.75	Uncat	NA	NA	1	No_transmembrane
TribeFamily_1337_t06_3.1	GTP cyclohydrolase II,	1	1	1	1	1	1	1	1	1	1	1	2	1	1	1	1	1	1	1	1	1	1	1	1	1	1	1	1	1	1	1	1	1	97	100	0.933333		1	1	Enzyme	1	Uncat	NA	Uncat	NA	NA	0.78	No_transmembrane
TribeFamily_1426_t06_3.1	Phosphatidylserine decarboxyla.,	1	1	1	1	1	1	1	1	1	1	1	1	1	1	1	1	1	1	1	1	1	1	1	1	1	1	1	1	1	1	1	2	1	11	100	0.518999		1	1	Enzyme	1	Uncat	NA	Central_intermediary_metabolism	0.88	NA	0.75	No_transmembrane
TribeFamily_1486_t06_3.1	Phosphoserine aminotransferase,	1	1	1	1	1	1	1	1	1	1	1	1	1	1	1	1	1	1	1	1	1	2	1	1	1	1	1	1	1	1	1	1	1	11	100	0.163692		1	1	Enzyme	1	Lyase_(EC_4.-.-.-)	0.75	Uncat	NA	NA	1	No_transmembrane
TribeFamily_1367_t06_3.1	Adaptin, N-terminal,HEAT,	1	1	1	1	1	1	1	1	1	1	1	1	1	1	2	1	1	1	1	1	1	1	1	1	1	1	1	1	1	1	1	1	1	15	100	0.999207		0	1	Enzyme	1	Uncat	NA	Uncat	NA	NA	1	No_transmembrane
TribeFamily_1397_t06_3.1	Protein of unknown function DU.,	1	1	1	1	1	1	1	1	1	1	1	1	1	1	1	1	1	2	1	1	1	1	1	1	1	1	1	1	1	1	1	1	1	7	56.25	0.750164		0	1	Enzyme	0.75	Uncat	NA	Uncat	NA	NA	1	Uncat
TribeFamily_1515_t06_3.1		1	1	1	1	1	1	1	1	1	1	1	1	1	1	1	1	1	1	1	1	1	1	1	1	1	1	1	0	1	1	1	1	2	80	0	1.69231		0	1	Enzyme	1	NA	0.88	Cell_envelope	0.88	Uncat	NA	Transmembrane
TribeFamily_1606_t06_3.1	RNA-processing protein, HAT he.,Suppressor of forked,RNA-processing protein, HAT he.,	1	1	1	1	1	1	1	1	1	1	1	1	1	1	1	1	1	1	1	1	1	1	1	1	1	1	1	1	1	1	1	1	1	46	100	1.57396		0	1	Enzyme	1	NA	0.88	Uncat	NA	NA	1	No_transmembrane
TribeFamily_1577_t06_3.1	Translation initiation factor .,	1	1	1	1	1	1	1	1	1	1	1	1	1	1	1	1	1	1	1	1	1	1	1	1	1	1	1	1	1	1	1	1	1	100	100	1		0	1	Enzyme	0.88	NA	0.75	Energy_metabolism	0.75	NA	0.88	No_transmembrane
TribeFamily_1666_t06_3.1	Autophagocytosis associated pr.,Autophagocytosis associated pr.,	1	1	1	1	1	1	1	1	1	1	1	1	1	1	1	1	1	1	1	1	1	1	1	1	1	1	1	1	1	1	1	1	1	20	100	0.341716		0	1	Enzyme	1	Uncat	NA	Uncat	NA	NA	1	No_transmembrane
TribeFamily_1339_t06_3.1	Proliferating cell nuclear ant.,	1	1	1	1	1	1	1	1	1	1	1	1	1	1	1	1	1	1	1	1	1	1	1	1	1	1	1	1	1	1	2	1	1	69	100	0.619646		0	1	Enzyme	0.75	Uncat	NA	Uncat	NA	NA	0.88	No_transmembrane
TribeFamily_1309_t06_3.1	Ribosomal protein L10,Ribosomal protein 60S,	1	1	1	1	1	1	1	1	1	1	1	1	1	1	1	1	1	1	1	1	1	1	1	1	1	1	1	1	1	1	2	1	1	50	100	1		0	1	Enzyme	1	Uncat	NA	Amino_acid_biosynthesis	1	NA	1	No_transmembrane
TribeFamily_1488_t06_3.1	Aminoacyl-tRNA synthetase, cla.,Methionyl-tRNA synthetase, cla.,Aminoacyl-tRNA synthetase, cla.,Methionyl-tRNA synthetase, cla.,Aminoacyl-tRNA synthetase, cla.,	1	1	1	1	1	1	1	1	1	1	1	1	2	1	1	1	1	1	1	1	1	1	1	1	1	1	1	1	1	1	1	1	1	11	100	0.518999		1	1	Enzyme	1	Uncat	NA	Uncat	NA	NA	1	No_transmembrane
TribeFamily_1160_t06_3.1	Proteasome component region PC.,	1	1	1	1	1	1	1	1	1	1	1	1	1	1	1	1	1	1	1	1	1	1	2	1	1	1	1	1	1	1	1	2	1	57	100	0.769231		0	1	Enzyme	1	Uncat	NA	Uncat	NA	NA	1	No_transmembrane
TribeFamily_1310_t06_3.1	ORMDL,	1	1	1	1	1	1	1	1	1	1	0	1	1	1	1	1	1	1	2	2	1	1	1	1	1	1	1	1	1	1	1	1	1	100	100	1.2426		0	0	Nonenzyme	0.75	NA	1	Uncat	NA	Secreted	0.75	Transmembrane
TribeFamily_1813_t06_3.1	Dynamin,	1	1	1	1	1	1	1	1	1	1	1	1	1	0	1	1	1	1	1	1	1	1	1	1	1	1	1	1	1	1	1	1	1	13	100	0.343837		0	0	Enzyme	1	Ligase_(EC_6.-.-.-)	1	Uncat	NA	NA	1	No_transmembrane
TribeFamily_1635_t06_3.1	Protein of unknown function UP.,	1	1	1	1	1	1	1	1	1	1	1	1	1	0	1	1	1	1	1	1	1	1	1	1	1	1	1	1	1	1	1	2	1	100	100	1.07692		0	1	Nonenzyme	1	NA	1	Uncat	NA	Uncat	NA	Transmembrane
TribeFamily_1487_t06_3.1	Initiation factor 2B related,	1	1	1	1	1	1	1	1	1	1	1	1	1	0	1	1	2	1	1	1	1	1	1	1	1	1	1	1	1	1	2	1	1	24	100	0.905983		0	1	Enzyme	1	Uncat	NA	Uncat	NA	NA	1	No_transmembrane
TribeFamily_1692_t06_3.1	Peptidase C19, ubiquitin carbo.,	1	1	1	1	1	1	1	1	1	1	1	1	1	1	1	1	1	1	1	1	1	1	1	1	1	1	0	1	2	1	1	1	1	8	100	1.04		0	1	Enzyme	0.88	Uncat	NA	Uncat	NA	Uncat	NA	No_transmembrane
TribeFamily_1484_t06_3.1	Lumazine-binding protein,	1	1	1	1	1	1	1	1	1	1	1	2	1	1	1	1	1	2	1	1	1	1	1	1	1	1	0	1	1	1	1	1	1	100	100	1.00513		1	1	Enzyme	1	Lyase_(EC_4.-.-.-)	0.78	Energy_metabolism	0.89	NA	1	No_transmembrane
TribeFamily_415_t06_3.1	Fructose-2,6-bisphosphatase,	2	1	2	2	1	2	2	2	2	2	2	2	2	2	1	2	2	2	1	1	4	2	3	1	2	2	1	1	1	1	1	1	1	17	96.4286	1.15851		0	0	Enzyme	1	Uncat	NA	Uncat	NA	NA	0.92	No_transmembrane
TribeFamily_225_t06_3.1	Protease-associated PA,Peptidase M28,Transferrin receptor-like dime.,	3	2	5	2	2	3	4	3	2	2	2	2	2	4	2	1	2	1	1	1	3	3	3	3	3	5	1	2	0	1	4	1	2	91	100	1.07692		0	1	Enzyme	1	Ligase_(EC_6.-.-.-)	0.84	Uncat	NA	Uncat	NA	Uncat
TribeFamily_252_t06_3.1	Flavin-containing monooxygenas.,Adrenodoxin reductase,Flavin-containing monooxygenas.,Adrenodoxin reductase,Flavin-containing monooxygenas.,	1	2	4	3	2	2	2	5	2	2	2	2	2	2	1	2	3	1	1	1	5	4	2	3	3	1	2	2	2	1	3	1	2	38	97.2222	0.443439		0	1	Enzyme	1	Uncat	NA	Central_intermediary_metabolism	0.8	NA	1	No_transmembrane
TribeFamily_202_t06_3.1	Cl- channel, voltage gated,CBS,	3	3	3	3	3	4	4	3	3	3	3	3	3	3	0	2	1	0	1	1	3	3	4	3	3	2	3	3	3	2	2	2	3	98	100	0.622222		0	1	Uncat	NA	NA	0.91	Uncat	NA	Uncat	NA	Transmembrane
TribeFamily_1605_t06_3.1	RabGAP/TBC,	1	1	1	1	1	1	1	1	1	1	1	1	1	1	1	1	1	1	1	1	1	1	1	1	1	1	1	1	1	1	1	1	1	12	100	0.786325		0	1	Enzyme	0.88	Uncat	NA	Uncat	NA	NA	1	No_transmembrane
TribeFamily_1546_t06_3.1	RNA-binding region RNP-1 (RNA .,	1	1	1	1	1	1	1	1	1	1	1	1	1	1	1	1	1	1	1	1	1	1	1	1	1	1	1	1	1	1	1	1	1	52	56.25	1		0	1	Nonenzyme	0.88	NA	1	Uncat	NA	NA	1	No_transmembrane
TribeFamily_1724_t06_3.1	Heat shock protein DnaJ, N-ter.,	1	1	1	1	1	1	1	1	1	1	1	1	1	1	1	1	1	1	1	1	1	1	1	1	1	1	1	1	1	1	1	1	1	5	100	0.818182		0	0	Uncat	NA	NA	0.88	Uncat	NA	Secreted	0.75	No_transmembrane
TribeFamily_1398_t06_3.1	ENTH/VHS,Epsin, N-terminal,	1	1	1	1	1	1	1	1	1	1	1	1	1	1	1	1	1	1	1	1	1	1	2	1	1	1	1	1	1	1	1	1	1	38	100	1.76923		0	0	Enzyme	0.75	NA	0.88	Regulatory_functions	0.75	NA	1	No_transmembrane
TribeFamily_1427_t06_3.1	Fumarylacetoacetate (FAA) hydr.,	1	1	1	1	1	1	1	1	1	1	1	1	1	1	1	1	1	1	1	1	1	1	1	1	1	1	1	2	1	1	1	1	1	26	100	0.258013		0	1	Enzyme	0.78	Uncat	NA	Uncat	NA	Uncat	NA	No_transmembrane
TribeFamily_1338_t06_3.1	Phenylalanyl-tRNA synthetase, .,Aminoacyl-transfer RNA synthet.,Ferredoxin-fold anticodon-bind.,	1	1	1	1	1	2	1	1	1	1	1	1	1	1	1	1	1	1	1	1	1	1	1	1	1	1	1	1	1	1	1	1	1	51	100	0.897436		1	1	Enzyme	1	Ligase_(EC_6.-.-.-)	0.75	Uncat	NA	NA	1	No_transmembrane
TribeFamily_1249_t06_3.1	Deoxyhypusine synthase,	1	1	1	1	1	1	1	1	1	1	1	1	1	1	1	1	1	1	1	1	2	1	1	1	1	1	1	1	1	1	1	1	1	100	100	1.07692		1	1	Enzyme	1	Lyase_(EC_4.-.-.-)	0.75	Uncat	NA	NA	1	No_transmembrane
TribeFamily_1279_t06_3.1	Ubiquitin,Heat shock chaperonin-binding,Ubiquitin-associated,	1	1	1	1	1	1	1	1	1	1	1	1	1	1	1	1	1	1	1	1	1	1	1	1	1	1	2	1	1	1	1	1	1	12	100	0.86522		0	1	Nonenzyme	0.88	NA	1	Uncat	NA	NA	1	No_transmembrane
TribeFamily_439_t06_3.1	Manganese and iron superoxide .,	1	2	1	2	2	2	2	2	1	1	2	2	2	2	1	1	1	1	1	1	1	3	2	2	2	1	2	3	1	2	2	1	2	100	100	0.852564		0	1	Enzyme	1	NA	0.94	Uncat	NA	Uncat	NA	No_transmembrane
TribeFamily_237_t06_3.1	Alkyl hydroperoxide reductase/.,	2	3	3	4	2	3	1	2	3	3	2	2	2	2	2	2	2	1	1	1	2	2	1	2	2	2	2	3	2	2	9	1	2	15	96.875	1.03134		0	1	Enzyme	1	Uncat	NA	Uncat	NA	NA	0.8	No_transmembrane
TribeFamily_222_t06_3.1	Carbamoyl-phosphate synthetase.,Pyruvate carboxylase,Carbamoyl-phosphate synthase L.,Biotin carboxylase, C-terminal,Pyruvate carboxyltransferase,Conserved carboxylase region,Single hybrid motif,Biotin/lipoyl attachment,Biotin-binding site,	3	3	5	3	3	4	2	3	4	3	2	3	2	2	1	1	1	1	2	2	1	1	2	1	2	1	3	3	2	4	4	1	2	12	97.2222	0.364103		1	1	Enzyme	1	Ligase_(EC_6.-.-.-)	0.88	Uncat	NA	NA	1	No_transmembrane
TribeFamily_335_t06_3.1	WD40-like,WD-40 repeat,WD40-like,WD-40 repeat,	2	1	4	3	1	2	3	3	1	2	2	3	2	2	1	1	1	1	1	1	2	2	2	2	2	2	2	1	2	2	4	1	2	2	70.9677	0.796907		0	1	Enzyme	1	Uncat	NA	Uncat	NA	NA	0.8	Uncat
TribeFamily_320_t06_3.1	Peptidase M24,	2	1	2	2	1	2	2	2	2	2	2	2	2	2	1	1	1	1	1	1	2	2	2	2	2	2	3	3	4	3	4	2	2	34	96.4286	1.2426		0	0	Enzyme	1	Uncat	NA	Uncat	NA	NA	1	No_transmembrane
TribeFamily_75_t06_3.1	Cation transporting ATPase, N-.,Potassium/sodium efflux P-type.,E1-E2 ATPase-associated region,Haloacid dehalogenase-like hyd.,Cation transporting ATPase, C-.,	6	6	7	8	6	7	8	12	7	5	5	7	7	6	0	2	3	1	3	4	2	3	5	4	2	3	5	3	3	6	8	2	3	25	98.75	0.612966		0	1	Enzyme	0.95	Uncat	NA	Transport_and_binding	0.88	Uncat	NA	Transmembrane
TribeFamily_121_t06_3.1	Glycosyl transferase, family 2,Chitin synthase,	3	5	7	4	5	3	4	6	3	3	3	3	4	3	0	2	2	2	2	2	3	3	3	4	4	4	5	4	4	4	7	2	3	7	94.4444	0.669583		1	1	Enzyme	0.93	NA	0.96	Uncat	NA	NA	0.96	Transmembrane
TribeFamily_50_t06_3.1	Tetrapeptide transporter, OPT1.,	2	11	7	7	5	3	9	15	11	10	8	10	6	9	1	4	3	0	0	2	3	3	10	9	8	6	8	16	4	5	6	3	18	99	95.7265	0.632928		0	1	Uncat	NA	NA	0.97	Transport_and_binding	0.78	Secreted	0.83	Transmembrane
TribeFamily_67_t06_3.1	GroES-like,Alcohol dehydrogenase, zinc-co.,GroES-related,NAD-binding site,	4	15	14	9	12	10	8	12	5	5	4	4	5	5	3	1	3	2	1	5	1	7	3	4	5	1	4	5	9	3	4	1	1	22	98.8506	0.303348		1	1	Enzyme	1	Lyase_(EC_4.-.-.-)	0.84	Uncat	NA	NA	0.91	No_transmembrane
TribeFamily_61_t06_3.1	Major facilitator superfamily .,	5	8	16	7	10	7	10	22	5	5	2	5	6	3	2	0	8	3	1	6	3	5	1	2	7	1	1	1	9	3	4	3	15	18	94.7917	0.234605		0	1	Nonenzyme	0.96	NA	0.96	Transport_and_binding	0.98	Uncat	NA	Transmembrane
TribeFamily_69_t06_3.1	GroES-like,Alcohol dehydrogenase, zinc-co.,	4	13	12	5	6	12	10	25	5	3	2	7	3	3	2	3	4	3	2	4	1	4	5	4	3	4	1	8	4	4	0	1	5	21	98.7952	0.301223		1	1	Enzyme	1	Lyase_(EC_4.-.-.-)	0.76	Uncat	NA	NA	0.89	No_transmembrane
TribeFamily_60_t06_3.1		4	14	16	8	10	8	10	24	5	5	4	7	3	4	2	2	6	3	2	2	2	3	2	2	5	5	4	7	7	4	5	1	2	18	98.8636	0.416707		1	1	Enzyme	0.96	Uncat	NA	Uncat	NA	NA	0.78	No_transmembrane
TribeFamily_9_t06_3.1	Major facilitator superfamily .,	23	52	51	27	31	39	30	50	44	24	14	18	28	23	5	2	4	2	2	6	4	7	6	14	8	6	8	20	8	9	8	5	4	56	96.7033	0.234605		0	0	Nonenzyme	0.94	NA	0.99	Transport_and_binding	0.99	Uncat	NA	Transmembrane
TribeFamily_22_t06_3.1	Amino acid/polyamine transport.,Amino acid permease-associated.,	13	33	38	26	20	22	20	34	18	20	4	11	2	4	6	3	6	2	2	4	2	7	11	7	9	8	2	10	5	6	9	6	9	72	97.1751	0.306417		1	1	Nonenzyme	0.99	NA	1	Transport_and_binding	0.99	Uncat	NA	Transmembrane
TribeFamily_219_t06_3.1	Glycine hydroxymethyltransfera.,	3	2	4	3	2	5	4	4	3	2	3	4	4	2	2	2	2	1	2	2	2	2	2	2	2	2	1	1	1	1	2	2	2	30	95.122	0.167289		1	1	Enzyme	0.95	Uncat	NA	Uncat	NA	NA	0.9	No_transmembrane
TribeFamily_329_t06_3.1	Proteasome alpha-subunit,	2	2	2	2	2	2	2	2	2	2	2	2	2	2	1	2	2	2	2	2	2	2	2	2	2	2	2	1	1	1	4	2	2	13	96.7742	1.03134		0	1	Enzyme	1	Lyase_(EC_4.-.-.-)	0.93	Uncat	NA	NA	1	No_transmembrane
TribeFamily_326_t06_3.1	CDP-diacylglycerol--serine O-p.,	2	2	3	2	2	2	2	2	2	1	2	2	3	2	2	2	2	3	2	2	2	2	2	2	2	2	1	1	1	1	2	2	2	56	90.9091	0.797721		1	0	Uncat	NA	NA	0.93	Uncat	NA	Uncat	NA	Uncat
TribeFamily_249_t06_3.1	Acetate--CoA ligase,AMP-dependent synthetase and l.,	3	2	2	3	2	2	3	3	4	2	2	2	2	3	2	2	2	2	2	2	2	2	2	2	2	2	1	3	1	2	5	1	1	4	100	0.16403		1	1	Enzyme	1	Uncat	NA	Uncat	NA	NA	0.78	No_transmembrane
TribeFamily_275_t06_3.1	RNA-binding region RNP-1 (RNA .,	3	2	2	2	2	4	1	2	2	2	3	2	3	2	2	2	2	2	2	2	2	2	2	2	2	2	1	2	1	2	4	1	3	8	100	0.890479		0	1	Uncat	NA	NA	0.76	Uncat	NA	NA	1	No_transmembrane
TribeFamily_168_t06_3.1	Protein of unknown function DU.,	3	4	4	4	3	3	2	4	5	3	3	3	3	2	1	3	3	2	3	3	5	4	3	3	2	3	1	4	2	1	2	1	2	47	97.9592	0.859118		0	0	Enzyme	1	Uncat	NA	Transport_and_binding	0.95	NA	0.77	Transmembrane
TribeFamily_305_t06_3.1		2	2	2	2	1	2	2	1	2	2	1	2	2	2	2	2	2	1	3	2	2	2	2	2	2	2	2	2	3	2	4	2	2	93	100	1.12		0	0	Enzyme	1	Uncat	NA	Uncat	NA	NA	1	No_transmembrane
TribeFamily_302_t06_3.1	Dienelactone hydrolase,	3	2	5	3	2	2	2	2	3	2	2	1	2	2	1	2	2	1	2	2	1	2	2	2	2	2	2	2	2	1	3	1	2	57	100	0.653216		1	0	Uncat	NA	Uncat	NA	Uncat	NA	NA	0.87	Uncat
TribeFamily_403_t06_3.1	Inorganic pyrophosphatase,Bacterial/Archaeal inorganic p.,Inorganic pyrophosphatase,	1	1	2	2	2	1	2	2	1	1	2	2	1	1	2	2	2	2	2	2	2	2	2	2	2	2	1	1	1	1	4	2	2	100	100	1.33333		1	1	Enzyme	1	Uncat	NA	Uncat	NA	NA	1	No_transmembrane
TribeFamily_385_t06_3.1	Peptidase S9B, dipeptidylpepti.,Peptidase S9, prolyl oligopept.,	2	1	2	2	2	2	2	2	2	1	1	1	2	2	2	2	2	2	2	2	2	2	2	2	2	2	1	1	1	1	3	2	1	74	96.4286	0.611888		0	1	Enzyme	1	NA	0.83	Cell_envelope	0.92	Uncat	NA	Uncat
TribeFamily_341_t06_3.1	CMP/dCMP deaminase, zinc-bindi.,	1	2	1	2	1	2	3	3	1	2	1	2	3	2	1	2	2	3	3	3	2	2	2	2	2	2	2	1	1	1	3	1	2	55	100	1.17483		0	1	Enzyme	1	Uncat	NA	Uncat	NA	NA	0.8	No_transmembrane
TribeFamily_236_t06_3.1	Cystinosin/ERS1p repeat,	2	2	1	2	1	2	2	3	2	2	2	2	2	2	2	2	2	3	3	3	2	4	3	4	4	4	1	0	2	1	4	1	3	86	100	1.37981		0	1	Uncat	NA	NA	0.87	Transport_and_binding	0.8	NA	0.87	Transmembrane
TribeFamily_299_t06_3.1	Peptidase M18, aminopeptidase .,	2	2	2	2	2	2	2	2	3	2	2	2	2	2	2	1	2	2	2	2	3	3	3	3	3	3	1	1	1	0	2	1	3	24	100	0.419499		0	1	Enzyme	1	Ligase_(EC_6.-.-.-)	0.75	Uncat	NA	NA	1	No_transmembrane
TribeFamily_207_t06_3.1	Peptidase M1, membrane alanine.,Peptidase M, neutral zinc meta.,Peptidase M1, membrane alanine.,	2	2	2	2	2	2	2	3	2	2	2	2	4	2	3	3	3	3	3	3	4	4	2	4	3	5	1	2	1	1	2	1	3	26	97.561	0.797468		0	1	Enzyme	1	Uncat	NA	Uncat	NA	NA	1	No_transmembrane
TribeFamily_424_t06_3.1	Tryptophanyl-tRNA synthetase, .,	1	2	2	1	2	2	2	2	1	2	1	2	1	1	2	2	2	2	2	2	3	1	1	1	1	1	2	2	1	1	3	2	2	35	100	1.12903		1	1	Enzyme	0.93	Uncat	NA	Uncat	NA	Uncat	NA	No_transmembrane
TribeFamily_281_t06_3.1	FAD-dependent pyridine nucleot.,	2	3	3	2	2	2	2	2	3	3	2	2	2	2	2	2	2	3	2	3	2	1	2	1	2	1	2	2	1	2	4	2	1	28	100	0.458265		1	1	Enzyme	1	Uncat	NA	Uncat	NA	NA	0.75	Uncat
TribeFamily_201_t06_3.1	ATP/GTP-binding site motif A (.,ABC transporter related,ATP/GTP-binding site motif A (.,ABC transporter related,	2	3	3	3	3	3	3	3	4	3	2	3	3	0	2	2	2	2	2	2	5	3	2	2	2	2	3	2	2	3	4	3	2	30	100	0.923077		0	1	Enzyme	1	Ligase_(EC_6.-.-.-)	0.76	Amino_acid_biosynthesis	0.88	NA	1	No_transmembrane
TribeFamily_330_t06_3.1	Sec1-like protein,	2	2	2	2	2	2	2	1	2	2	2	2	2	1	2	2	2	2	2	2	3	2	2	2	2	2	2	2	1	2	2	2	2	14	100	0.750164		0	0	Enzyme	1	Uncat	NA	Uncat	NA	NA	1	No_transmembrane
TribeFamily_244_t06_3.1	AAA ATPase, central region,Chaperonin clpA/B,AAA ATPase,Chaperonin clpA/B,	2	2	2	2	2	2	1	2	2	2	2	4	2	2	2	2	2	2	2	2	5	2	3	3	2	3	2	2	3	1	3	2	2	29	97.0588	0.498168		0	1	Enzyme	0.88	Uncat	NA	Uncat	NA	NA	0.88	No_transmembrane
TribeFamily_85_t06_3.1	Glycolipid anchored surface pr.,	4	8	7	7	5	7	3	3	6	6	5	5	5	4	5	6	6	5	6	5	4	3	5	5	4	5	2	1	1	1	2	4	4	96	98.7013	0.906883		0	1	Enzyme	1	Uncat	NA	Cell_envelope	0.77	NA	0.87	Uncat
TribeFamily_324_t06_3.1	Threonyl-tRNA synthetase, clas.,tRNA synthetase, class II (G, .,Threonyl-tRNA synthetase, clas.,Anticodon-binding,	2	2	2	2	2	2	2	2	2	2	2	3	2	2	2	2	2	1	2	2	3	2	2	2	2	2	1	1	1	2	2	2	2	44	100	0.815851		1	1	Enzyme	1	Ligase_(EC_6.-.-.-)	0.75	Central_intermediary_metabolism	0.88	NA	0.81	No_transmembrane
TribeFamily_354_t06_3.1	Lysyl-tRNA synthetase, class-2,nucleic acid binding, OB-fold,.,tRNA synthetase, class II (D, .,Lysyl-tRNA synthetase, class-2,	2	2	2	2	2	2	2	2	2	2	2	2	2	2	1	2	2	2	2	2	3	2	2	2	2	2	1	1	1	1	2	2	2	26	100	0.694215		1	1	Enzyme	1	Uncat	NA	Uncat	NA	NA	1	No_transmembrane
TribeFamily_223_t06_3.1	Aconitase/homoaconitase,Aconitate hydratase, N-termina.,Aconitate hydratase, mitochond.,Aconitate hydratase, N-termina.,Aconitate hydratase, C-termina.,	2	4	4	2	4	2	2	3	2	2	2	2	2	2	2	2	2	2	2	2	3	2	2	2	2	2	2	2	4	2	3	2	2	15	100	0.28227		1	1	Enzyme	1	Ligase_(EC_6.-.-.-)	0.94	Uncat	NA	NA	1	No_transmembrane
TribeFamily_134_t06_3.1	Ammonium transporter,	2	4	4	3	4	5	4	4	4	3	4	2	2	3	2	2	3	1	3	3	4	3	3	3	4	6	4	2	2	2	5	3	6	96	100	0.87373		1	1	Nonenzyme	1	NA	1	Transport_and_binding	1	NA	0.96	Transmembrane
TribeFamily_235_t06_3.1	Mg2+ transporter protein, CorA.,	2	4	4	3	3	2	2	2	2	2	2	2	2	2	1	2	2	1	2	3	3	2	2	2	2	3	2	2	2	1	5	2	2	69	100	0.875		0	1	Enzyme	1	Uncat	NA	Uncat	NA	NA	0.83	Transmembrane
TribeFamily_143_t06_3.1	Hexokinase,	3	4	4	6	4	5	4	3	3	3	3	3	2	3	2	2	2	4	3	4	3	2	3	2	2	2	2	2	2	2	11	2	3	58	96	0.43659		1	1	Enzyme	0.96	Uncat	NA	Uncat	NA	NA	0.96	No_transmembrane
TribeFamily_250_t06_3.1	Vacuolar H+-transporting two-s.,	2	3	3	2	3	2	4	3	2	2	2	2	2	3	2	2	2	1	2	2	3	2	2	2	2	1	2	2	2	1	4	2	2	67	97.2973	0.823529		1	1	Nonenzyme	0.95	NA	1	Uncat	NA	Uncat	NA	Transmembrane
TribeFamily_336_t06_3.1	Flavodoxin-like,FAD-binding,Flavoprotein pyridine nucleoti.,Oxidoreductase FAD/NAD(P)-bind.,Flavoprotein pyridine nucleoti.,	2	1	2	2	1	2	2	2	2	2	2	2	2	2	1	2	2	2	2	2	1	2	2	2	2	2	2	2	2	2	3	2	2	3	100	0.16638		0	1	Enzyme	1	Uncat	NA	Uncat	NA	NA	0.93	No_transmembrane
TribeFamily_137_t06_3.1	Fructose-2,6-bisphosphatase,	3	2	3	3	2	4	2	2	3	3	3	3	3	3	2	2	3	2	4	3	6	3	3	4	3	3	3	3	4	3	8	5	4	32	95.7447	1.15851		1	1	Enzyme	1	Uncat	NA	Uncat	NA	NA	1	No_transmembrane
TribeFamily_206_t06_3.1	DEAD/DEAH box helicase, N-term.,SNF2-related,Zinc finger, RING-type,Helicase, C-terminal,	2	3	3	3	1	4	2	2	4	3	3	2	3	3	2	2	2	2	2	2	2	2	1	2	3	2	3	3	2	3	3	3	3	71	59.4595	0.711725		0	0	Enzyme	1	Uncat	NA	Uncat	NA	NA	0.84	Uncat
TribeFamily_295_t06_3.1	AAA ATPase,TIP49, C-terminal,	2	2	3	2	2	2	2	2	2	2	2	2	2	2	2	2	2	1	2	2	2	2	2	2	2	2	2	2	2	2	4	2	2	45	100	0.846154		0	1	Enzyme	1	Ligase_(EC_6.-.-.-)	0.81	Uncat	NA	NA	1	No_transmembrane
TribeFamily_289_t06_3.1	Eukaryotic-type methylenetetra.,	2	2	2	2	2	3	2	2	2	2	2	2	2	2	2	2	2	1	2	2	3	2	2	2	2	2	2	2	2	2	3	2	2	99	96.875	0.933333		1	1	Enzyme	1	Uncat	NA	Central_intermediary_metabolism	0.81	NA	1	No_transmembrane
TribeFamily_280_t06_3.1	Guanylate kinase/L-type calciu.,Guanylate kinase,	2	2	1	2	1	2	4	3	2	2	2	3	2	3	2	2	2	2	2	2	2	2	2	2	2	2	2	2	2	2	2	2	2	20	97.0588	0.468413		1	0	Uncat	NA	Uncat	NA	Uncat	NA	Uncat	NA	No_transmembrane
TribeFamily_212_t06_3.1	Malate dehydrogenase, NAD-depe.,Malate dehydrogenase, active s.,	2	3	2	2	3	2	2	3	2	2	2	2	2	2	3	3	3	3	3	3	2	3	3	3	3	3	2	2	2	2	3	1	2	88	100	0.996154		1	1	Enzyme	1	Uncat	NA	Uncat	NA	Uncat	NA	No_transmembrane
TribeFamily_200_t06_3.1	Mitochondrial substrate carrie.,	2	3	3	2	2	2	2	3	2	2	2	2	3	2	3	1	3	3	3	3	3	3	3	3	3	4	2	3	2	4	3	1	3	8	100	0.844189		1	1	Enzyme	0.95	Uncat	NA	Uncat	NA	NA	0.89	Uncat
TribeFamily_141_t06_3.1	RNA polymerase beta subunit,RNA polymerase Rpb2, domain 2,RNA polymerase Rpb2, domain 3,RNA polymerase Rpb2, domain 4,RNA polymerase Rpb2, domain 5,RNA polymerase Rpb2, domain 6,RNA polymerase, beta subunit,RNA polymerase Rpb2, domain 7,	3	3	3	3	3	4	3	3	4	3	3	4	3	3	0	3	3	3	3	3	5	2	3	3	3	4	4	3	3	3	6	3	3	99	100	0.933333		0	1	Enzyme	1	Uncat	NA	Uncat	NA	NA	1	No_transmembrane
TribeFamily_117_t06_3.1	Glycosyl transferase, family 2.,Trehalose-phosphatase,	3	6	6	7	4	3	3	3	3	3	3	4	3	3	1	3	3	3	4	4	3	3	3	3	3	3	3	3	2	3	9	5	3	77	100	0.518519		1	1	Enzyme	1	Uncat	NA	Uncat	NA	NA	1	No_transmembrane
TribeFamily_230_t06_3.1	Longin-like,Clathrin adaptor complex, smal.,	2	3	1	3	3	3	3	3	3	3	2	3	3	2	2	2	2	2	2	2	2	2	2	2	2	2	3	2	2	1	2	3	2	61	77.7778	1.05581		0	1	Enzyme	1	Uncat	NA	Uncat	NA	NA	0.95	No_transmembrane
TribeFamily_278_t06_3.1	Peptidase T1A, proteasome beta.,	2	2	2	2	2	2	2	2	2	2	2	2	2	2	1	2	2	2	2	2	2	2	2	2	2	1	2	3	3	3	4	2	2	14	100	1.03134		0	1	Enzyme	0.94	Uncat	NA	Uncat	NA	NA	1	No_transmembrane
TribeFamily_171_t06_3.1	Thioredoxin-like fold,Glutathione S-transferase, C-t.,	3	3	3	3	3	3	3	5	4	3	3	5	2	3	1	1	3	3	2	4	2	3	2	2	2	2	4	3	3	3	2	2	3	23	95.6522	0.650218		0	0	Enzyme	0.96	Uncat	NA	Uncat	NA	NA	0.93	No_transmembrane
TribeFamily_204_t06_3.1	Histone H4,Histone core,Histone H4,	3	2	2	2	2	3	3	3	3	3	3	3	2	3	2	2	2	3	3	2	2	2	2	2	1	2	3	4	3	1	3	3	4	99	100	0.873181		0	1	Nonenzyme	0.75	NA	0.88	Uncat	NA	NA	0.79	No_transmembrane
TribeFamily_293_t06_3.1	Thioredoxin-related,Glutaredoxin-related protein,Thioredoxin-related,	2	2	2	2	2	2	3	2	1	2	2	2	2	2	2	2	2	4	3	3	2	1	2	2	1	1	2	2	3	2	2	2	2	11	100	0.682274		0	1	Enzyme	1	Uncat	NA	Uncat	NA	Uncat	NA	No_transmembrane
TribeFamily_221_t06_3.1	Mitochondrial carrier protein,	2	2	3	2	3	3	3	4	3	3	3	2	2	3	1	1	3	2	2	1	2	2	2	2	2	2	3	3	3	3	2	2	2	7	100	0.844189		0	1	Enzyme	1	Uncat	NA	Uncat	NA	NA	0.89	Uncat
TribeFamily_189_t06_3.1	Aminotransferase, class I and .,	2	4	3	2	6	2	2	6	2	2	2	2	2	3	2	2	3	2	2	2	2	3	2	3	3	2	3	4	4	2	2	3	2	71	50	0.850202		1	1	Enzyme	1	Uncat	NA	Uncat	NA	NA	0.91	No_transmembrane
TribeFamily_92_t06_3.1	Peptidase S10, serine carboxyp.,Esterase/lipase/thioesterase,Peptidase S10, serine carboxyp.,	5	5	5	7	2	6	5	13	4	4	1	2	1	3	3	3	4	3	2	3	3	2	6	4	3	3	3	13	4	5	4	2	10	50	98.5507	0.403846		0	1	Enzyme	1	Uncat	NA	Uncat	NA	Uncat	NA	No_transmembrane
TribeFamily_24_t06_3.1	ABC transporter related,ABC-2,CDR ABC transporter,ATP/GTP-binding site motif A (.,ABC transporter related,ABC-2,	8	21	22	15	16	13	19	28	16	14	8	11	9	7	0	5	6	4	7	10	13	13	12	9	14	5	8	10	11	8	10	2	6	92	97.7273	0.487837		1	1	Enzyme	0.94	Uncat	NA	Transport_and_binding	0.83	Uncat	NA	Transmembrane
TribeFamily_157_t06_3.1	Aminotransferase, class I and .,Aspartate/other aminotransfera.,Aminotransferases class-I pyri.,Aspartate/other aminotransfera.,	3	6	6	4	4	3	6	6	3	2	2	3	2	3	2	2	2	2	3	2	2	4	3	3	3	3	2	2	3	2	2	2	2	65	100	0.595475		1	1	Enzyme	1	Uncat	NA	Uncat	NA	NA	0.92	No_transmembrane
TribeFamily_106_t06_3.1	Cytochrome-b5 reductase,Oxidoreductase FAD-binding reg.,Flavoprotein pyridine nucleoti.,Oxidoreductase FAD/NAD(P)-bind.,Flavoprotein pyridine nucleoti.,	3	7	6	5	6	3	7	9	5	4	4	3	5	4	2	3	3	3	3	4	3	3	4	4	4	3	3	2	2	2	6	1	3	12	100	0.416707		0	0	Enzyme	0.94	Uncat	NA	Uncat	NA	Uncat	NA	Uncat
TribeFamily_165_t06_3.1	Phosphotyrosyl phosphatase act.,	3	5	5	3	2	2	4	4	5	3	2	3	3	3	2	2	2	2	2	2	2	4	3	3	3	3	2	3	4	3	2	2	3	86	100	0.737892		0	0	Enzyme	1	Uncat	NA	Uncat	NA	NA	1	No_transmembrane
TribeFamily_25_t06_3.1	ABC transporter, transmembrane.,ABC transporter related,ABC transporter, transmembrane.,ABC transporter related,	6	24	36	11	13	10	16	17	17	13	9	16	11	10	0	3	4	2	5	7	7	5	4	10	10	12	13	20	8	12	8	4	10	45	98.8889	0.38511		0	1	Enzyme	0.98	Uncat	NA	Transport_and_binding	0.86	Uncat	NA	Transmembrane
TribeFamily_102_t06_3.1	Thiolase,	5	6	6	6	6	6	5	6	5	5	4	5	5	3	1	2	2	2	2	2	3	4	5	4	3	2	3	5	3	5	6	1	3	45	98.4615	0.474359		1	1	Enzyme	0.97	Uncat	NA	Uncat	NA	NA	0.88	No_transmembrane
TribeFamily_5_t06_3.1	Major facilitator superfamily .,	14	91	84	44	45	43	33	51	49	36	16	29	20	16	5	4	4	6	8	8	6	20	11	17	27	12	13	27	20	19	10	20	15	68	97.6562	0.283005		0	1	Nonenzyme	0.96	NA	1	Transport_and_binding	0.94	Uncat	NA	Transmembrane
TribeFamily_2_t06_3.1	Major facilitator superfamily .,	27	66	98	49	66	81	75	156	35	28	23	36	25	47	4	6	11	7	6	7	15	25	12	18	28	11	28	27	39	14	26	12	35	86	93.7956	0.274147		1	1	Nonenzyme	0.9	NA	0.98	Transport_and_binding	0.88	NA	0.9	Transmembrane
TribeFamily_58_t06_3.1	DEAD/DEAH box helicase, N-term.,SNF2-related,Zinc finger, RING-type,Helicase, C-terminal,	7	7	9	9	5	8	11	14	8	7	8	11	10	8	2	3	3	2	3	3	3	4	3	3	3	5	7	4	6	4	4	5	3	23	96.9072	0.684839		0	0	Enzyme	0.98	Uncat	NA	Uncat	NA	NA	0.98	No_transmembrane
TribeFamily_32_t06_3.1		14	10	19	14	11	15	15	22	13	12	9	19	12	11	2	4	4	3	4	4	7	4	5	4	4	4	16	10	6	8	9	5	6	39	99.3377	0.38511		0	1	Enzyme	0.87	Uncat	NA	Uncat	NA	Uncat	NA	Transmembrane
TribeFamily_452_t06_3.1	Vps52/Sac2,	2	1	2	2	1	2	2	2	2	2	2	2	2	2	1	1	2	1	1	1	1	2	2	2	2	2	1	1	1	1	2	1	2	66	100	0.458265		0	1	Enzyme	1	Uncat	NA	Uncat	NA	NA	0.92	No_transmembrane
TribeFamily_378_t06_3.1	WD40-like,WD-40 repeat,	2	2	2	2	2	2	2	1	2	2	2	1	2	1	1	1	2	1	1	1	2	2	2	2	2	2	2	2	2	2	2	2	3	24	100	1.00302		0	0	Enzyme	1	Uncat	NA	Uncat	NA	NA	0.92	No_transmembrane
TribeFamily_315_t06_3.1	Pyridoxal-5'-phosphate-depende.,Cysteine synthase/cystathionin.,	2	3	2	2	2	2	2	4	2	2	2	3	2	1	1	2	2	1	1	1	3	1	2	2	2	2	2	2	2	2	2	2	2	37	100	0.602151		1	1	Enzyme	1	Uncat	NA	Uncat	NA	NA	0.79	Uncat
TribeFamily_140_t06_3.1	Thioredoxin-related,	2	4	7	5	2	5	5	6	1	2	4	5	4	2	2	3	2	2	2	3	2	2	3	4	4	3	2	3	3	3	2	3	4	17	100	0.675838		0	1	Enzyme	0.93	Uncat	NA	Uncat	NA	NA	0.86	No_transmembrane
TribeFamily_274_t06_3.1	Ribosomal protein L15,	2	1	2	2	1	2	2	2	3	2	2	2	2	2	0	2	2	2	2	2	2	2	2	2	2	2	2	2	2	2	8	3	2	47	100	0.606717		0	0	Enzyme	0.93	Uncat	NA	Uncat	NA	NA	1	No_transmembrane
TribeFamily_238_t06_3.1	Zinc finger, Sec23/Sec24-type,Sec23/Sec24 trunk region,Sec23/Sec24 beta-sandwich,Sec23/Sec24 helical region,Gelsolin region,	2	2	2	2	2	3	2	2	2	2	2	3	2	2	0	2	2	3	3	3	4	2	2	2	2	2	2	2	2	2	6	2	2	100	94.2857	1.04103		0	1	Enzyme	0.94	Uncat	NA	Uncat	NA	NA	0.94	No_transmembrane
TribeFamily_217_t06_3.1	Cullin,	2	2	3	2	2	3	3	2	2	2	2	2	2	2	0	2	2	2	2	2	2	2	3	2	2	2	4	3	3	3	6	3	3	41	97.2973	0.932458		0	0	Enzyme	1	Uncat	NA	Uncat	NA	NA	1	No_transmembrane
TribeFamily_348_t06_3.1	Translation elongation factor .,Protein synthesis factor, GTP-.,Small GTP-binding protein doma.,Protein synthesis factor, GTP-.,Elongation factor Tu, domain 2,Elongation factor G, III and V,Elongation factor G, domain IV,Elongation factor G, C-termina.,Elongation factor G, III and V,	2	2	2	2	2	2	2	2	2	2	2	2	2	2	0	2	2	2	2	2	3	1	2	2	2	2	2	2	1	1	2	2	2	12	100	0.875629		0	1	Enzyme	1	Uncat	NA	Uncat	NA	NA	0.94	No_transmembrane
TribeFamily_327_t06_3.1	Adaptin, N-terminal,HEAT,	2	2	2	2	2	2	2	2	2	2	2	2	2	2	0	2	2	2	2	2	3	2	2	2	2	2	2	2	2	1	2	2	2	28	100	0.999207		0	1	Enzyme	1	Lyase_(EC_4.-.-.-)	1	Uncat	NA	NA	1	No_transmembrane
TribeFamily_262_t06_3.1	DNA polymerase (pol2),DNA polymerase B, exonuclease,Polynucleotidyl transferase, R.,DNA polymerase B region,	2	1	3	2	1	2	2	2	2	2	2	3	2	2	1	2	2	2	2	4	4	2	2	2	2	2	2	2	2	2	3	4	2	48	97.1429	1.09296		1	0	Enzyme	1	Uncat	NA	Uncat	NA	NA	0.89	No_transmembrane
TribeFamily_328_t06_3.1	Conserved hypothetical protein.,SAM (and some other nucleotide.,	2	2	2	2	1	2	1	1	3	2	2	2	2	2	0	2	2	2	2	2	2	2	2	2	2	4	2	2	2	2	2	2	2	62	100	1.05128		0	0	Enzyme	1	Uncat	NA	Uncat	NA	NA	0.86	Uncat
TribeFamily_210_t06_3.1	Cyclin,	2	2	2	2	2	2	2	2	2	2	2	2	3	2	0	3	3	4	6	6	2	2	2	2	2	3	3	2	2	2	1	4	2	57	97.6744	1.77926		0	1	Enzyme	1	Uncat	NA	Uncat	NA	NA	0.95	No_transmembrane
TribeFamily_377_t06_3.1	Isocitrate lyase,	2	2	2	2	2	2	2	4	2	2	2	2	2	2	1	2	2	2	2	2	1	1	1	1	1	1	2	2	1	2	2	1	2	60	100	0.331361		1	1	Enzyme	1	Uncat	NA	Uncat	NA	NA	0.94	No_transmembrane
TribeFamily_306_t06_3.1		2	2	2	2	2	2	2	2	2	2	2	2	2	2	1	2	2	2	2	2	2	2	2	2	2	2	2	2	2	2	5	0	2	8	100	0.38511		1	1	Enzyme	1	Uncat	NA	Uncat	NA	NA	0.94	Uncat
TribeFamily_291_t06_3.1	NOP5, N-terminal,NOSIC,Pre-mRNA processing ribonucleo.,	2	2	2	2	2	2	2	2	3	2	2	2	2	2	1	2	2	2	2	2	2	2	2	2	2	2	2	2	2	2	4	2	2	62	100	0.786982		0	1	Uncat	NA	NA	0.75	Uncat	NA	NA	1	No_transmembrane
TribeFamily_282_t06_3.1	Adenine nucleotide translocato.,	2	2	3	2	2	2	2	2	4	2	2	2	2	2	1	2	2	1	2	2	2	2	2	2	2	2	2	2	2	2	4	2	2	6	100	0.844189		0	1	Enzyme	1	NA	0.75	Uncat	NA	NA	0.94	Uncat
TribeFamily_116_t06_3.1		4	5	4	5	4	6	3	3	6	5	4	4	5	5	0	2	3	2	3	3	3	3	3	2	5	2	5	3	5	3	4	3	2	18	96.4286	0.78739		0	0	Enzyme	1	Uncat	NA	Uncat	NA	NA	0.93	No_transmembrane
TribeFamily_124_t06_3.1	Myosin, N-terminal, SH3-like,Myosin head, motor region,IQ calmodulin-binding region,Dilute,	2	2	3	3	3	3	3	2	3	3	3	3	3	3	1	3	3	4	5	5	6	3	3	3	3	3	3	4	4	3	11	5	3	7	98.1132	0.670603		0	0	Enzyme	0.78	Uncat	NA	Uncat	NA	NA	1	No_transmembrane
TribeFamily_103_t06_3.1	Glycosyl transferase, family 3.,MIR,	3	3	3	3	3	3	3	3	3	3	3	3	3	3	1	4	5	5	6	7	9	4	5	5	5	5	3	3	3	3	8	3	4	77	98.3871	1.46853		1	1	Enzyme	0.93	Uncat	NA	Uncat	NA	Secreted	0.76	Transmembrane
TribeFamily_264_t06_3.1	Dynamin,Dynamin central region,Dynamin,Dynamin GTPase effector,	2	2	2	2	2	2	2	2	3	2	2	2	2	2	1	2	2	2	2	2	4	2	2	2	2	2	2	2	2	1	5	2	3	28	100	0.343837		0	1	Enzyme	0.88	Uncat	NA	Uncat	NA	NA	1	No_transmembrane
TribeFamily_190_t06_3.1	Histone deacetylase,	2	2	1	2	2	2	2	2	2	2	2	2	2	1	2	3	3	3	3	3	2	3	4	4	3	3	4	4	5	4	3	2	3	54	100	1.23077		0	1	Enzyme	1	Uncat	NA	Uncat	NA	NA	0.95	No_transmembrane
TribeFamily_316_t06_3.1	Protein of unknown function UP.,	2	2	2	2	1	2	2	2	2	2	3	2	1	3	2	1	2	2	2	2	1	2	2	2	2	2	2	2	2	1	4	2	2	66	100	1		0	0	Uncat	NA	NA	1	Uncat	NA	NA	0.82	Uncat
TribeFamily_313_t06_3.1	Terpenoid synthase,Polyprenyl synthetase,	2	1	2	2	1	2	2	2	2	2	2	2	2	2	2	2	2	2	2	2	2	2	2	2	2	1	3	2	1	2	4	2	2	23	100	0.448161		1	0	Enzyme	0.87	Uncat	NA	Uncat	NA	NA	0.87	No_transmembrane
TribeFamily_319_t06_3.1	BRO1,	2	1	2	2	1	2	2	2	2	3	2	2	2	1	1	2	2	2	2	2	2	2	2	2	2	3	1	3	2	2	3	2	2	9	96.7742	0.818182		0	1	Enzyme	0.87	NA	0.8	Uncat	NA	NA	0.93	No_transmembrane
TribeFamily_298_t06_3.1	Protein of unknown function DU.,	2	1	2	2	1	2	2	2	2	2	2	2	2	2	2	2	2	2	2	2	2	1	2	2	2	2	2	2	3	2	4	2	3	62	93.5484	1.26538		0	0	Uncat	NA	Uncat	NA	Uncat	NA	Uncat	NA	Uncat
TribeFamily_292_t06_3.1	Phospholipid/glycerol acyltran.,	2	1	2	2	1	3	2	2	2	2	2	2	2	2	2	2	2	3	2	3	3	2	2	2	2	2	2	1	2	2	3	2	2	79	100	1.37981		0	0	Enzyme	1	Uncat	NA	Uncat	NA	NA	0.8	Uncat
TribeFamily_71_t06_3.1	Glycosyl transferase, family 1.,	3	3	3	3	3	3	3	5	3	4	5	4	4	4	5	4	6	8	7	9	6	8	6	6	7	6	7	2	1	2	15	6	4	98	98.6667	1.71893		1	1	Enzyme	1	Uncat	NA	Uncat	NA	NA	0.79	Transmembrane
TribeFamily_177_t06_3.1	Pumilio/Puf RNA-binding,	3	2	4	3	2	2	3	3	2	2	3	2	2	3	2	3	3	3	3	3	3	3	3	3	3	3	2	2	2	1	7	3	2	41	86.3636	0.914806		0	1	Enzyme	0.8	Uncat	NA	Uncat	NA	NA	0.85	No_transmembrane
TribeFamily_152_t06_3.1	AMP-dependent synthetase and l.,	2	2	2	2	2	2	3	4	3	3	3	2	3	3	2	2	2	3	3	4	3	6	5	6	4	2	5	2	2	2	9	2	1	5	97.7778	0.164345		1	1	Enzyme	1	Uncat	NA	Uncat	NA	NA	1	No_transmembrane
TribeFamily_218_t06_3.1	Casein kinase II, regulatory s.,	2	2	2	2	2	2	2	2	2	2	1	2	2	2	2	2	2	2	2	2	2	2	3	2	2	2	4	3	3	3	7	3	3	34	100	0.517591		0	1	Enzyme	1	Uncat	NA	Uncat	NA	NA	1	No_transmembrane
TribeFamily_123_t06_3.1	Serine/threonine protein kinas.,Serine/threonine protein kinas.,	3	3	3	2	2	2	2	3	1	2	2	4	4	2	2	3	3	5	4	4	3	3	3	3	3	3	5	5	4	2	18	5	2	3	100	0.883121		0	0	Enzyme	1	NA	0.78	Uncat	NA	NA	0.87	No_transmembrane
TribeFamily_150_t06_3.1	Histone H3,Histone core,Histone H3,	1	2	3	2	2	2	2	3	2	2	2	2	2	3	2	3	3	4	4	3	3	4	4	4	4	3	7	5	3	3	7	4	2	100	100	1.54359		0	1	Nonenzyme	0.76	NA	0.95	Translation	0.81	Uncat	NA	No_transmembrane
TribeFamily_164_t06_3.1	Calcium-binding EF-hand,	2	2	2	2	2	2	2	2	3	3	3	2	3	2	3	3	3	3	3	3	3	3	3	3	1	1	5	4	4	3	9	4	3	40	100	0.783217		0	0	Uncat	NA	Uncat	NA	Uncat	NA	Uncat	NA	No_transmembrane
TribeFamily_251_t06_3.1	WD40-like,WD-40 repeat,	2	2	2	2	2	2	2	2	2	2	2	2	3	2	2	2	2	2	2	2	3	2	2	2	2	2	4	3	2	2	4	2	2	3	100	0.796907		0	0	Enzyme	0.94	NA	0.88	Uncat	NA	NA	0.88	No_transmembrane
TribeFamily_242_t06_3.1	HEAT,ATP/GTP-binding site motif A (.,ABC transporter related,ATP/GTP-binding site motif A (.,ABC transporter related,	2	2	2	3	2	2	2	2	2	2	2	2	2	2	2	2	2	2	2	3	3	2	2	2	2	2	2	3	2	2	6	2	2	27	100	0.923077		0	1	Enzyme	1	Ligase_(EC_6.-.-.-)	0.83	Uncat	NA	NA	1	No_transmembrane
TribeFamily_224_t06_3.1	Small GTP-binding protein doma.,Protein synthesis factor, GTP-.,Elongation factor Tu, domain 2,Elongation factor G, III and V,Elongation factor G, domain IV,Elongation factor G, C-termina.,Elongation factor G, III and V,	2	2	2	2	2	2	2	2	2	2	2	2	2	3	1	2	2	3	2	3	2	2	2	2	3	2	2	4	2	2	6	3	3	16	94.5946	0.875629		0	1	Enzyme	0.95	Uncat	NA	Uncat	NA	NA	0.9	No_transmembrane
TribeFamily_209_t06_3.1	Histone H2A,Histone-fold/TFIID-TAF/NF-Y,Histone H2A,	2	2	2	2	2	2	2	2	2	2	2	2	2	2	3	3	3	2	2	3	2	3	2	3	3	2	3	4	2	2	6	3	2	100	100	1.26923		0	1	Nonenzyme	1	NA	1	Translation	1	Uncat	NA	No_transmembrane
TribeFamily_70_t06_3.1	Protein kinase,Serine/threonine protein kinas.,	4	3	4	5	3	4	4	4	4	4	4	4	4	4	2	7	7	9	10	9	6	6	5	6	5	6	3	3	4	3	14	5	5	5	100	0.87041		0	1	Enzyme	1	Uncat	NA	Uncat	NA	NA	0.97	No_transmembrane
TribeFamily_59_t06_3.1	Cell division/GTP binding prot.,	4	4	4	4	4	4	4	4	4	4	4	4	4	4	4	8	7	6	8	7	7	6	6	7	6	6	5	4	4	3	24	7	8	71	98.8372	0.846811		0	1	Enzyme	1	Uncat	NA	Uncat	NA	NA	0.97	No_transmembrane
TribeFamily_216_t06_3.1	WD40-like,Cdc20/Fizzy,WD-40 repeat,	2	2	2	2	2	2	2	2	2	2	2	2	2	2	2	3	3	2	3	3	2	3	3	3	3	2	3	3	1	2	2	5	3	3	97.5	0.796907		0	0	Enzyme	1	NA	0.79	Uncat	NA	NA	0.95	No_transmembrane
TribeFamily_142_t06_3.1	Ornithine aminotransferase,	2	4	4	3	3	4	6	7	3	3	3	4	2	3	4	2	2	2	2	2	3	3	3	3	2	2	4	3	4	3	4	4	2	44	100	0.610539		1	1	Enzyme	1	Uncat	NA	Uncat	NA	NA	1	No_transmembrane
TribeFamily_115_t06_3.1	Isocitrate dehydrogenase NAD-d.,	3	5	6	5	5	5	5	4	4	3	3	4	3	4	2	3	3	2	3	3	3	3	3	3	4	2	3	3	7	4	6	3	3	70	100	0.567411		1	1	Enzyme	1	Uncat	NA	Uncat	NA	NA	0.9	No_transmembrane
TribeFamily_148_t06_3.1	Peptidylprolyl isomerase, FKBP.,	4	4	4	4	4	3	3	3	4	3	4	5	2	3	1	2	3	4	4	4	3	3	2	3	2	2	3	3	3	3	3	3	3	36	100	0.628807		0	1	Uncat	NA	Uncat	NA	Uncat	NA	Uncat	NA	No_transmembrane
TribeFamily_234_t06_3.1	Phospho-2-dehydro-3-deoxyhepto.,DAHP synthetase I/KDSA,Phospho-2-dehydro-3-deoxyhepto.,	2	2	2	3	2	2	2	2	2	2	2	2	2	2	2	2	2	2	2	2	3	3	2	3	3	2	2	2	2	2	6	2	2	33	100	0.627425		1	1	Enzyme	1	Uncat	NA	Uncat	NA	NA	1	No_transmembrane
TribeFamily_130_t06_3.1	SPX, N-terminal,	3	3	3	3	2	3	3	3	4	2	3	3	3	2	3	3	3	3	3	4	3	3	3	3	3	3	3	3	3	3	17	3	3	48	65.9574	0.564516		0	0	Uncat	NA	Uncat	NA	Uncat	NA	NA	0.91	Transmembrane
TribeFamily_273_t06_3.1	Prohibitin,	2	2	2	2	2	2	2	2	2	2	2	2	2	2	2	2	2	1	2	2	2	2	2	2	2	2	2	2	2	2	7	2	2	100	96.875	0.961538		0	1	Enzyme	1	Uncat	NA	Energy_metabolism	0.75	Uncat	NA	Uncat
TribeFamily_294_t06_3.1	Polynucleotidyl transferase, R.,Ribonuclease HII,	2	2	2	2	2	2	2	2	1	2	2	2	2	2	2	2	2	2	3	2	2	2	2	2	2	2	2	2	2	2	3	3	2	54	100	0.346154		0	0	Enzyme	1	Uncat	NA	Uncat	NA	NA	0.87	No_transmembrane
TribeFamily_226_t06_3.1	ATP-NAD/AcoX kinase,	3	2	2	2	2	2	2	2	2	2	2	2	2	2	2	2	2	3	3	3	2	2	2	2	2	3	2	2	3	2	4	4	3	84	100	0.758741		1	0	Enzyme	1	Uncat	NA	Uncat	NA	NA	1	No_transmembrane
TribeFamily_211_t06_3.1	Longin-like,Clathrin adaptor complex, medi.,Mu2 adaptin subunit (AP50) of .,Clathrin adaptor complex, medi.,	2	2	2	2	2	2	2	2	3	2	2	2	2	2	1	3	3	3	3	3	3	2	2	3	3	2	2	3	4	2	4	2	3	56	100	1.04103		0	1	Enzyme	1	Uncat	NA	Uncat	NA	NA	1	No_transmembrane
TribeFamily_312_t06_3.1	Small GTP-binding protein doma.,GTP1/OBG domain,TGS,	2	2	2	2	2	2	2	2	2	2	2	2	2	2	2	2	2	1	2	2	2	2	2	2	2	2	2	2	2	2	2	2	2	31	100	1.1276		0	1	Enzyme	1	Ligase_(EC_6.-.-.-)	0.94	Uncat	NA	NA	1	No_transmembrane
TribeFamily_94_t06_3.1	Ubiquitin,	3	3	3	4	4	4	4	7	4	4	5	5	4	4	1	4	4	2	3	5	4	4	4	3	4	3	5	6	4	4	13	6	3	50	96.9697	0.86522		0	1	Nonenzyme	0.89	NA	0.91	Translation	0.91	Uncat	NA	No_transmembrane
TribeFamily_167_t06_3.1	Nitrilase/cyanide hydratase an.,Protein of unknown function UP.,	2	2	3	4	2	3	3	4	2	3	3	4	3	2	2	2	3	2	3	4	3	3	2	3	3	3	2	2	3	3	5	4	3	54	100	0.63689		1	0	Enzyme	0.91	Uncat	NA	Uncat	NA	Uncat	NA	No_transmembrane
TribeFamily_307_t06_3.1	Cytochrome c and c1 heme-lyase,	2	2	2	2	2	2	2	2	2	2	2	2	2	2	2	2	2	2	2	2	3	2	2	2	1	2	2	2	2	2	2	2	2	73	100	0.971857		0	1	Uncat	NA	Uncat	NA	Uncat	NA	Secreted	0.75	No_transmembrane
TribeFamily_301_t06_3.1	DNA mismatch repair protein Mu.,MutS II,MutS IV,DNA mismatch repair protein Mu.,	2	2	2	2	2	3	2	2	2	2	2	2	2	2	1	2	2	2	2	2	3	2	2	2	2	2	2	2	2	2	2	2	2	27	100	0.907407		0	1	Enzyme	1	Ligase_(EC_6.-.-.-)	0.87	Uncat	NA	NA	1	No_transmembrane
TribeFamily_74_t06_3.1	Phospholipid-translocating P-t.,Haloacid dehalogenase-like hyd.,	4	5	4	4	4	4	5	6	5	5	5	5	5	4	1	4	4	4	5	5	8	4	5	5	6	5	5	4	4	4	12	5	4	25	98.5915	0.612966		0	1	Enzyme	1	Uncat	NA	Uncat	NA	NA	0.83	Transmembrane
TribeFamily_126_t06_3.1	Translation elongation factor .,Protein synthesis factor, GTP-.,Elongation factor Tu, domain 2,EF-Tu/eEF-1alpha/eIF2-gamma, C.,	3	4	4	3	3	3	3	3	3	3	3	3	3	3	1	3	3	5	4	4	3	4	3	4	4	4	3	3	3	3	7	5	3	23	100	0.875629		0	1	Enzyme	1	Uncat	NA	Uncat	NA	NA	1	No_transmembrane
TribeFamily_290_t06_3.1	TATA box binding protein assoc.,Protein of unknown function DU.,	1	2	2	2	2	2	2	2	2	2	2	2	2	2	2	2	2	2	3	2	2	2	2	2	2	2	3	2	2	2	3	2	2	81	100	0.676208		1	0	Enzyme	1	Uncat	NA	Uncat	NA	NA	1	No_transmembrane
TribeFamily_260_t06_3.1	DEAD/DEAH box helicase, N-term.,DEAD/DEAH box helicase,Helicase, C-terminal,	2	2	2	2	2	2	2	2	2	2	2	2	2	2	2	2	3	2	2	2	3	2	2	2	2	3	3	2	2	2	2	3	3	11	97.0588	0.78739		0	0	Enzyme	1	Ligase_(EC_6.-.-.-)	0.88	Uncat	NA	NA	1	No_transmembrane
TribeFamily_887_t06_3.1	HEAT,	1	1	1	1	1	1	1	1	2	1	1	1	1	1	1	1	1	2	2	1	1	1	1	1	1	1	3	2	1	1	1	0	1	52	61.1111	1.03979		0	1	Enzyme	1	Ligase_(EC_6.-.-.-)	1	Uncat	NA	NA	1	No_transmembrane
TribeFamily_1078_t06_3.1	Pleckstrin-like,	1	1	1	1	1	1	1	1	1	1	1	1	1	1	2	1	1	2	1	2	2	1	1	1	1	1	1	1	1	1	1	0	1	30	82.3529	1.17057		0	0	Enzyme	1	NA	1	Uncat	NA	NA	1	No_transmembrane
TribeFamily_858_t06_3.1	Yippee-like protein,	1	1	1	1	1	1	0	0	1	1	1	1	1	1	1	1	1	2	1	1	1	1	1	1	1	1	2	2	3	1	2	1	2	78	100	0.734266		0	0	Uncat	NA	NA	1	Uncat	NA	NA	0.78	No_transmembrane
TribeFamily_1701_t06_3.1	KH, type 1,	1	1	1	1	1	1	1	1	1	1	1	1	1	1	1	1	1	1	1	1	1	1	1	1	1	1	1	1	1	1	1	1	1	100	93.75	1		0	1	Enzyme	0.75	Uncat	NA	Uncat	NA	Uncat	NA	No_transmembrane
TribeFamily_1583_t06_3.1	Actin/actin-like,	1	1	1	1	1	1	1	1	1	1	1	1	1	1	1	1	1	1	1	1	1	1	1	1	1	1	1	1	1	1	1	1	1	12	100	1.09633		0	0	Enzyme	1	Uncat	NA	Uncat	NA	NA	1	No_transmembrane
TribeFamily_1731_t06_3.1	NPL4, zinc-binding putative,NPL4,	1	1	1	1	1	1	1	1	1	1	1	1	1	1	1	1	1	1	1	1	1	1	1	1	1	1	1	1	1	1	1	1	1	100	100	1		0	1	Enzyme	1	NA	0.75	Central_intermediary_metabolism	1	NA	1	No_transmembrane
TribeFamily_1315_t06_3.1	Peptidase M16, N-terminal,Peptidase M16, zinc-binding si.,Peptidase M16, C-terminal,	1	1	1	1	1	2	1	1	1	1	1	1	1	1	1	1	1	1	1	1	1	1	1	1	1	1	1	1	1	1	1	1	1	25	100	1.19884		0	1	Enzyme	1	Uncat	NA	Uncat	NA	NA	1	No_transmembrane
TribeFamily_1434_t06_3.1	WD40-like,WD-40 repeat,	1	1	1	1	1	1	1	1	1	1	1	1	1	1	1	1	1	1	1	1	2	1	1	1	1	1	1	1	1	1	1	1	1	100	100	1.07692		0	1	Enzyme	0.88	NA	1	Uncat	NA	NA	0.75	No_transmembrane
TribeFamily_1167_t06_3.1	Gpi16 subunit, GPI transamidas.,	1	1	1	1	1	1	1	1	1	2	1	1	1	1	1	1	1	1	1	1	1	1	2	1	1	1	1	1	1	1	1	1	1	100	94.1176	1.00513		0	1	Enzyme	1	Ligase_(EC_6.-.-.-)	0.86	Cell_envelope	0.86	NA	1	Transmembrane
TribeFamily_1286_t06_3.1	Ribosomal protein L10,	1	1	1	1	1	1	1	1	1	1	1	1	1	1	1	1	1	1	1	1	1	1	1	1	1	1	1	2	1	1	1	1	1	50	82.3529	1		0	1	Enzyme	1	NA	0.89	Uncat	NA	NA	1	No_transmembrane
TribeFamily_1137_t06_3.1	HAD-superfamily hydrolase subf.,Eukaryotic phosphomannomutase,	1	1	1	1	1	1	1	1	1	1	1	1	1	1	1	1	1	1	1	1	1	1	1	1	1	1	2	2	1	1	1	1	1	90	100	0.777778		1	1	Enzyme	1	Uncat	NA	Uncat	NA	NA	0.89	No_transmembrane
TribeFamily_617_t06_3.1	CybS,	1	1	0	1	1	1	1	1	1	1	1	1	1	1	1	2	2	2	2	3	2	2	2	2	2	2	1	1	1	1	2	1	1	100	100	2.07101		1	0	Uncat	NA	NA	1	Uncat	NA	Uncat	NA	Uncat
TribeFamily_451_t06_3.1	Synaptojanin, N-terminal,Inositol polyphosphate related.,	1	1	0	1	1	1	1	1	1	1	1	1	1	1	2	2	2	3	3	3	3	2	2	2	2	2	2	1	2	1	2	2	2	14	100	0.557029		0	1	Enzyme	1	Uncat	NA	Uncat	NA	NA	1	No_transmembrane
TribeFamily_800_t06_3.1	Nitrogen-fixing NifU, C-termin.,	1	1	0	1	1	1	1	1	1	1	1	1	1	1	1	1	1	1	1	1	2	2	2	2	2	2	1	1	1	1	2	1	1	100	100	1.57396		0	1	Enzyme	1	Uncat	NA	Energy_metabolism	0.75	NA	0.88	No_transmembrane
TribeFamily_1700_t06_3.1	Cytochrome bd ubiquinol oxidas.,	1	1	0	1	1	1	1	1	1	1	1	1	1	1	1	1	1	1	1	1	1	1	1	1	1	1	1	1	1	1	2	1	1	100	100	1.07692		1	1	Enzyme	1	NA	0.88	Uncat	NA	Secreted	0.75	No_transmembrane
TribeFamily_1048_t06_3.1	Ribosomal protein S15, eukaryo.,	1	1	0	1	1	1	1	1	1	1	1	1	1	1	1	1	1	1	1	1	1	1	1	1	1	1	1	1	1	1	4	2	1	100	100	1.07692		0	1	Nonenzyme	0.88	NA	1	Translation	1	Uncat	NA	No_transmembrane
TribeFamily_1549_t06_3.1	Aminotransferase, class I and .,	1	1	0	1	1	1	1	1	1	1	1	1	1	1	1	1	1	1	1	1	1	1	1	1	1	1	1	1	1	1	2	1	1	25	86.6667	0.576381		1	1	Enzyme	1	Lyase_(EC_4.-.-.-)	0.75	Amino_acid_biosynthesis	0.88	NA	1	No_transmembrane
TribeFamily_644_t06_3.1	Alkaline phytoceramidase,	3	2	1	1	1	2	1	1	3	2	1	1	2	1	1	1	1	2	2	2	2	1	1	1	1	1	1	1	1	0	2	0	1	54	100	0.660839		0	1	Uncat	NA	NA	1	Uncat	NA	NA	1	Transmembrane
TribeFamily_1616_t06_3.1	Heat shock protein DnaJ, N-ter.,	1	1	0	1	1	1	1	1	1	1	1	1	1	1	1	1	1	1	1	1	1	1	1	1	1	1	1	1	1	0	2	1	2	75	100	2.07101		0	1	Uncat	NA	NA	0.89	Uncat	NA	Secreted	1	Uncat
TribeFamily_1317_t06_3.1	Vacuolar H+-transporting two-s.,	1	1	1	1	1	1	1	1	1	1	1	1	1	1	1	1	1	1	1	1	1	1	1	1	1	1	1	1	1	0	2	1	2	31	88.2353	0.823529		1	1	Nonenzyme	1	NA	1	Transport_and_binding	0.89	Uncat	NA	Transmembrane
TribeFamily_1169_t06_3.1	3'5'-cyclic nucleotide phospho.,	1	1	2	1	1	1	1	1	1	1	1	1	1	1	1	1	1	1	1	1	2	1	1	1	1	1	1	1	1	0	3	0	1	85	94.1176	1.00513		1	1	Enzyme	0.88	Uncat	NA	Purines_and_pyrimidines	0.75	NA	1	No_transmembrane
TribeFamily_919_t06_3.1	RNA-binding region RNP-1 (RNA .,	1	1	1	1	1	1	1	1	2	2	1	1	1	1	1	1	1	1	1	1	1	1	1	1	1	1	1	1	1	0	4	1	1	4	93.75	0.890479		0	0	Uncat	NA	Uncat	NA	Uncat	NA	NA	1	No_transmembrane
TribeFamily_1613_t06_3.1	Glyoxalase I,Glyoxalase/extradiol ring-clea.,Glyoxalase I,	1	1	1	1	1	1	1	1	1	1	1	2	1	1	1	1	1	1	1	1	1	1	1	1	1	1	1	1	1	0	1	1	1	42	100	0.745562		1	1	Enzyme	0.88	NA	0.88	Uncat	NA	NA	0.88	No_transmembrane
TribeFamily_1346_t06_3.1	Cupin, RmlC-type,Acireductone dioxygenase, ARD,Cupin region,	1	1	1	1	2	1	1	1	1	1	1	1	0	1	1	1	1	1	1	1	1	1	1	1	1	1	2	1	1	0	2	1	1	100	100	1		0	0	Enzyme	1	NA	0.78	Uncat	NA	Uncat	NA	No_transmembrane
TribeFamily_1554_t06_3.1	Cdc23,TPR repeat,	1	1	1	1	1	1	1	1	2	2	1	1	2	1	0	1	1	1	1	1	1	1	1	1	1	1	1	0	1	1	0	1	1	16	100	0.799007		0	1	Enzyme	1	Uncat	NA	Uncat	NA	NA	1	No_transmembrane
TribeFamily_1379_t06_3.1	Protein kinase,Serine/threonine protein kinas.,	1	1	1	1	1	1	1	1	2	1	1	1	1	1	1	1	1	1	1	1	1	1	1	1	1	1	1	0	2	1	0	2	1	1	100	0.883121		0	1	Enzyme	1	Uncat	NA	Uncat	NA	NA	1	No_transmembrane
TribeFamily_1795_t06_3.1	M-phase inducer phosphatase,Rhodanese-like,M-phase inducer phosphatase,	1	1	1	1	1	1	1	1	1	1	1	1	1	1	1	1	1	1	1	1	1	1	1	1	1	1	1	1	1	1	0	1	1	100	100	1		0	1	Enzyme	0.75	NA	0.88	Uncat	NA	NA	0.88	No_transmembrane
TribeFamily_1378_t06_3.1		1	1	1	1	1	1	1	1	1	1	1	1	1	1	1	1	1	1	1	1	2	1	1	1	1	1	2	1	1	1	0	1	1	2	93.75	0.669583		0	1	Enzyme	0.88	NA	0.88	Purines_and_pyrimidines	0.75	NA	1	Transmembrane
TribeFamily_1910_t06_3.1	Thymidylate kinase,	1	1	1	1	1	1	1	1	1	1	1	1	1	1	1	1	1	1	1	1	1	1	1	1	1	1	1	1	1	1	0	1	1	100	93.75	1		1	1	Enzyme	1	Uncat	NA	Uncat	NA	NA	1	No_transmembrane
TribeFamily_1852_t06_3.1	Syntaxin, N-terminal,Target SNARE coiled-coil regio.,	1	1	1	1	1	1	1	1	1	1	1	1	1	1	1	1	1	1	1	1	1	1	1	1	1	1	1	0	1	1	1	1	1	16	100	1.06425		0	1	Uncat	NA	NA	1	Translation	0.86	NA	1	Uncat
TribeFamily_1018_t06_3.1	Protein of unknown function DU.,TRAM, LAG1 and CLN8 homology,	1	1	1	1	1	2	1	1	2	2	1	1	1	1	2	1	1	1	1	1	2	1	1	1	1	1	1	0	0	1	1	1	1	84	100	1.33032		0	0	Nonenzyme	1	NA	1	Transport_and_binding	0.86	NA	1	Transmembrane
TribeFamily_974_t06_3.1	Metallophosphoesterase,	1	1	1	1	1	1	1	1	1	1	1	1	1	1	1	1	1	1	1	1	2	2	2	1	2	2	1	0	1	1	1	1	1	56	100	1.19231		0	1	Enzyme	0.86	Uncat	NA	Uncat	NA	NA	1	Transmembrane
TribeFamily_1164_t06_3.1	Phox-like,	1	1	1	1	1	1	1	1	1	1	1	1	1	1	1	1	1	2	1	1	2	1	1	1	2	1	1	0	1	1	1	1	1	10	100	1.13318		0	1	Enzyme	1	Uncat	NA	Uncat	NA	NA	1	No_transmembrane
TribeFamily_1905_t06_3.1	GOLD,emp24/gp25L/p24,	1	1	1	1	1	1	1	1	1	1	1	1	1	1	1	1	1	1	1	1	1	1	1	1	1	1	1	1	1	1	0	1	1	13	93.75	1.00302		0	1	Uncat	NA	Uncat	NA	Cell_envelope	1	Secreted	1	Transmembrane
TribeFamily_1789_t06_3.1	Peptidase C54,	1	1	1	1	1	1	1	1	1	1	1	1	1	1	1	1	1	1	1	1	1	1	1	1	1	1	1	1	1	1	0	1	1	94	100	1		0	1	Enzyme	1	Uncat	NA	Central_intermediary_metabolism	0.88	NA	0.88	No_transmembrane
TribeFamily_793_t06_3.1	DNA polymerase alpha subunit B,	1	1	1	2	1	2	1	1	2	2	2	2	1	1	1	1	1	1	1	1	1	1	1	1	1	1	1	1	1	1	0	2	1	13	78.9474	0.518999		0	1	Enzyme	1	Uncat	NA	Uncat	NA	NA	1	No_transmembrane
TribeFamily_1670_t06_3.1	CMP/dCMP deaminase, zinc-bindi.,	1	1	2	1	1	1	1	1	1	1	1	1	1	1	1	1	1	1	1	1	1	1	1	1	1	1	1	1	1	1	0	1	1	100	94.1176	0.933333		1	1	Enzyme	1	Uncat	NA	Uncat	NA	Uncat	NA	No_transmembrane
TribeFamily_1373_t06_3.1	Dual specificity protein phosp.,Protein tyrosine phosphatase, .,	1	1	1	1	1	1	1	1	2	1	1	1	1	1	1	1	1	2	1	1	1	1	1	1	1	1	1	1	1	1	0	1	1	87	100	1.00513		0	1	Enzyme	1	NA	0.75	Uncat	NA	NA	1	No_transmembrane
TribeFamily_618_t06_3.1	ARP2/3 complex, 21 kDa p21-Arc.,	2	2	2	2	2	2	1	2	2	2	2	2	2	2	1	1	1	1	1	1	1	1	1	1	1	1	1	1	1	1	0	1	1	70	100	1.03704		0	1	Enzyme	0.92	NA	0.83	Uncat	NA	NA	0.75	No_transmembrane
TribeFamily_466_t06_3.1	Aldo/keto reductase,	1	5	4	1	1	1	2	2	2	1	3	2	1	1	1	1	1	2	2	1	1	1	1	1	3	1	1	2	1	1	0	3	1	11	100	0.426781		0	1	Enzyme	1	Uncat	NA	Uncat	NA	NA	1	No_transmembrane
TribeFamily_1911_t06_3.1	KH, type 1,	1	1	1	1	1	1	1	1	1	1	1	0	1	1	0	1	1	1	1	1	1	1	1	1	1	1	1	1	1	1	2	1	1	100	93.3333	0.994083		0	1	Enzyme	0.86	Uncat	NA	Uncat	NA	NA	0.86	No_transmembrane
TribeFamily_1705_t06_3.1	Electron transfer flavoprotein.,	1	1	1	1	1	2	1	1	1	1	1	1	0	1	0	1	1	1	1	1	1	1	1	1	1	1	1	1	1	1	2	1	1	100	100	0.923077		0	1	Enzyme	0.75	NA	0.75	Uncat	NA	NA	1	No_transmembrane
TribeFamily_1794_t06_3.1	Zinc finger, CCHC-type,	1	1	1	1	1	1	1	1	1	1	1	1	1	1	0	1	1	1	1	1	1	1	1	1	1	1	1	1	1	1	1	1	1	46	100	0.450805		0	1	Enzyme	0.88	NA	1	Uncat	NA	NA	0.88	No_transmembrane
TribeFamily_1615_t06_3.1	HEAT,	1	1	1	1	1	1	1	1	1	1	1	1	1	1	0	1	1	1	1	1	2	1	1	1	1	1	1	1	1	1	1	1	1	47	100	0.430769		0	1	Enzyme	1	Lyase_(EC_4.-.-.-)	0.88	Uncat	NA	NA	1	No_transmembrane
TribeFamily_1734_t06_3.1	Lipoate synthase,Elongator protein 3/MiaB/NifB,	1	1	1	1	1	1	1	1	1	1	1	1	1	1	0	1	1	1	1	1	1	1	1	1	1	1	1	1	1	1	2	1	1	97	93.75	0.923077		0	1	Enzyme	1	Uncat	NA	Uncat	NA	Secreted	0.75	No_transmembrane
TribeFamily_1883_t06_3.1	OST3/OST6,Thioredoxin domain 2,	1	1	1	1	1	1	1	1	1	1	1	1	1	1	0	1	1	1	1	0	1	1	1	1	1	1	1	1	1	1	2	1	1	71	100	1.84615		0	1	Nonenzyme	1	NA	1	Transport_and_binding	1	NA	0.86	Transmembrane
TribeFamily_978_t06_3.1	CTP synthase,Glutamine amidotransferase cla.,Glutamine amidotransferase, cl.,	1	1	1	1	1	1	1	2	1	1	1	1	1	1	0	1	1	1	1	2	2	1	1	1	1	1	1	1	2	1	2	1	1	100	94.1176	1.00513		1	1	Enzyme	0.88	Lyase_(EC_4.-.-.-)	0.75	Uncat	NA	NA	1	No_transmembrane
TribeFamily_947_t06_3.1	Regulatory associated protein .,WD40-like,WD-40 repeat,Regulatory associated protein .,WD-40 repeat,	1	1	1	1	1	2	1	1	1	1	1	1	1	1	0	1	1	1	1	1	3	1	1	1	1	1	1	1	2	1	2	1	1	100	100	1.00513		0	0	Enzyme	1	Uncat	NA	Purines_and_pyrimidines	0.75	NA	1	No_transmembrane
TribeFamily_505_t06_3.1	Protein kinase,Serine/threonine protein kinas.,	2	1	2	1	1	2	1	1	4	2	1	2	2	1	0	1	1	1	0	2	3	1	1	1	1	1	2	2	3	1	3	2	1	1	90	0.871119		0	1	Enzyme	1	Uncat	NA	Uncat	NA	NA	1	No_transmembrane
TribeFamily_1703_t06_3.1	HEAT,	1	1	1	1	1	1	1	1	1	1	1	1	1	1	0	1	1	1	1	1	1	1	1	1	1	1	1	1	1	1	1	2	1	100	87.5	0.923077		0	0	Enzyme	0.88	Uncat	NA	Uncat	NA	NA	1	No_transmembrane
TribeFamily_1644_t06_3.1	Recoverin,Parvalbumin,Calcium-binding EF-hand,	1	1	1	1	1	1	1	1	1	1	1	1	1	1	0	1	1	1	1	1	1	1	1	1	1	1	1	1	1	1	2	1	1	14	100	0.783217		0	1	Enzyme	0.75	NA	0.75	Uncat	NA	NA	1	No_transmembrane
TribeFamily_948_t06_3.1	Nucleotide binding protein, PI.,Ribonuclease II,	1	1	1	1	1	1	1	1	1	1	1	3	1	1	0	1	1	1	1	1	1	1	1	1	1	1	1	1	1	1	3	2	1	24	100	0.962704		0	1	Enzyme	1	Ligase_(EC_6.-.-.-)	0.8	Uncat	NA	NA	0.9	No_transmembrane
TribeFamily_1347_t06_3.1	Proteasome component region PC.,	1	1	1	1	1	1	1	1	1	1	1	1	1	1	1	1	1	1	1	1	1	1	1	1	1	1	1	1	1	1	2	1	1	44	93.75	0.410256		0	1	Enzyme	0.88	Uncat	NA	Uncat	NA	NA	0.88	No_transmembrane
TribeFamily_1288_t06_3.1	Transcription initiation facto.,Transcription factor IIA, heli.,Transcription initiation facto.,Transcription factor IIA, beta.,	1	1	1	1	1	1	1	1	1	1	1	1	1	1	1	1	1	1	1	1	1	1	1	1	1	1	1	1	1	1	2	1	1	100	100	1		0	1	Enzyme	0.75	NA	1	Uncat	NA	Uncat	NA	No_transmembrane
TribeFamily_1436_t06_3.1	S-adenosyl-L-homocysteine hydr.,	1	1	1	1	1	1	1	1	1	1	1	1	1	1	1	1	1	1	1	1	1	1	1	1	1	1	1	1	1	1	2	1	1	100	100	1		1	1	Enzyme	1	Lyase_(EC_4.-.-.-)	0.88	Uncat	NA	NA	1	No_transmembrane
TribeFamily_1228_t06_3.1	Histone acetyltransferase ELP3,Elongator protein 3/MiaB/NifB,H+-transporting two-sector ATP.,GCN5-related N-acetyltransfera.,	1	1	1	1	1	1	1	1	1	1	1	1	2	1	1	1	1	1	1	1	1	1	1	1	1	1	1	1	1	1	2	1	1	100	100	0.933333		0	1	Enzyme	1	Ligase_(EC_6.-.-.-)	0.75	Uncat	NA	NA	1	No_transmembrane
TribeFamily_1199_t06_3.1	Porin, eukaryotic type,	1	1	1	1	1	1	1	1	1	1	1	1	1	1	1	1	1	1	1	1	1	1	1	1	1	2	1	1	1	1	2	1	1	74	100	2		0	1	Enzyme	1	Uncat	NA	Uncat	NA	NA	1	No_transmembrane
TribeFamily_1674_t06_3.1	ATP/GTP-binding site motif A (.,ABC transporter related,	1	1	1	1	1	1	1	1	1	1	1	1	1	1	1	1	1	1	1	1	1	1	1	1	1	1	1	1	1	1	1	1	1	49	93.75	0.841346		0	0	Enzyme	1	Lyase_(EC_4.-.-.-)	0.75	Energy_metabolism	0.75	NA	1	No_transmembrane
TribeFamily_1525_t06_3.1	Ribosomal protein L2, bacteria.,Nucleic acid-binding, OB-fold,Translation protein SH3-like,	1	1	1	1	1	1	1	1	1	1	1	1	1	1	1	1	1	1	1	1	1	1	1	1	1	1	1	1	1	1	1	1	1	45	100	1.1567		0	1	Enzyme	1	NA	1	Uncat	NA	NA	1	No_transmembrane
TribeFamily_1466_t06_3.1	Semialdehyde dehydrogenase, NA.,Semialdehyde dehydrogenase, di.,Aspartate-semialdehyde dehydro.,	1	1	1	1	1	1	1	2	1	1	1	1	1	1	1	1	1	1	1	1	1	1	1	1	1	1	1	1	1	1	1	1	1	100	100	0.933333		1	1	Enzyme	1	Uncat	NA	Uncat	NA	NA	1	No_transmembrane
TribeFamily_859_t06_3.1	Transcription factor jumonji, .,Zinc finger, PHD-type,Transcription factor jumonji, .,	1	1	1	1	1	1	1	1	1	1	1	1	1	1	1	1	1	1	1	1	1	1	1	1	1	1	1	1	2	1	2	3	2	16	100	0.951456		0	1	Enzyme	1	Uncat	NA	Uncat	NA	NA	1	No_transmembrane
TribeFamily_829_t06_3.1	Peptidase M22, glycoprotease,	1	1	1	1	1	2	1	1	2	2	2	2	1	2	1	1	1	1	1	1	1	1	1	1	1	1	1	1	1	1	1	1	1	22	84.2105	0.901923		0	1	Enzyme	1	Uncat	NA	Uncat	NA	NA	0.82	Uncat
TribeFamily_1258_t06_3.1	GTP-binding signal recognition.,Signal peptide binding (SRP54).,	1	1	1	1	1	1	1	1	2	1	1	2	1	1	1	1	1	0	1	1	1	1	1	1	1	1	1	1	1	1	1	1	1	51	100	0.833747		0	1	Uncat	NA	Uncat	NA	Uncat	NA	NA	1	No_transmembrane
TribeFamily_2031_t06_3.1	Zinc finger, CCCH-type,	1	1	1	1	1	1	1	1	1	1	1	1	0	1	1	1	1	1	1	1	1	1	1	1	1	1	0	1	1	1	1	1	1	44	100	0.923077		0	1	Uncat	NA	NA	1	Translation	0.88	Uncat	NA	No_transmembrane
TribeFamily_1882_t06_3.1	Translation initiation factor .,eIF4-gamma/eIF5/eIF2-epsilon,	1	1	1	1	1	1	1	1	1	1	1	1	0	1	1	1	1	1	1	1	1	1	1	1	1	1	0	1	1	1	2	1	1	48	100	1.07692		0	1	Enzyme	1	Uncat	NA	Uncat	NA	NA	1	No_transmembrane
TribeFamily_1377_t06_3.1	Vacuolar protein sorting-assoc.,	1	1	1	1	1	1	1	1	1	1	1	1	1	1	1	1	1	2	1	1	2	0	1	1	1	1	1	1	1	1	1	1	1	100	100	1.07692		0	1	Enzyme	1	Uncat	NA	Energy_metabolism	0.75	NA	1	No_transmembrane
TribeFamily_1497_t06_3.1	ANTH,Epsin, N-terminal,Prefoldin,I/LWEQ,	1	1	1	1	1	1	0	1	1	1	1	1	1	1	1	0	3	1	1	1	2	1	1	1	1	1	1	1	1	1	1	1	1	94	87.5	1.15385		0	1	Enzyme	1	Uncat	NA	Uncat	NA	NA	1	No_transmembrane
TribeFamily_1406_t06_3.1	RNA-processing protein, HAT he.,RNA-binding region RNP-1 (RNA .,	1	1	1	1	1	1	0	1	2	1	1	1	1	1	1	1	1	1	1	1	3	1	1	1	1	1	1	1	1	1	0	1	1	4	100	0.890479		0	1	Enzyme	0.86	Uncat	NA	Uncat	NA	NA	1	No_transmembrane
TribeFamily_2120_t06_3.1	Vacuolar (H+)-ATPase G subunit,	1	1	1	0	1	1	1	1	1	1	1	1	1	1	1	1	1	0	1	1	1	1	1	1	1	1	1	1	0	1	2	1	0	97	100	0.846154		0	1	Nonenzyme	0.86	NA	1	Translation	1	Secreted	1	No_transmembrane
TribeFamily_2063_t06_3.1	Tyrosine specific protein phos.,	2	0	0	0	1	1	1	1	1	1	1	2	2	1	1	1	1	0	1	1	2	2	1	1	1	1	1	1	0	0	1	0	1	53	94.1176	0.443439		0	0	Enzyme	0.89	Uncat	NA	Uncat	NA	NA	0.89	No_transmembrane
TribeFamily_1888_t06_3.1	Adaptin, N-terminal,	1	1	0	1	1	1	1	1	1	1	1	1	1	1	1	1	1	1	1	1	1	1	1	1	1	1	1	1	1	1	1	1	1	14	93.3333	0.999207		0	1	Enzyme	1	Uncat	NA	Purines_and_pyrimidines	0.88	NA	1	No_transmembrane
TribeFamily_1441_t06_3.1	FAD dependent oxidoreductase,	1	1	0	1	1	1	1	1	2	1	1	1	1	2	1	1	1	1	1	1	1	1	1	1	1	1	1	1	1	1	1	1	1	43	93.75	0.389525		0	1	Enzyme	1	NA	0.78	Uncat	NA	Uncat	NA	Uncat
TribeFamily_1886_t06_3.1	RNA-binding region RNP-1 (RNA .,	1	1	0	1	1	1	1	1	1	1	1	1	1	1	1	1	1	1	1	1	1	1	1	1	1	1	1	1	1	1	1	1	1	94	86.6667	1.2426		0	1	Uncat	NA	NA	0.88	Translation	0.88	Secreted	0.75	No_transmembrane
TribeFamily_1793_t06_3.1	Small GTP-binding protein doma.,GTP-binding protein, HSR1-rela.,GTP-binding,	1	1	1	1	1	1	1	1	1	1	1	1	1	1	1	1	1	1	1	1	1	1	1	1	1	1	1	1	0	1	1	1	1	100	93.75	1		0	1	Enzyme	1	Uncat	NA	Uncat	NA	NA	1	No_transmembrane
TribeFamily_1704_t06_3.1	Gtr1/RagA G protein,	1	1	1	1	1	1	1	1	2	1	1	1	1	1	1	1	1	1	1	1	1	1	1	1	1	1	1	1	0	0	2	1	1	21	100	0.871041		0	1	Enzyme	1	Uncat	NA	Uncat	NA	NA	0.88	No_transmembrane
TribeFamily_1557_t06_3.1	Peptidase M24B, X-Pro dipeptid.,Peptidase M24,	1	1	1	1	1	1	1	1	1	1	1	1	1	1	1	1	1	1	1	1	1	1	1	1	1	1	1	1	0	1	2	1	1	20	100	0.442105		0	1	Enzyme	1	Uncat	NA	Amino_acid_biosynthesis	0.75	NA	0.88	No_transmembrane
TribeFamily_1827_t06_3.1	Glycosyl transferase, group 1,	1	1	1	1	1	1	1	1	1	1	1	1	1	1	1	1	1	0	1	1	1	1	1	1	1	1	1	1	1	1	1	1	1	17	100	0.202429		0	1	Enzyme	1	Uncat	NA	Uncat	NA	Uncat	NA	Transmembrane
TribeFamily_1769_t06_3.1	Clathrin adaptor complex, smal.,Longin-like,Clathrin adaptor complex, smal.,	1	1	1	1	1	1	1	1	1	1	1	1	1	1	1	1	1	0	1	1	1	1	1	1	1	1	1	1	1	1	1	1	1	26	100	1.05581		0	1	Enzyme	0.75	NA	0.88	Uncat	NA	NA	0.75	No_transmembrane
TribeFamily_1855_t06_3.1	Brix,	1	1	1	1	1	1	1	1	1	1	1	1	1	1	1	1	1	0	1	1	1	1	1	1	1	1	1	1	1	1	1	1	1	48	100	0.961538		0	1	Enzyme	1	Uncat	NA	Uncat	NA	NA	1	No_transmembrane
TribeFamily_1409_t06_3.1	Adenine phosphoribosyl transfe.,Phosphoribosyltransferase,	1	1	1	1	1	1	1	1	1	1	1	1	1	1	1	1	1	0	2	2	1	1	1	1	1	1	1	1	1	1	1	1	1	4	100	0		1	1	Enzyme	1	Lyase_(EC_4.-.-.-)	0.89	Uncat	NA	NA	0.78	No_transmembrane
TribeFamily_1675_t06_3.1	GroEL-like chaperone, ATPase,Chaperonin Cpn60,	1	1	1	1	1	1	1	1	1	1	1	1	1	1	1	1	1	0	1	1	1	1	1	1	1	1	1	1	1	1	2	1	1	10	100	0.988519		0	1	Enzyme	1	Lyase_(EC_4.-.-.-)	0.75	Energy_metabolism	0.75	NA	1	No_transmembrane
TribeFamily_1320_t06_3.1	Diacylglycerol acyltransferase,	1	2	2	1	1	1	1	1	1	1	1	1	0	1	1	1	1	0	1	1	1	1	1	1	1	1	1	1	1	1	2	1	1	23	100	0.184615		0	1	Enzyme	0.88	Uncat	NA	Uncat	NA	Uncat	NA	Transmembrane
TribeFamily_564_t06_3.1	3-isopropylmalate dehydrogenas.,	2	2	2	2	2	1	2	4	1	1	1	4	2	2	1	1	1	0	1	1	1	1	1	1	1	1	1	1	1	2	1	1	1	27	96	0.567411		1	1	Enzyme	0.79	Uncat	NA	Uncat	NA	NA	0.86	No_transmembrane
TribeFamily_1024_t06_3.1	Calcium-binding EF-hand,Phosphatidylinositol-specific .,Phosphoinositide-specific phos.,Phosphatidylinositol-specific .,Phosphoinositide-specific phos.,Phosphatidylinositol-specific .,Phosphoinositide-specific phos.,C2,Phosphoinositide-specific phos.,	1	1	1	1	1	1	2	2	1	1	1	2	1	1	1	1	1	0	1	1	1	1	1	1	1	1	3	1	1	1	0	1	1	37	100	0.179487		1	1	Enzyme	1	Uncat	NA	Uncat	NA	NA	1	No_transmembrane
TribeFamily_864_t06_3.1	NUDIX hydrolase,	1	1	2	1	1	4	0	2	1	1	2	1	2	1	1	1	1	1	1	1	1	1	1	1	1	1	1	1	1	1	0	1	1	31	94.4444	0.313535		0	1	Enzyme	1	Uncat	NA	Uncat	NA	NA	0.88	No_transmembrane
TribeFamily_775_t06_3.1	Like-Sm ribonucleoprotein, euk.,	0	2	2	2	1	2	1	1	1	2	2	1	2	2	1	1	1	1	1	1	1	1	1	1	1	1	1	1	1	1	1	1	1	26	95.2381	0.908013		0	1	Uncat	NA	NA	0.8	Uncat	NA	NA	0.9	No_transmembrane
TribeFamily_1948_t06_3.1	Peptidase C19, ubiquitin carbo.,	1	1	1	1	1	1	1	1	1	1	1	1	1	1	1	1	1	1	1	1	1	1	1	1	1	1	0	1	1	1	1	1	1	7	93.75	1.04		0	1	Enzyme	1	Uncat	NA	Uncat	NA	NA	1	No_transmembrane
TribeFamily_1799_t06_3.1	3'-5' exonuclease,HRDC,	1	1	1	1	1	1	1	1	1	1	1	1	1	1	1	1	1	1	1	1	1	1	1	1	1	1	0	1	1	1	1	1	1	56	100	0.997151		0	0	Enzyme	1	Uncat	NA	Uncat	NA	NA	1	No_transmembrane
TribeFamily_895_t06_3.1	GTP cyclohydrolase I,	1	1	2	2	1	1	1	2	1	1	1	2	2	2	1	1	1	1	1	1	1	1	1	1	1	1	0	1	1	1	1	1	1	97	100	0.666667		1	1	Uncat	NA	NA	1	Uncat	NA	Uncat	NA	No_transmembrane
TribeFamily_2000_t06_3.1	Rhodanese-like,	1	1	1	1	1	1	1	1	1	1	1	1	1	1	1	1	1	1	1	1	1	1	1	1	1	1	1	1	1	0	1	0	1	13	100	0.280653		0	0	Enzyme	1	Uncat	NA	Uncat	NA	Secreted	0.75	No_transmembrane
TribeFamily_1823_t06_3.1	Phosphoribosylformimino-5-amin.,Histidine biosynthesis,	1	1	1	1	1	1	1	1	1	1	1	1	1	1	1	1	1	1	1	1	1	1	1	1	1	1	1	1	1	0	1	1	1	100	93.75	1		1	1	Enzyme	1	Uncat	NA	Uncat	NA	NA	1	No_transmembrane
TribeFamily_949_t06_3.1	GroES-like,Alcohol dehydrogenase superfam.,	1	1	1	2	1	1	1	1	1	1	1	1	2	1	1	1	1	1	1	1	1	2	2	2	2	1	1	1	0	0	1	1	1	79	95	0.704142		0	1	Enzyme	1	Uncat	NA	Uncat	NA	Uncat	NA	No_transmembrane
TribeFamily_955_t06_3.1	Endothelial monocyte-activatin.,Glutathione S-transferase, C-t.,t-RNA-binding region,	1	1	1	1	0	1	1	1	1	1	1	1	1	1	1	1	1	1	1	1	2	2	2	2	2	1	1	1	1	1	1	1	1	26	100	0.643357		0	1	Enzyme	1	Uncat	NA	Uncat	NA	NA	0.86	No_transmembrane
TribeFamily_803_t06_3.1	Peptidase M48, Ste24p,Peptidase M, neutral zinc meta.,	1	1	1	1	0	2	1	1	1	1	1	1	1	1	1	1	1	1	1	1	1	1	1	3	1	4	1	1	1	1	2	1	1	70	100	0.668435		0	1	Enzyme	0.86	Uncat	NA	Uncat	NA	Uncat	NA	Transmembrane
TribeFamily_715_t06_3.1	Zinc finger, Rad18-type putati.,AAA ATPase, central region,Replication factor C conserved.,DNA polymerase III clamp loade.,	1	3	2	1	1	1	1	1	1	0	1	2	1	1	1	1	1	1	1	1	2	2	2	2	2	2	0	1	1	1	1	1	1	11	95	1.04263		0	1	Enzyme	0.89	Uncat	NA	Uncat	NA	NA	1	No_transmembrane
TribeFamily_339_t06_3.1	Iron permease FTR1,	0	3	1	1	0	1	2	2	1	1	1	2	1	1	3	3	2	0	2	2	4	4	4	4	4	4	0	1	3	1	1	1	3	100	100	2.47059		0	1	Nonenzyme	0.92	NA	0.92	Transport_and_binding	1	NA	1	Transmembrane
TribeFamily_884_t06_3.1	GCN5-related N-acetyltransfera.,	1	1	1	1	1	1	2	1	2	2	1	2	1	1	1	1	1	1	1	1	1	1	1	1	1	1	1	1	2	0	2	1	1	79	100	0.777778		1	1	Enzyme	1	Uncat	NA	Uncat	NA	Uncat	NA	No_transmembrane
TribeFamily_1788_t06_3.1	Ssu72-like protein,	1	1	1	1	1	1	1	1	1	1	1	1	1	1	1	1	1	1	1	1	1	1	1	1	1	1	1	1	1	0	1	1	1	100	100	1		0	1	Enzyme	0.88	Uncat	NA	Uncat	NA	NA	0.75	No_transmembrane
TribeFamily_1696_t06_3.1		1	1	1	1	1	1	1	1	1	1	1	2	1	1	1	1	1	1	1	1	1	1	1	1	1	1	1	1	1	0	1	1	1	34	100	0.948718		1	1	Enzyme	1	Uncat	NA	Uncat	NA	NA	0.89	No_transmembrane
TribeFamily_1127_t06_3.1	Cobalamin synthesis protein, P.,Cobalamin synthesis CobW, C-te.,	1	1	1	1	1	1	1	1	1	2	1	2	1	2	1	1	1	1	1	1	1	1	1	1	1	1	1	1	1	0	1	1	1	12	94.4444	0.775686		0	1	Enzyme	1	Uncat	NA	Uncat	NA	NA	1	No_transmembrane
TribeFamily_758_t06_3.1	Vacuolar protein sorting-assoc.,	1	1	1	1	1	1	1	1	2	1	1	1	1	1	1	1	1	0	1	1	2	1	1	1	2	4	1	1	1	0	3	2	1	100	100	1.22051		0	1	Enzyme	1	Uncat	NA	Uncat	NA	NA	1	No_transmembrane
TribeFamily_1009_t06_3.1	Adenylosuccinate lyase,Fumarate lyase,	1	1	1	1	1	1	1	1	1	1	1	1	1	1	1	1	1	1	1	1	4	1	1	1	1	1	1	1	1	0	2	1	1	77	100	0.832168		1	1	Enzyme	1	Lyase_(EC_4.-.-.-)	0.75	Amino_acid_biosynthesis	0.75	NA	1	No_transmembrane
TribeFamily_2258_t06_3.1	Leucine-rich repeat, cysteine-.,Leucine-rich repeat, typical s.,Leucine-rich repeat, cysteine-.,	1	0	1	1	0	1	1	1	1	1	1	1	1	1	1	1	1	1	1	1	0	1	1	1	1	1	1	1	1	0	1	1	1	5	100	1.26156		0	1	Uncat	NA	Uncat	NA	Uncat	NA	NA	1	No_transmembrane
TribeFamily_1841_t06_3.1	Brix,	1	0	1	1	0	1	1	1	1	1	1	1	1	1	1	1	1	1	1	1	1	1	1	1	1	1	1	2	1	1	1	1	1	16	100	0.840237		0	1	Uncat	NA	NA	0.75	Uncat	NA	NA	1	No_transmembrane
TribeFamily_2348_t06_3.1	Transcription initiation Spt4,	1	0	0	1	0	1	1	1	1	1	1	1	1	1	1	1	1	1	1	1	1	1	1	1	1	1	1	1	1	0	1	1	0	100	100	1.17483		0	1	Enzyme	1	NA	1	Uncat	NA	Secreted	1	No_transmembrane
TribeFamily_2259_t06_3.1	Amidohydrolase,TatD-related deoxyribonuclease,Dihydroorotase,Peptidase aspartic, active sit.,Dihydroorotase region,Metallo-dependent hydrolase, c.,	1	0	1	1	1	1	1	1	1	1	1	1	1	1	1	1	1	1	0	1	1	1	1	1	1	1	1	1	1	0	1	0	1	76	100	0.850202		1	1	Enzyme	1	Lyase_(EC_4.-.-.-)	0.75	Energy_metabolism	0.75	NA	1	No_transmembrane
TribeFamily_821_t06_3.1	Acyl carrier protein (ACP),Phosphopantetheine-binding,Phosphopantetheine attachment .,	1	1	0	1	1	1	1	1	0	1	1	1	1	1	1	1	1	1	2	1	1	2	2	2	2	2	0	1	1	1	3	1	2	95	100	1.79487		1	1	Enzyme	1	Uncat	NA	Energy_metabolism	0.78	Secreted	0.89	No_transmembrane
TribeFamily_1992_t06_3.1	Erv1/Alr,	1	1	0	1	1	1	1	1	0	1	1	1	0	1	1	1	1	2	1	1	1	1	1	1	1	1	1	1	1	1	1	1	1	25	100	1.16308		0	1	Uncat	NA	NA	0.88	Uncat	NA	Uncat	NA	No_transmembrane
TribeFamily_1219_t06_3.1	tRNA pseudouridine synthase,	1	1	0	1	1	1	1	1	1	1	1	1	1	1	1	1	1	1	1	1	1	1	1	1	1	1	1	1	3	1	2	1	1	47	100	1.1567		1	1	Enzyme	1	Ligase_(EC_6.-.-.-)	0.86	Uncat	NA	NA	1	No_transmembrane
TribeFamily_1990_t06_3.1	Ribosomal protein S2, bacteria.,	1	1	1	1	1	1	1	1	1	1	0	1	0	1	1	1	1	1	1	1	1	1	1	1	1	1	1	1	1	1	1	1	1	30	100	1.0217		0	1	Enzyme	1	Uncat	NA	Uncat	NA	Uncat	NA	No_transmembrane
TribeFamily_1689_t06_3.1	Target SNARE coiled-coil regio.,	1	1	0	1	1	1	1	1	1	1	0	1	0	1	1	1	1	2	1	2	1	1	1	2	1	1	1	1	1	1	1	1	1	94	100	1.32544		0	1	Uncat	NA	NA	0.88	Translation	0.75	NA	0.88	No_transmembrane
TribeFamily_2080_t06_3.1	Mitochondrial import transloca.,	1	1	1	1	1	1	1	1	1	1	1	1	0	1	0	1	1	1	1	1	1	1	1	0	1	1	1	1	1	1	2	1	1	100	100	0.911243		0	1	Uncat	NA	NA	1	Uncat	NA	Uncat	NA	No_transmembrane
TribeFamily_1576_t06_3.1	Dolichyl-diphosphooligosacchar.,	1	1	1	1	1	1	1	1	1	1	1	1	0	1	1	1	1	1	1	1	1	1	1	1	1	1	1	1	1	1	2	1	1	42	100	1.07692		0	1	Enzyme	1	NA	0.88	Cell_envelope	0.88	Uncat	NA	Transmembrane
TribeFamily_1991_t06_3.1	Protein of unknown function DU.,	1	1	1	1	1	1	1	1	1	1	1	1	0	1	0	1	1	1	1	1	1	1	1	1	1	1	1	1	1	1	1	1	1	94	100	0.861538		0	1	Enzyme	1	Uncat	NA	Uncat	NA	NA	0.75	No_transmembrane
TribeFamily_1722_t06_3.1	ALG3,	1	1	1	1	1	2	1	1	1	1	1	1	0	1	0	1	1	1	1	1	2	1	1	1	1	1	1	1	1	1	1	1	1	19	100	0.690635		0	1	Nonenzyme	1	NA	1	Transport_and_binding	1	Uncat	NA	Transmembrane
TribeFamily_1989_t06_3.1	Adenylylsulfate kinase,	1	1	1	1	1	1	1	1	1	1	1	1	0	1	0	1	1	1	1	1	1	1	1	1	1	1	1	1	1	1	1	1	1	47	100	0.997151		1	1	Enzyme	1	NA	0.75	Amino_acid_biosynthesis	0.75	Secreted	0.88	No_transmembrane
TribeFamily_2019_t06_3.1	Zinc finger, Tim10/DDP-type,	0	1	0	1	1	1	1	1	1	1	1	1	1	1	1	1	1	1	0	1	1	1	1	1	1	1	1	1	1	1	1	1	2	72	100	2.15385		0	1	Nonenzyme	0.78	NA	0.78	Translation	0.89	Uncat	NA	No_transmembrane
TribeFamily_1036_t06_3.1	Mitochondrial substrate carrie.,	1	1	0	1	2	2	1	1	1	1	1	1	1	1	1	1	1	1	1	1	1	1	1	1	1	1	1	1	2	2	1	0	2	3	100	0.844189		1	1	Enzyme	1	Uncat	NA	Uncat	NA	NA	0.8	Transmembrane
TribeFamily_1842_t06_3.1	Cytochrome oxidase c, subunit .,	0	1	0	1	1	1	1	1	1	1	1	1	1	1	1	1	1	1	1	1	1	1	1	1	1	1	1	1	1	1	2	1	1	100	100	1.16667		1	1	Enzyme	0.75	NA	0.75	Translation	0.88	NA	0.75	No_transmembrane
TribeFamily_1812_t06_3.1	Nucleic acid-binding, OB-fold,RNA polymerase Rpb8,	1	1	0	1	1	1	1	1	1	1	1	1	1	1	1	1	1	1	1	1	1	0	1	1	1	1	1	1	1	1	2	1	1	100	92.8571	0.994083		0	1	Enzyme	0.88	NA	0.88	Uncat	NA	NA	0.75	No_transmembrane
TribeFamily_1336_t06_3.1	Chorismate synthase,	1	1	1	1	1	1	1	2	1	1	1	1	1	1	1	1	1	1	1	1	1	1	1	1	1	1	1	1	1	1	1	1	1	100	100	0.933333		1	1	Enzyme	1	Uncat	NA	Purines_and_pyrimidines	0.75	NA	1	No_transmembrane
TribeFamily_1128_t06_3.1		1	1	1	1	1	1	1	2	1	1	1	1	1	1	1	1	1	1	1	1	1	1	1	1	2	1	1	1	1	1	1	1	1	51	25	0.897436		0	0	Nonenzyme	0.88	NA	1	Transport_and_binding	1	Uncat	NA	Transmembrane
TribeFamily_818_t06_3.1	Carbohydrate kinase, thermores.,Shikimate kinase,	1	1	1	2	1	1	2	3	1	1	2	2	1	1	1	1	1	1	1	1	1	1	1	1	1	1	1	1	1	1	1	1	1	2	100	0.16403		0	1	Enzyme	1	Uncat	NA	Uncat	NA	Uncat	NA	No_transmembrane
TribeFamily_1158_t06_3.1	Protein chain release factor, .,PCRF,Class I peptide chain release .,	1	1	1	1	1	1	1	1	1	1	1	3	1	1	1	1	1	1	1	1	1	0	1	1	1	1	1	2	1	1	1	1	1	38	100	1.0217		0	1	Enzyme	1	NA	0.91	Uncat	NA	Uncat	NA	No_transmembrane
TribeFamily_1693_t06_3.1	DNA repair exonuclease,Metallophosphoesterase,Mre11, DNA-binding,	1	1	1	1	1	1	1	1	1	1	1	1	1	1	1	1	1	1	1	1	1	1	1	1	1	1	1	1	1	1	1	1	1	100	100	1		0	1	Enzyme	1	Ligase_(EC_6.-.-.-)	0.75	Uncat	NA	NA	1	No_transmembrane
TribeFamily_1514_t06_3.1	WD40-like,WD-40 repeat,Sof1-like protein,	1	1	1	1	1	1	1	1	1	1	1	1	1	1	1	1	1	1	1	1	1	1	1	1	1	1	1	1	1	1	1	1	1	1	100	0.796907		0	1	Enzyme	1	Ligase_(EC_6.-.-.-)	0.88	Uncat	NA	Secreted	0.75	No_transmembrane
TribeFamily_1188_t06_3.1	E1-like protein-activating enz.,Molybdenum cofactor biosynthes.,UBA/THIF-type NAD/FAD binding .,NAD-binding site,	1	1	1	1	1	1	1	1	2	1	1	1	1	1	1	1	1	1	1	1	1	1	1	1	1	1	1	1	2	1	1	1	1	66	100	1.17483		0	1	Enzyme	1	Ligase_(EC_6.-.-.-)	0.88	Central_intermediary_metabolism	0.75	NA	1	No_transmembrane
TribeFamily_1871_t06_3.1	WD40-like,WD-40 repeat,	1	1	1	1	1	1	1	1	1	1	1	1	1	1	1	1	1	1	1	1	1	1	1	1	1	0	1	1	1	1	1	1	1	1	100	0.805657		0	1	Enzyme	1	Uncat	NA	Central_intermediary_metabolism	0.75	NA	1	No_transmembrane
TribeFamily_1997_t06_3.1	Vesicle transport v-SNARE,	1	1	1	0	0	1	1	1	1	1	1	1	1	1	1	1	1	1	1	1	1	1	1	1	1	1	1	1	1	1	1	1	1	62	100	0.638177		0	1	Enzyme	0.86	NA	0.86	Uncat	NA	Uncat	NA	Transmembrane
TribeFamily_1907_t06_3.1	Peptidase M3A and M3B, thimet/.,Peptidase M, neutral zinc meta.,	1	1	1	1	0	1	1	1	1	1	1	1	1	1	0	1	1	1	1	1	1	1	1	1	1	1	1	1	2	1	1	1	1	43	100	0.918552		0	1	Enzyme	1	Ligase_(EC_6.-.-.-)	0.86	Uncat	NA	NA	1	No_transmembrane
TribeFamily_2025_t06_3.1	Gar1 protein RNA-binding regio.,	1	0	1	1	0	1	1	1	1	1	0	1	1	1	1	1	1	1	1	1	1	1	1	1	1	1	1	1	1	1	2	1	1	27	100	0.797721		0	1	Nonenzyme	0.83	NA	1	Translation	0.83	NA	1	No_transmembrane
TribeFamily_1818_t06_3.1	PDZ/DHR/GLGF,	1	1	1	1	0	1	1	1	1	1	0	1	1	1	1	1	1	1	1	1	1	1	1	1	1	1	1	1	2	1	1	1	1	97	92.8571	1.16667		0	1	Uncat	NA	NA	0.83	Uncat	NA	NA	1	No_transmembrane
TribeFamily_2083_t06_3.1	6,7-dimethyl-8-ribityllumazine.,	1	0	1	1	0	1	1	1	1	1	1	1	1	1	1	1	1	1	1	1	1	1	1	1	0	1	1	1	1	1	2	1	1	46	100	1.03704		1	1	Enzyme	1	Uncat	NA	Uncat	NA	NA	1	No_transmembrane
TribeFamily_1935_t06_3.1	KH, type 1,Zinc finger, CCHC-type,	1	0	2	1	0	1	1	2	1	1	1	1	1	1	0	1	1	1	1	1	1	1	1	1	1	1	1	1	1	1	1	1	1	3	93.75	0.234605		0	1	Enzyme	0.86	NA	0.86	Uncat	NA	NA	1	No_transmembrane
TribeFamily_2024_t06_3.1		1	1	1	1	0	1	1	1	1	1	1	1	1	0	1	1	1	1	1	1	1	1	1	1	1	1	1	1	1	1	1	1	1	46	100	0.997151		0	1	Enzyme	1	Ligase_(EC_6.-.-.-)	0.83	Uncat	NA	NA	1	No_transmembrane
TribeFamily_1811_t06_3.1	Cytochrome c oxidase assembly .,	1	1	1	1	0	1	1	1	1	1	1	1	1	0	1	1	1	1	1	1	1	1	1	1	1	1	1	1	1	1	1	2	1	32	100	0.951699		0	1	Enzyme	1	Uncat	NA	Uncat	NA	Uncat	NA	Uncat
TribeFamily_1903_t06_3.1	BAR,SH3,Variant SH3,SH3,	1	1	1	1	1	1	1	1	1	1	1	1	1	0	1	1	1	1	1	1	1	1	1	1	1	1	1	1	1	1	1	1	1	4	100	0.825358		0	1	Enzyme	1	Uncat	NA	Uncat	NA	NA	1	No_transmembrane
TribeFamily_1725_t06_3.1	Transcription elongation facto.,Transcription elongation facto.,Transcription elongation facto.,Transcription factor TFIIS,	1	1	1	1	1	1	1	1	1	1	1	1	1	0	1	1	1	1	1	1	1	1	1	1	1	1	1	1	2	1	1	1	1	30	100	0.939444		0	1	Nonenzyme	0.86	NA	1	Uncat	NA	NA	1	No_transmembrane
TribeFamily_2021_t06_3.1	WD40-like,WD-40 repeat,	1	1	0	1	1	1	1	1	1	1	1	1	1	0	1	1	1	1	1	1	1	1	1	1	1	1	1	1	1	1	1	1	1	1	100	0.796907		0	1	Enzyme	1	NA	1	Central_intermediary_metabolism	0.86	NA	0.86	No_transmembrane
TribeFamily_1520_t06_3.1	G10 protein,	1	1	1	1	1	1	1	1	1	1	1	1	1	1	1	1	1	1	1	1	0	1	1	1	1	1	1	1	1	1	2	1	1	100	100	0.923077		0	1	Nonenzyme	1	NA	1	Translation	0.88	Secreted	1	No_transmembrane
TribeFamily_1221_t06_3.1		1	1	1	1	1	1	1	1	1	1	1	1	1	1	1	1	1	1	1	1	0	1	1	1	1	1	2	2	1	1	2	1	1	85	0	0.680162		0	1	Uncat	NA	NA	1	Uncat	NA	NA	0.89	Transmembrane
TribeFamily_1223_t06_3.1	Surfeit locus 4,Surfeit locus 4-related,Surfeit locus 4,	1	1	1	1	1	1	1	1	0	1	1	1	1	1	1	1	1	2	1	1	0	1	1	1	1	1	2	1	1	1	3	1	1	97	100	1.07692		0	0	Nonenzyme	1	NA	1	Uncat	NA	NA	0.88	Transmembrane
TribeFamily_1073_t06_3.1	Protein of unknown function DU.,	1	1	1	1	1	1	1	1	1	1	1	1	1	1	2	1	2	2	2	2	0	0	1	1	1	1	1	1	1	1	1	1	1	17	66.6667	0.38345		0	1	Uncat	NA	NA	1	Transport_and_binding	1	Uncat	NA	Transmembrane
TribeFamily_1728_t06_3.1		1	1	1	1	1	1	1	1	1	1	1	1	1	1	1	1	1	1	1	1	1	1	1	1	1	1	1	1	1	1	1	1	1	1	100	0.796907		0	0	Enzyme	1	NA	1	Uncat	NA	NA	1	No_transmembrane
TribeFamily_1341_t06_3.1	Glycosyl transferase, group 1,	1	1	1	1	1	1	1	1	1	1	1	1	1	1	1	1	1	1	1	1	1	2	1	1	1	1	1	1	1	1	1	1	1	100	94.1176	1.07692		0	1	Enzyme	1	Uncat	NA	Uncat	NA	Secreted	0.75	Transmembrane
TribeFamily_1371_t06_3.1	Translation initiation factor .,RNA-binding region RNP-1 (RNA .,	1	1	1	1	1	1	1	1	1	1	1	1	1	1	1	1	1	1	1	1	1	1	1	1	1	2	1	1	1	1	1	1	1	49	100	1.07692		0	1	Enzyme	1	Uncat	NA	Uncat	NA	NA	1	No_transmembrane
TribeFamily_1967_t06_3.1	Zinc finger, CCCH-type,RNA-binding region RNP-1 (RNA .,	1	1	1	1	1	1	1	1	1	1	1	1	1	1	1	0	1	1	1	1	1	1	1	1	1	1	1	1	1	1	1	1	1	100	100	0.923077		0	1	Enzyme	1	Uncat	NA	Uncat	NA	NA	0.75	No_transmembrane
TribeFamily_1282_t06_3.1	Cytochrome cd1-nitrite reducta.,	1	1	1	1	1	1	1	1	1	1	1	1	1	1	1	1	1	1	1	1	2	1	1	1	1	1	1	1	1	1	1	1	1	100	81.25	1.07692		0	1	Enzyme	1	Uncat	NA	Uncat	NA	NA	1	No_transmembrane
TribeFamily_1074_t06_3.1	RNA binding S1,RNA-processing protein, HAT he.,	1	1	1	1	1	1	1	1	1	1	1	1	1	1	1	1	1	1	1	1	3	1	1	1	1	1	1	1	1	1	2	1	1	26	100	0.982456		0	1	Enzyme	1	Uncat	NA	Purines_and_pyrimidines	0.75	NA	1	No_transmembrane
TribeFamily_1044_t06_3.1	Phosphoglycerate kinase,	1	1	1	1	1	1	1	1	1	1	1	1	1	1	1	1	1	2	1	1	2	1	1	1	1	1	1	1	1	1	2	1	1	100	100	1.15385		1	1	Enzyme	1	Uncat	NA	Uncat	NA	NA	1	No_transmembrane
TribeFamily_1461_t06_3.1	Methionine sulfoxide reductase.,	1	1	0	1	1	1	1	1	1	1	1	1	1	1	1	1	1	1	1	1	3	1	1	1	1	1	1	1	1	1	1	1	1	100	100	1.2426		0	1	Uncat	NA	NA	1	Uncat	NA	Secreted	0.75	No_transmembrane
TribeFamily_1400_t06_3.1	Nascent polypeptide-associated.,	1	1	1	1	1	1	1	1	1	1	1	1	1	1	1	1	1	1	1	1	1	1	1	1	1	1	1	1	1	1	2	1	1	100	100	1		0	1	Nonenzyme	0.75	NA	0.88	Uncat	NA	Uncat	NA	No_transmembrane
TribeFamily_1133_t06_3.1	XPG N-terminal,5'3'-Exonuclease N- and I-doma.,DNA repair protein (XPGC)/yeas.,XPG N-terminal,DNA repair protein (XPGC)/yeas.,5'3'-Exonuclease N- and I-doma.,DNA repair protein (XPGC)/yeas.,XPG I,DNA repair protein (XPGC)/yeas.,Helix-hairpin-helix motif, cla.,DNA repair protein (XPGC)/yeas.,Helix-hairpin-helix motif, cla.,	1	1	1	1	1	1	1	1	2	1	1	1	1	1	1	1	1	1	1	1	1	1	1	1	1	1	1	1	1	1	2	1	1	6	100	0.65848		0	1	Enzyme	0.88	Ligase_(EC_6.-.-.-)	0.75	Uncat	NA	NA	0.88	No_transmembrane
TribeFamily_1193_t06_3.1	Brix,	1	1	1	1	1	1	1	1	1	1	1	1	1	1	1	1	1	1	1	1	1	1	1	1	1	1	1	1	2	1	2	1	1	52	100	0.961538		0	1	Enzyme	1	Uncat	NA	Uncat	NA	NA	0.86	No_transmembrane
TribeFamily_1163_t06_3.1	V-ATPase subunit C,	1	1	1	1	1	1	1	1	1	1	1	1	1	1	1	1	1	1	1	1	1	1	1	1	1	1	1	1	2	1	2	1	1	100	100	1		1	1	Enzyme	1	Uncat	NA	Amino_acid_biosynthesis	0.75	NA	0.88	No_transmembrane
TribeFamily_883_t06_3.1	Ribosomal protein L24E,	1	1	1	1	1	1	1	1	1	1	1	1	1	1	1	1	1	1	1	2	1	1	1	1	1	1	1	1	1	1	4	2	1	53	100	1.03846		0	1	Nonenzyme	1	NA	1	Translation	1	Secreted	0.89	No_transmembrane
TribeFamily_1014_t06_3.1	Ribosomal protein S10, eukaryo.,	1	1	1	1	1	1	1	1	1	1	1	1	1	1	1	1	1	1	1	1	1	1	1	1	1	1	1	1	1	1	4	1	1	100	100	1		0	1	Nonenzyme	0.88	NA	1	Uncat	NA	Secreted	0.88	No_transmembrane
TribeFamily_1430_t06_3.1	Ornithine carbamoyltransferase,	1	0	1	1	1	1	1	1	1	1	1	1	1	1	1	1	1	1	1	1	1	2	1	1	1	1	1	1	1	1	2	1	1	25	100	0.985658		1	1	Enzyme	1	Uncat	NA	Uncat	NA	NA	0.88	No_transmembrane
TribeFamily_1816_t06_3.1	Adrenodoxin reductase,	1	1	1	1	1	1	1	1	1	1	1	1	1	1	1	1	1	1	1	1	1	1	1	1	1	1	1	0	1	1	1	1	1	49	93.3333	0.961538		0	1	Enzyme	1	Uncat	NA	Uncat	NA	NA	0.86	No_transmembrane
TribeFamily_1342_t06_3.1	Endoplasmic reticulum oxidored.,	1	1	1	1	1	1	1	1	1	1	1	1	1	1	1	1	1	1	1	1	1	1	1	1	1	1	1	0	1	1	2	2	1	100	100	1		0	1	Enzyme	1	Uncat	NA	Cell_envelope	0.86	NA	1	No_transmembrane
TribeFamily_1936_t06_3.1	N-6 Adenine-specific DNA methy.,	1	1	1	1	1	1	1	1	1	1	1	1	1	1	1	1	1	1	1	1	1	1	1	1	1	1	1	0	1	1	1	1	1	100	93.3333	1		0	1	Enzyme	1	Uncat	NA	Uncat	NA	Uncat	NA	No_transmembrane
TribeFamily_1639_t06_3.1	Glutamyl-tRNA synthetase bacte.,Class I aminoacyl-tRNA synthet.,	1	1	1	1	1	1	1	1	1	1	1	1	1	1	1	1	1	1	1	1	1	1	2	1	1	1	1	0	1	1	1	1	1	18	100	0.729529		1	1	Enzyme	1	Uncat	NA	Uncat	NA	NA	1	No_transmembrane
TribeFamily_1431_t06_3.1	Protein of unknown function UP.,	1	1	1	1	1	1	1	1	1	1	1	1	1	1	1	1	1	1	1	1	1	1	1	1	0	1	1	0	1	2	3	1	1	57	13.3333	2.84615		0	1	Uncat	NA	NA	0.86	Uncat	NA	NA	1	Transmembrane
TribeFamily_1964_t06_3.1	Peptidase M48, Ste24p,Peptidase M, neutral zinc meta.,	0	1	1	1	1	1	1	1	1	1	1	1	1	1	1	0	1	1	1	1	2	1	1	1	1	1	1	0	2	1	1	1	1	86	100	1.07692		0	0	Enzyme	1	Uncat	NA	Uncat	NA	NA	0.86	Uncat
TribeFamily_1669_t06_3.1	WD40-like,WD-40 repeat,	1	1	1	1	1	1	1	1	1	1	1	2	1	1	1	1	1	1	1	1	1	1	1	1	1	1	1	0	1	1	2	0	1	43	81.25	0.777778		0	1	Enzyme	1	Uncat	NA	Uncat	NA	NA	1	No_transmembrane
TribeFamily_1787_t06_3.1	Protein of unknown function RI.,Protein kinase-like,Protein of unknown function RI.,	1	1	1	1	1	1	1	1	1	1	1	1	1	1	1	1	1	0	1	1	1	1	1	1	1	1	1	1	1	1	1	1	1	38	93.75	0.673077		0	1	Enzyme	1	Ligase_(EC_6.-.-.-)	1	Uncat	NA	NA	1	No_transmembrane
TribeFamily_1134_t06_3.1	Flavodoxin-like,Nitrite/sulfite reductase, hem.,Nitrite and sulphite reductase.,Nitrite/sulfite reductase, hem.,Nitrite and sulfite reductase .,	1	1	1	1	1	1	1	1	1	1	1	1	1	1	1	1	2	0	1	1	2	1	1	2	1	1	1	1	1	1	1	1	1	1	94.1176	0.16638		1	1	Enzyme	1	Ligase_(EC_6.-.-.-)	1	Uncat	NA	NA	1	No_transmembrane
TribeFamily_942_t06_3.1	RNA-binding region RNP-1 (RNA .,	1	1	1	1	1	1	1	1	1	1	1	1	1	1	1	1	1	0	1	1	2	2	2	2	2	1	1	1	1	1	1	1	1	4	100	0.906247		0	1	Nonenzyme	0.75	NA	1	Translation	0.88	NA	1	No_transmembrane
TribeFamily_2029_t06_3.1	Cell differentiation proteins,.,	1	1	1	1	1	1	1	1	1	1	1	1	1	1	0	1	1	0	1	1	1	1	1	1	1	1	1	1	1	1	1	1	1	100	100	0.846154		0	0	Enzyme	0.88	NA	1	Uncat	NA	Uncat	NA	No_transmembrane
TribeFamily_1940_t06_3.1	Barren,	1	1	1	1	1	1	1	1	1	1	1	1	1	1	0	1	1	0	1	1	1	2	1	2	1	1	1	0	1	1	1	1	1	100	62.5	1		0	1	Enzyme	1	Uncat	NA	Uncat	NA	NA	1	No_transmembrane
TribeFamily_914_t06_3.1	Alg9-like mannosyltransferase,	1	1	1	1	1	1	1	1	1	1	1	1	1	1	1	1	1	0	1	1	1	2	1	1	1	1	2	1	2	1	2	2	1	12	88.2353	0.756757		0	1	Nonenzyme	0.88	NA	1	Uncat	NA	Uncat	NA	Transmembrane
TribeFamily_1581_t06_3.1	Protein of unknown function UP.,	1	1	1	1	1	1	1	1	1	1	1	1	1	1	1	1	1	0	1	1	1	1	1	1	1	1	1	1	1	1	2	1	1	100	100	0.923077		0	0	Nonenzyme	1	NA	1	Transport_and_binding	0.88	NA	0.88	Transmembrane
TribeFamily_1553_t06_3.1	Translocation protein Sec62, a.,	1	1	1	1	1	1	1	1	1	1	1	1	1	1	1	1	1	0	1	1	1	1	1	1	1	1	1	1	2	1	1	1	1	100	100	0.923077		0	1	Nonenzyme	0.75	NA	0.88	Uncat	NA	NA	0.88	Transmembrane
TribeFamily_675_t06_3.1		2	3	3	3	2	1	1	2	1	1	1	1	2	0	1	1	1	1	1	1	1	1	1	1	1	1	1	2	1	1	1	1	1	27	100	0.59965		1	1	Enzyme	1	Uncat	NA	Uncat	NA	NA	0.89	No_transmembrane
TribeFamily_556_t06_3.1	HCO3-transporter,	2	3	2	2	2	2	3	2	2	1	2	1	2	0	1	1	1	1	1	1	1	2	1	1	4	1	1	1	1	1	0	1	1	25	100	0.273249		0	1	Uncat	NA	NA	1	Transport_and_binding	0.82	Uncat	NA	Transmembrane
TribeFamily_1668_t06_3.1	RNA-binding region RNP-1 (RNA .,	1	1	1	1	1	1	1	1	1	1	1	1	1	0	1	1	1	1	1	1	1	1	1	1	1	1	1	1	2	1	1	1	1	14	100	0.564516		0	0	Nonenzyme	0.86	NA	1	Uncat	NA	NA	1	No_transmembrane
TribeFamily_1311_t06_3.1	Phosphoglucomutase/phosphomann.,Phosphoglucomutase/phosphomann.,Phosphoglucomutase/phosphomann.,Phosphoglucomutase/phosphomann.,	1	1	1	1	1	1	1	1	1	1	1	1	1	0	1	1	1	1	1	1	1	1	1	1	1	1	1	1	1	1	2	2	1	51	100	0.965517		1	1	Enzyme	1	Uncat	NA	Central_intermediary_metabolism	0.86	NA	1	No_transmembrane
TribeFamily_1194_t06_3.1	WD40-like,WD-40 repeat,	1	1	1	1	1	1	1	1	1	1	1	1	1	0	1	1	1	1	1	1	2	1	1	1	2	1	1	1	1	2	1	1	1	1	100	0.796907		0	1	Enzyme	1	Lyase_(EC_4.-.-.-)	0.86	Uncat	NA	NA	1	No_transmembrane
TribeFamily_465_t06_3.1	Phosphoesterase, PA-phosphatas.,	2	2	3	2	2	1	1	1	0	1	1	1	1	0	0	2	1	1	1	1	3	3	4	4	4	2	1	0	2	1	1	1	2	54	100	0.791209		1	1	Nonenzyme	0.75	NA	0.88	Transport_and_binding	1	NA	0.88	Transmembrane
TribeFamily_353_t06_3.1	Protein of unknown function DU.,	1	2	3	2	1	1	2	2	1	1	2	2	2	0	1	2	2	3	3	4	5	2	3	2	3	2	1	0	1	1	0	2	3	75	100	0.923077		0	0	Nonenzyme	0.86	NA	1	Transport_and_binding	0.79	NA	1	Transmembrane
TribeFamily_2053_t06_3.1	Actin/actin-like,	1	1	1	1	1	1	1	1	0	1	1	1	1	1	0	1	1	1	1	1	1	1	1	1	1	1	1	1	1	1	1	1	1	97	100	0.923077		0	0	Enzyme	1	Uncat	NA	Uncat	NA	NA	1	No_transmembrane
TribeFamily_1843_t06_3.1	DNA repair metallo-beta-lactam.,	1	1	1	1	1	1	1	1	0	1	1	1	1	1	0	1	1	1	1	1	1	1	1	1	1	1	1	1	1	1	2	1	1	1	81.25	0.16638		0	1	Enzyme	1	Ligase_(EC_6.-.-.-)	0.75	Uncat	NA	NA	0.88	No_transmembrane
TribeFamily_1399_t06_3.1	Dihydrouridine synthase, DuS,	1	1	1	1	1	1	1	1	0	1	1	1	1	1	1	1	1	1	1	1	1	1	1	1	1	1	2	1	1	2	1	1	1	21	100	1.09402		0	0	Enzyme	1	Uncat	NA	Uncat	NA	NA	1	No_transmembrane
TribeFamily_672_t06_3.1	4-aminobutyrate aminotransfera.,	1	1	1	1	1	1	2	3	0	1	1	2	1	1	2	1	1	1	1	1	2	2	3	2	2	2	0	0	2	1	1	1	1	18	95	0.610539		1	1	Enzyme	1	Uncat	NA	Uncat	NA	NA	0.89	No_transmembrane
TribeFamily_1130_t06_3.1	Isoprenylcysteine carboxyl met.,	1	1	1	1	1	1	1	1	0	0	1	1	1	1	1	1	1	1	1	1	1	2	2	1	2	2	1	1	1	1	1	1	1	97	100	1.52564		0	1	Uncat	NA	NA	0.88	Transport_and_binding	0.75	NA	0.75	Transmembrane
TribeFamily_1851_t06_3.1	H+-transporting two-sector ATP.,	1	1	0	1	1	1	1	1	0	1	1	1	1	1	1	1	1	0	1	1	2	1	1	1	1	1	1	1	1	1	2	1	1	100	100	1.16667		1	1	Enzyme	0.88	Uncat	NA	Uncat	NA	NA	0.75	No_transmembrane
TribeFamily_1849_t06_3.1	H+-transporting two-sector ATP.,	1	1	1	1	1	1	1	1	0	1	1	1	1	1	1	1	1	0	1	1	1	1	1	1	1	1	1	1	1	1	2	1	1	100	100	0.994083		1	1	Uncat	NA	Uncat	NA	Translation	0.75	NA	0.75	No_transmembrane
TribeFamily_2266_t06_3.1	Molybdopterin binding domain,Molybdopterin binding, CinA-re.,Molybdopterin binding domain,	1	1	1	1	1	1	1	1	0	1	1	1	1	1	1	1	1	0	1	1	1	0	1	1	1	1	1	1	1	1	1	0	1	97	100	0.846154		0	1	Enzyme	1	Uncat	NA	Uncat	NA	NA	0.75	No_transmembrane
TribeFamily_1848_t06_3.1	DNA-polymerase gamma A,Polynucleotidyl transferase, R.,DNA-polymerase gamma A,	1	1	1	1	1	1	1	1	1	1	1	1	1	1	0	1	1	0	1	1	2	1	1	1	1	1	1	1	1	1	1	1	1	73	100	0.561873		0	1	Enzyme	1	Ligase_(EC_6.-.-.-)	1	Central_intermediary_metabolism	0.75	NA	1	No_transmembrane
TribeFamily_1370_t06_3.1	Small GTP-binding protein doma.,Protein synthesis factor, GTP-.,Initiation factor 2,Elongation factor Tu, domain 2,Translation factor,	1	1	1	1	1	1	1	1	1	2	1	1	1	1	0	1	1	0	1	1	2	1	1	1	1	1	1	1	1	1	2	1	1	50	100	0.997151		0	1	Uncat	NA	Uncat	NA	Uncat	NA	NA	1	No_transmembrane
TribeFamily_1195_t06_3.1	ATP/GTP-binding site motif A (.,AARP2CN,Protein of unknown function DU.,	1	1	1	1	1	1	1	1	1	1	1	1	1	1	0	1	1	0	1	1	3	1	1	1	1	1	2	1	1	1	2	1	1	51	100	1		0	1	Enzyme	1	Ligase_(EC_6.-.-.-)	1	Amino_acid_biosynthesis	0.88	NA	1	No_transmembrane
TribeFamily_1998_t06_3.1	U box,WD40-like,WD-40 repeat,	1	1	1	1	1	1	1	1	1	1	1	1	1	1	0	1	1	0	1	1	1	1	1	1	0	1	1	1	1	1	2	1	1	1	100	0.796907		0	1	Enzyme	0.88	NA	0.88	Uncat	NA	NA	0.88	No_transmembrane
TribeFamily_856_t06_3.1	LIM, zinc-binding,RhoGAP,	1	1	1	1	1	1	1	2	1	1	1	1	1	1	0	1	1	0	1	1	3	1	1	1	1	1	1	1	1	1	5	1	1	7	100	0.566802		0	1	Enzyme	1	Uncat	NA	Central_intermediary_metabolism	0.75	NA	1	No_transmembrane
TribeFamily_823_t06_3.1	Zinc finger, FYVE-type,Chaperonin Cpn60/TCP-1,Phosphatidylinositol-4-phospha.,	1	0	1	1	1	1	1	1	1	1	1	1	1	1	0	1	1	0	1	1	3	1	1	1	1	1	2	2	2	2	4	1	1	41	94.1176	1.20627		1	1	Enzyme	1	Uncat	NA	Uncat	NA	NA	1	No_transmembrane
TribeFamily_1845_t06_3.1		1	1	1	1	1	1	1	1	1	1	1	1	1	1	0	1	1	0	1	1	3	0	1	1	1	1	0	1	1	1	2	1	1	49	93.3333	0.961538		1	1	Enzyme	1	Ligase_(EC_6.-.-.-)	1	Uncat	NA	NA	1	No_transmembrane
TribeFamily_1425_t06_3.1	Proteasome/cyclosome, regulato.,	1	2	1	1	1	1	1	1	1	1	1	1	1	1	0	1	1	0	1	1	3	1	1	1	1	1	1	1	1	1	1	1	1	45	87.5	0.375671		0	1	Enzyme	1	Uncat	NA	Uncat	NA	NA	1	No_transmembrane
TribeFamily_581_t06_3.1	Fungal transcriptional regulat.,	2	3	2	3	3	3	1	2	3	2	2	3	1	2	0	0	0	0	0	0	1	1	1	1	1	1	1	1	1	1	3	1	1	9	100	0.566802		0	0	Enzyme	1	Uncat	NA	Uncat	NA	NA	0.92	No_transmembrane
TribeFamily_442_t06_3.1	Protein of unknown function DU.,D111/G-patch,	3	3	2	3	2	1	2	2	3	3	2	2	3	2	0	0	0	0	0	0	1	1	0	1	1	1	2	2	2	2	5	2	1	51	63.6364	0.519231		0	1	Enzyme	1	Uncat	NA	Uncat	NA	NA	0.77	No_transmembrane
TribeFamily_332_t06_3.1	Protein of unknown function DU.,	1	2	3	4	3	3	3	4	3	3	1	2	1	1	0	0	0	0	0	0	1	1	1	2	5	1	1	3	5	2	5	2	1	49	95.8333	0.247569		0	0	Nonenzyme	1	NA	1	Transport_and_binding	0.93	Uncat	NA	Transmembrane
TribeFamily_445_t06_3.1	Histidine kinase, HAMP region,Histidine kinase A, N-terminal,Histidine kinase,Histidine kinase related prote.,Response regulator receiver,	2	2	3	1	2	1	1	2	3	2	1	2	1	3	0	0	0	0	0	0	2	1	3	1	3	2	2	2	1	1	7	2	1	11	100	0.403357		0	1	Enzyme	1	Ligase_(EC_6.-.-.-)	0.83	Uncat	NA	NA	0.92	No_transmembrane
TribeFamily_1404_t06_3.1	Histidine kinase,Histidine kinase related prote.,	1	1	1	1	1	1	1	1	1	1	1	1	1	1	0	1	1	0	0	0	2	1	1	1	1	1	2	1	2	1	3	1	1	8	85.7143	0.760181		0	1	Enzyme	1	Uncat	NA	Uncat	NA	NA	1	No_transmembrane
TribeFamily_1224_t06_3.1	CBS,Octicosapeptide/Phox/Bem1p,	1	1	2	1	1	1	1	1	1	1	0	1	1	1	0	1	2	0	0	0	1	1	1	1	1	1	1	1	1	1	6	1	1	33	100	1.0217		0	0	Enzyme	1	NA	1	Purines_and_pyrimidines	0.83	NA	1	Transmembrane
TribeFamily_766_t06_3.1	TB2/DP1 and HVA22 related prot.,	2	2	0	2	2	2	2	2	2	2	2	2	2	1	0	1	1	0	1	1	1	1	0	1	0	0	1	1	1	2	1	1	1	49	70	0.635108		0	0	Uncat	NA	NA	0.83	Uncat	NA	Uncat	NA	Transmembrane
TribeFamily_2412_t06_3.1	Ribosomal L22e protein,	1	1	1	1	1	1	1	1	1	1	1	1	1	1	0	1	1	0	0	2	1	1	0	1	0	0	1	1	1	1	1	1	0	100	100	0.538462		0	1	Enzyme	0.75	Uncat	NA	Translation	0.75	Uncat	NA	No_transmembrane
TribeFamily_2232_t06_3.1	Skb1 methyltransferase,	1	1	1	1	1	1	1	1	2	1	1	1	1	1	0	1	1	1	1	1	0	1	0	1	1	0	1	1	1	0	1	1	1	71	100	0.789744		0	0	Enzyme	1	Uncat	NA	Central_intermediary_metabolism	0.88	NA	1	No_transmembrane
TribeFamily_1491_t06_3.1	Sodium/hydrogen exchanger,	1	1	1	1	1	1	1	2	1	1	1	1	1	1	0	0	1	1	1	1	1	1	0	1	1	0	4	2	1	2	1	1	0	54	78.5714	0.369231		0	1	Uncat	NA	NA	1	Transport_and_binding	1	Secreted	1	Transmembrane
TribeFamily_763_t06_3.1	Nucleic acid-binding, OB-fold,Ribosomal protein L2,Translation protein SH3-like,Ribosomal protein L2,	1	1	0	1	1	1	1	1	1	1	1	1	1	1	1	1	1	2	1	2	2	2	1	2	0	0	1	1	1	1	4	3	1	55	94.1176	1.1567		0	1	Uncat	NA	NA	1	Translation	1	Secreted	0.78	No_transmembrane
TribeFamily_1472_t06_3.1	Ribosomal L37ae protein,	1	1	0	1	0	1	1	1	1	1	1	1	1	1	0	1	1	1	1	2	1	1	1	1	0	0	0	1	1	1	6	2	1	23	100	1.2963		0	1	Uncat	NA	NA	1	Uncat	NA	Secreted	0.75	No_transmembrane
TribeFamily_2350_t06_3.1	Cytidine deaminase, homotetram.,CMP/dCMP deaminase, zinc-bindi.,Cytidine deaminase, homotetram.,CMP/dCMP deaminase, zinc-bindi.,	1	1	0	1	0	1	1	1	1	1	1	1	1	1	1	1	1	1	1	1	0	1	1	1	0	0	1	1	1	1	1	1	1	90	92.8571	0.717949		1	1	Uncat	NA	Uncat	NA	Uncat	NA	Uncat	NA	No_transmembrane
TribeFamily_2047_t06_3.1	Ribosomal protein L44E,	1	1	0	1	1	1	1	1	1	1	1	1	1	1	0	1	1	0	1	2	1	1	1	1	0	0	1	1	1	1	3	1	1	100	100	0.828402		0	1	Nonenzyme	0.89	NA	0.89	Translation	1	Secreted	1	No_transmembrane
TribeFamily_2018_t06_3.1	Ribosomal protein L29,	1	1	0	1	1	1	1	1	1	1	0	1	1	1	0	1	1	0	1	2	1	1	1	1	0	0	1	1	1	1	4	1	1	48	100	0.994083		0	1	Nonenzyme	1	NA	1	Translation	1	Secreted	0.88	No_transmembrane
TribeFamily_1540_t06_3.1	Ribosomal protein L14,	1	1	0	1	1	1	1	1	1	1	1	1	1	1	0	1	1	0	1	2	1	1	1	1	1	0	1	1	1	1	4	1	1	100	100	0.911243		0	1	Enzyme	1	Uncat	NA	Energy_metabolism	0.78	Secreted	0.78	No_transmembrane
TribeFamily_1452_t06_3.1	Ribosomal protein L30e,	1	1	1	1	1	1	1	1	1	1	1	1	1	1	0	1	1	0	1	1	1	1	1	1	1	0	1	2	1	1	3	2	1	12	100	0.789744		0	1	Uncat	NA	NA	0.78	Uncat	NA	NA	0.78	No_transmembrane
TribeFamily_1931_t06_3.1	Ribosomal protein S15,S15/NS1, RNA-binding,Ribosomal protein S15,	1	1	1	1	1	1	1	1	1	1	1	1	1	1	1	1	1	0	1	1	1	1	1	1	0	0	1	1	1	1	3	1	1	100	100	0.769231		0	1	Uncat	NA	NA	1	Translation	1	Secreted	1	No_transmembrane
TribeFamily_968_t06_3.1	Ribosomal protein L27e,KOW,Ribosomal protein L27e,	1	1	1	1	1	1	1	1	1	1	1	1	1	1	0	1	1	1	1	2	0	1	1	1	1	0	1	1	1	1	6	2	1	100	100	0.846154		0	1	Enzyme	0.89	NA	0.78	Energy_metabolism	0.78	Uncat	NA	No_transmembrane
TribeFamily_1459_t06_3.1	Ribosomal protein L37e,	1	1	0	1	1	1	1	1	1	1	1	1	1	1	0	1	1	0	1	2	0	1	1	1	1	0	1	1	1	1	5	2	1	100	100	0.828402		0	1	Nonenzyme	0.78	NA	1	Translation	0.78	Uncat	NA	No_transmembrane
TribeFamily_2140_t06_3.1	Ribosomal protein S21e,	1	1	0	1	1	1	1	1	1	1	1	1	1	1	0	1	1	0	1	2	1	1	1	1	0	0	0	1	1	1	3	1	1	17	100	0.620814		0	1	Uncat	NA	NA	1	Translation	0.89	Secreted	0.78	No_transmembrane
TribeFamily_1190_t06_3.1	Ribosomal protein S13-like, H2.,Ribosomal protein S13,	1	1	1	1	1	1	1	1	1	1	1	1	1	1	0	1	1	0	1	2	1	1	1	1	1	1	0	1	1	1	4	2	1	51	100	0.884615		0	1	Uncat	NA	Uncat	NA	Translation	0.78	Uncat	NA	No_transmembrane
TribeFamily_1040_t06_3.1	Ribosomal protein S9,	1	1	1	1	1	1	1	1	1	1	1	1	1	2	0	1	1	0	1	2	1	1	1	1	0	0	1	1	1	1	5	2	1	100	100	0.717949		0	1	Uncat	NA	Uncat	NA	Translation	0.9	Uncat	NA	No_transmembrane
TribeFamily_1139_t06_3.1	Ribosomal protein S24e,	1	1	1	1	1	1	1	1	1	1	1	1	1	1	0	1	1	0	1	2	1	1	1	1	0	0	0	1	1	1	6	2	1	11	100	0.785863		0	1	Nonenzyme	0.78	NA	1	Translation	1	NA	0.78	No_transmembrane
TribeFamily_1664_t06_3.1	Ribosomal protein L36E,	1	1	1	1	1	1	1	1	1	1	1	1	1	1	0	1	1	2	0	2	1	1	1	1	0	0	1	1	1	0	4	2	0	100	100	0.769231		0	1	Nonenzyme	0.75	NA	0.88	Translation	0.75	Secreted	0.75	No_transmembrane
TribeFamily_1393_t06_3.1	WD40-like,WD-40 repeat,	1	1	1	1	1	1	1	1	1	1	1	1	1	1	0	1	1	2	1	1	1	1	2	0	1	0	1	1	1	1	3	1	1	1	100	0.805143		0	1	Enzyme	1	NA	0.88	Uncat	NA	NA	1	No_transmembrane
TribeFamily_937_t06_3.1	Cyclin-like,	1	1	1	1	1	1	1	1	2	1	1	1	1	1	0	1	1	2	1	2	1	1	1	1	1	1	0	1	1	1	4	1	1	27	88.2353	0.683761		0	0	Uncat	NA	NA	0.78	Uncat	NA	Uncat	NA	No_transmembrane
TribeFamily_1455_t06_3.1	Ribosomal L38e protein,	1	1	0	1	0	1	1	1	1	1	1	1	1	1	0	1	1	1	1	1	1	1	1	1	1	1	1	1	1	1	4	2	1	100	100	1.07692		0	1	Nonenzyme	1	NA	1	Translation	1	Secreted	0.86	No_transmembrane
TribeFamily_1094_t06_3.1	Ribosomal protein S28e,	1	1	0	1	1	1	1	1	1	0	1	1	0	1	0	1	1	2	2	2	1	2	1	2	2	0	0	1	1	0	4	2	1	21	100	0.635774		0	1	Nonenzyme	0.89	NA	1	Translation	0.89	Uncat	NA	No_transmembrane
TribeFamily_1730_t06_3.1	GTP1/OBG,Nucleolar GTP-binding 1,NOG, C-terminal,	1	1	1	1	1	1	1	1	1	1	1	1	1	1	1	1	1	1	1	1	1	1	1	1	1	1	0	1	1	1	2	1	1	97	93.75	1.07692		0	0	Enzyme	0.75	Uncat	NA	Amino_acid_biosynthesis	0.88	NA	1	No_transmembrane
TribeFamily_1283_t06_3.1	Hpt,	1	1	1	1	1	1	1	1	1	1	1	1	1	1	1	1	1	2	1	1	1	1	1	1	1	1	0	1	1	1	2	1	1	17	93.75	0.177126		0	1	Uncat	NA	NA	0.86	Uncat	NA	Uncat	NA	No_transmembrane
TribeFamily_765_t06_3.1	Metallophosphoesterase,	2	2	1	2	1	2	1	1	1	1	1	2	1	1	1	1	1	1	1	1	1	1	1	1	1	1	0	1	1	2	1	3	1	35	94.4444	1.0311		0	1	Enzyme	1	Uncat	NA	Uncat	NA	Uncat	NA	No_transmembrane
TribeFamily_1850_t06_3.1	SKIP/SNW,	1	1	1	1	1	1	1	1	1	1	1	1	1	1	1	1	1	1	0	1	2	1	1	1	1	1	0	1	1	1	1	1	1	10	100	0.202541		0	1	Nonenzyme	0.88	NA	0.88	Translation	0.75	Uncat	NA	No_transmembrane
TribeFamily_1343_t06_3.1	Proteasome alpha-subunit,	1	1	1	1	1	1	1	1	1	1	1	1	1	1	1	1	1	1	1	1	2	1	1	1	1	1	0	1	2	1	1	1	1	7	93.75	1.03134		0	1	Enzyme	1	Lyase_(EC_4.-.-.-)	0.75	Energy_metabolism	0.75	NA	1	No_transmembrane
TribeFamily_1586_t06_3.1	Transcription factor Tfb2,	1	1	1	1	1	1	1	1	1	1	1	1	1	1	1	1	1	1	1	1	2	1	1	1	1	1	0	1	1	1	1	1	1	97	100	1.07692		0	1	Enzyme	1	Uncat	NA	Uncat	NA	NA	1	No_transmembrane
TribeFamily_1552_t06_3.1	Ribosomal protein S14,	1	1	1	1	1	1	1	1	1	1	1	1	1	1	1	1	1	1	1	1	1	1	1	1	1	1	1	1	1	1	1	1	1	100	93.75	1		0	1	Nonenzyme	1	NA	1	Translation	1	Uncat	NA	No_transmembrane
TribeFamily_1522_t06_3.1	WD40-like,WD-40 repeat,	1	1	1	1	1	1	1	1	1	1	1	1	1	1	1	1	1	1	1	1	1	1	1	1	1	1	1	1	1	1	1	1	1	1	100	0.796907		0	1	Enzyme	1	Uncat	NA	Central_intermediary_metabolism	0.75	NA	1	No_transmembrane
TribeFamily_1611_t06_3.1	RabGAP/TBC,	1	1	1	1	1	1	1	1	1	1	1	1	1	1	1	1	1	1	1	1	1	1	1	1	1	1	1	1	1	1	1	1	1	19	100	0.620814		0	1	Enzyme	1	Uncat	NA	Uncat	NA	NA	0.88	No_transmembrane
TribeFamily_1641_t06_3.1		1	1	1	1	1	1	1	1	1	1	1	1	1	1	1	1	1	1	1	1	1	1	1	1	1	1	1	1	1	1	1	1	1	100	6.25	1		0	1	Enzyme	0.75	NA	0.75	Translation	0.75	NA	0.88	No_transmembrane
TribeFamily_1285_t06_3.1		1	1	1	1	1	1	1	1	1	1	1	1	1	1	1	1	1	1	1	1	1	1	1	1	1	1	1	1	1	1	1	2	1	4	100	0.825358		0	0	Enzyme	0.75	NA	1	Uncat	NA	NA	1	No_transmembrane
TribeFamily_1344_t06_3.1	Pre-mRNA splicing protein,Thioredoxin domain 2,	1	1	1	1	1	2	1	1	1	1	1	1	1	1	1	1	1	1	1	1	1	1	1	1	1	1	1	1	1	1	1	1	1	74	93.75	0.518519		0	1	Enzyme	1	NA	1	Uncat	NA	NA	0.88	No_transmembrane
TribeFamily_1463_t06_3.1	Fibronectin, type III-like fol.,Fibronectin, type III,BRCT,	1	1	1	1	1	1	1	1	1	1	1	1	1	1	1	1	1	1	1	1	1	1	2	1	1	1	1	1	1	1	1	1	1	94	94.1176	1.07692		0	1	Uncat	NA	NA	1	Uncat	NA	NA	1	No_transmembrane
TribeFamily_1433_t06_3.1	Diphthine synthase,Uroporphyrin-III C/tetrapyrrol.,	1	1	1	1	1	1	1	1	1	1	1	1	1	1	1	1	1	1	1	1	1	1	2	1	1	1	1	1	1	1	1	1	1	100	100	1.07692		1	1	Enzyme	1	Uncat	NA	Uncat	NA	NA	1	No_transmembrane
TribeFamily_1255_t06_3.1	Methylthioadenosine phosphoryl.,	1	1	1	1	1	1	1	1	1	1	1	1	1	1	1	1	1	1	1	1	1	1	1	1	1	1	1	2	1	1	1	1	1	39	100	0.848485		0	1	Enzyme	1	Uncat	NA	Uncat	NA	NA	0.89	No_transmembrane
TribeFamily_1403_t06_3.1	NUC153,	1	1	1	1	1	1	1	1	1	2	1	1	1	1	1	1	1	1	1	1	1	1	1	1	1	1	1	1	1	1	1	1	1	100	56.25	0.933333		0	0	Nonenzyme	1	NA	1	Uncat	NA	NA	1	No_transmembrane
TribeFamily_1314_t06_3.1	Vps53-like, N-terminal,	1	1	1	1	1	1	1	1	1	1	1	1	1	1	1	1	1	1	1	1	2	1	1	1	1	1	1	1	1	1	1	1	1	100	100	1.07692		0	1	Enzyme	1	NA	0.88	Purines_and_pyrimidines	0.88	NA	1	No_transmembrane
TribeFamily_1136_t06_3.1	Protein kinase PKN/PRK1, effec.,PKN/rhophilin/rhotekin rho-bin.,	1	1	1	1	1	1	1	1	2	1	1	1	1	1	1	1	1	1	1	1	2	1	1	1	1	1	1	1	1	1	1	1	1	57	93.75	0.923077		0	1	Enzyme	1	Ligase_(EC_6.-.-.-)	0.86	Uncat	NA	NA	1	No_transmembrane
TribeFamily_1792_t06_3.1	HEAT,HECT,	1	1	1	1	1	1	1	1	1	1	1	1	1	1	0	1	1	1	1	1	1	1	1	1	1	1	1	1	1	1	1	1	1	16	100	0.816976		0	1	Enzyme	1	Ligase_(EC_6.-.-.-)	1	Uncat	NA	NA	1	No_transmembrane
TribeFamily_1673_t06_3.1	Molybdenum cofactor biosynthes.,UBA/THIF-type NAD/FAD binding .,Ubiquitin-activating enzyme, E.,Ubiquitin-activating enzyme re.,	1	1	1	1	1	2	1	1	1	1	1	1	1	1	0	1	1	1	1	1	1	1	1	1	1	1	1	1	1	1	1	1	1	8	100	0.650218		0	1	Enzyme	1	Ligase_(EC_6.-.-.-)	0.75	Uncat	NA	NA	1	No_transmembrane
TribeFamily_1643_t06_3.1	IKI3,WD40-like,	1	1	1	1	1	1	1	1	2	1	1	1	1	1	0	1	1	1	1	1	1	1	1	1	1	1	1	1	1	1	1	1	1	63	93.75	0.987179		0	0	Enzyme	1	Uncat	NA	Uncat	NA	NA	1	No_transmembrane
TribeFamily_1225_t06_3.1	Mov34/MPN/PAD-1,Mov34-1,	1	1	1	1	1	1	1	1	1	1	1	1	1	1	1	1	1	1	1	1	1	1	1	1	1	1	1	1	2	1	2	1	1	12	100	0.789744		0	1	Enzyme	1	Uncat	NA	Uncat	NA	Uncat	NA	No_transmembrane
TribeFamily_1166_t06_3.1	Zinc finger, C2H2-type,	1	1	1	1	1	1	1	2	1	1	1	1	1	1	1	1	1	1	1	1	1	1	1	1	1	1	1	1	1	1	2	1	1	100	100	0.933333		0	1	Nonenzyme	1	NA	1	Uncat	NA	NA	1	No_transmembrane
TribeFamily_945_t06_3.1	Uridine kinase,	1	1	2	1	1	1	1	1	1	1	1	1	1	2	1	1	1	1	1	1	1	1	1	1	1	1	1	1	1	1	3	1	1	33	88.8889	0.919872		1	1	Enzyme	0.89	Uncat	NA	Uncat	NA	NA	0.78	No_transmembrane
TribeFamily_656_t06_3.1		1	1	1	1	1	1	1	1	2	2	1	1	1	1	0	1	2	2	2	2	1	2	2	2	2	2	0	1	1	1	2	1	1	15	19.0476	0.789744		0	0	Enzyme	1	Ligase_(EC_6.-.-.-)	0.89	Uncat	NA	NA	1	Transmembrane
TribeFamily_1229_t06_3.1	Sulphate transporter,Sulfate transporter/antisigma-.,	1	1	1	1	1	1	1	1	1	1	1	1	1	1	0	1	1	1	1	1	1	2	1	2	1	2	1	1	1	0	2	1	1	27	100	0.683761		0	1	Nonenzyme	1	NA	1	Transport_and_binding	1	NA	0.88	Transmembrane
TribeFamily_769_t06_3.1	Down-regulated in metastasis,HEAT,	1	1	1	1	1	1	1	1	1	2	1	1	1	1	0	1	1	1	1	1	2	1	3	1	3	3	1	1	1	1	1	1	1	98	94.4444	1.4359		0	0	Enzyme	1	Uncat	NA	Uncat	NA	NA	1	No_transmembrane
TribeFamily_383_t06_3.1		1	1	2	2	1	2	2	2	1	1	2	2	2	1	0	2	2	3	2	3	3	2	2	2	3	2	1	1	1	1	3	1	2	21	100	0.786325		0	0	Uncat	NA	Uncat	NA	Uncat	NA	Uncat	NA	Uncat
TribeFamily_1994_t06_3.1	Ribonuclease III,Double-stranded RNA binding,	1	1	1	1	1	1	1	1	1	1	1	1	1	1	1	1	1	1	1	1	1	1	1	1	1	1	0	1	0	1	1	1	1	94	100	1		0	1	Enzyme	1	Uncat	NA	Uncat	NA	Secreted	0.75	No_transmembrane
TribeFamily_1817_t06_3.1	Prolyl-tRNA synthetase, bacter.,tRNA synthetase, class II (G, .,Anticodon-binding,	1	1	1	1	1	1	1	1	1	1	1	2	1	1	1	1	1	1	1	1	1	1	2	1	1	1	0	0	0	1	1	1	1	48	94.1176	0.937965		1	1	Enzyme	1	Uncat	NA	Uncat	NA	NA	0.88	No_transmembrane
TribeFamily_1132_t06_3.1	WD40-like,WD-40 repeat,	1	1	1	1	1	1	1	1	1	1	1	1	1	1	1	1	1	2	2	2	1	1	1	1	1	1	0	0	0	1	2	2	1	1	100	0.796907		0	0	Enzyme	1	NA	1	Uncat	NA	NA	1	No_transmembrane
TribeFamily_1575_t06_3.1		1	1	1	1	1	1	1	1	1	1	1	1	1	1	1	1	1	1	1	1	3	1	1	1	1	1	0	1	0	1	1	1	1	4	100	0.825358		0	0	Enzyme	1	Uncat	NA	Uncat	NA	NA	1	No_transmembrane
TribeFamily_975_t06_3.1	Alkaline phosphatase,	1	1	2	1	1	1	1	1	1	1	1	1	1	2	0	1	1	1	1	1	1	2	2	2	1	1	0	0	0	2	3	1	1	50	94.7368	0.577861		1	1	Enzyme	1	Uncat	NA	Uncat	NA	NA	0.75	Uncat
TribeFamily_1071_t06_3.1	Glycoside hydrolase, family 63,Glycoside transferase, six-hai.,	1	1	1	1	1	2	1	1	1	1	1	1	1	2	0	1	1	1	1	1	2	1	2	1	1	1	1	1	0	1	2	1	1	100	94.4444	0.942308		0	1	Enzyme	1	Uncat	NA	Cell_envelope	0.78	Uncat	NA	Uncat
TribeFamily_2057_t06_3.1	Peptidase M16, N-terminal,Peptidase M16, C-terminal,	1	1	1	1	1	1	1	1	1	1	0	1	1	1	1	1	1	1	1	1	1	1	1	1	1	1	1	1	0	1	1	1	1	50	93.3333	1.03846		0	1	Enzyme	1	Ligase_(EC_6.-.-.-)	1	Uncat	NA	NA	1	No_transmembrane
TribeFamily_1610_t06_3.1	ALG6, ALG8 glycosyltransferase,	1	1	1	1	1	1	1	1	1	1	1	1	1	1	1	1	1	1	1	1	2	1	1	1	1	1	1	1	0	1	1	1	1	52	100	1.07692		0	1	Nonenzyme	0.88	NA	1	Transport_and_binding	1	Uncat	NA	Transmembrane
TribeFamily_1075_t06_3.1	Cysteinyl-tRNA synthetase, cla.,Aminoacyl-tRNA synthetase, cla.,	1	1	1	1	1	1	1	1	2	2	1	2	1	1	0	1	1	1	1	1	1	1	1	1	1	1	2	1	1	1	1	1	1	32	100	0.75		1	1	Enzyme	1	Ligase_(EC_6.-.-.-)	0.89	Uncat	NA	NA	1	No_transmembrane
TribeFamily_1015_t06_3.1	Lung seven transmembrane recep.,	1	1	1	1	1	1	1	1	1	1	1	1	1	1	0	1	1	1	2	2	2	1	1	1	1	1	1	1	1	1	1	2	1	57	100	1.30128		0	1	Nonenzyme	0.89	NA	1	Transport_and_binding	1	NA	1	Transmembrane
TribeFamily_2023_t06_3.1	TFIIH basal transcription fact.,Ssl1-like,von Willebrand factor, type A,Transcription factor Ssl1,Zinc finger, C2H2-type,	1	1	1	0	1	1	1	1	1	1	1	1	1	1	0	1	1	1	1	1	1	1	1	1	1	1	1	1	1	1	1	1	1	100	100	0.994083		0	1	Enzyme	0.75	Uncat	NA	Uncat	NA	NA	1	No_transmembrane
TribeFamily_1374_t06_3.1	Lipocalin,	1	1	1	1	1	1	1	1	1	1	1	1	1	1	0	1	1	1	1	1	2	1	1	1	1	1	1	1	1	1	2	1	1	100	50	1		0	1	Uncat	NA	NA	1	Uncat	NA	Secreted	1	Transmembrane
TribeFamily_1196_t06_3.1	Ribosomal protein L1,	1	1	1	1	1	1	1	1	1	1	1	1	1	1	0	1	1	1	1	2	1	1	1	1	1	1	1	1	1	1	2	2	1	100	100	1		0	1	Nonenzyme	0.89	NA	1	Amino_acid_biosynthesis	0.78	Uncat	NA	No_transmembrane
TribeFamily_1909_t06_3.1	Sulphate transporter,Sulfate transporter/antisigma-.,Cyclic nucleotide-binding,	1	1	1	1	1	1	1	1	1	1	1	1	1	1	0	1	1	1	1	1	1	1	1	1	1	1	1	1	1	1	1	1	1	24	100	0.683761		1	1	Enzyme	0.75	Uncat	NA	Transport_and_binding	0.88	Uncat	NA	Transmembrane
TribeFamily_1790_t06_3.1		1	1	1	1	1	1	1	1	1	1	1	1	1	1	0	1	1	1	1	1	1	1	1	1	1	1	1	1	1	1	1	1	1	94	18.75	0.933333		0	1	Enzyme	1	Ligase_(EC_6.-.-.-)	0.88	Uncat	NA	NA	1	No_transmembrane
TribeFamily_1939_t06_3.1	Diphosphomevalonate decarboxyl.,GHMP kinase,	1	1	1	1	1	1	1	1	1	1	1	1	1	1	0	1	1	1	1	1	1	1	1	1	1	1	1	1	1	1	1	1	1	48	100	0.884615		1	1	Enzyme	1	NA	1	Uncat	NA	NA	1	No_transmembrane
TribeFamily_1671_t06_3.1	HEAT,	1	1	1	1	1	1	1	1	1	1	1	1	1	1	0	1	1	1	1	1	1	1	1	1	1	2	1	1	1	1	1	1	1	100	93.75	1		0	1	Enzyme	1	Uncat	NA	Uncat	NA	NA	1	No_transmembrane
TribeFamily_1999_t06_3.1	Zinc finger, CCCH-type,	1	1	1	1	1	1	1	1	1	1	1	1	1	1	0	1	1	1	1	1	1	1	1	0	1	1	1	1	1	1	1	1	1	27	100	0.846154		0	1	Enzyme	1	Uncat	NA	Uncat	NA	NA	1	No_transmembrane
TribeFamily_2027_t06_3.1	Phosphatidylinositolglycan cla.,	1	1	1	1	1	1	1	1	1	1	1	1	1	1	0	1	1	1	1	1	1	1	1	1	1	1	1	1	0	1	1	1	1	28	100	0.755735		0	1	Uncat	NA	NA	1	Transport_and_binding	1	NA	0.75	Transmembrane
TribeFamily_1760_t06_3.1	Glycine cleavage system P-prot.,	1	1	1	1	1	1	1	1	2	1	1	2	1	1	0	0	1	1	1	1	1	1	1	1	1	1	1	1	1	1	1	1	1	29	100	0.373932		1	1	Enzyme	0.89	Ligase_(EC_6.-.-.-)	0.78	Uncat	NA	NA	0.89	No_transmembrane
TribeFamily_2055_t06_3.1	Protein of unknown function DU.,	1	1	1	1	1	1	1	1	1	1	1	1	1	1	0	1	1	1	1	1	1	1	1	1	1	1	1	0	1	1	1	1	1	47	100	0.965517		0	1	Enzyme	1	Uncat	NA	Transport_and_binding	0.86	NA	1	Transmembrane
TribeFamily_1878_t06_3.1	Phosphomevalonate kinase Erg8,GHMP kinase,	1	1	1	1	1	1	1	1	1	1	1	1	1	1	0	1	1	1	1	1	1	1	1	1	2	1	1	0	1	1	1	1	1	97	100	1		1	1	Enzyme	1	Uncat	NA	Uncat	NA	NA	0.86	No_transmembrane
TribeFamily_2174_t06_3.1	Protein of unknown function DU.,	1	1	1	1	1	1	1	1	1	1	0	1	1	1	0	1	1	1	1	1	1	1	1	1	1	1	1	0	1	1	1	1	1	94	100	1		0	1	Uncat	NA	NA	1	Uncat	NA	NA	1	Transmembrane
TribeFamily_1345_t06_3.1		1	1	1	1	0	1	1	1	1	1	1	1	1	1	0	1	1	1	1	1	2	1	1	1	3	1	1	0	1	1	1	2	1	32	100	0.634615		0	0	Enzyme	0.83	Uncat	NA	Uncat	NA	NA	1	No_transmembrane
TribeFamily_1252_t06_3.1	RWD,Protein kinase,Serine/threonine protein kinas.,	1	1	1	1	1	1	1	1	1	1	1	1	1	1	0	1	1	1	1	1	3	1	1	1	1	1	1	1	1	1	1	1	1	1	100	1.06196		0	1	Enzyme	1	Ligase_(EC_6.-.-.-)	1	Uncat	NA	NA	1	No_transmembrane
TribeFamily_1222_t06_3.1	Isoleucyl-tRNA synthetase, cla.,Aminoacyl-tRNA synthetase, cla.,Zinc finger, Fpg-type,	1	1	1	1	1	1	1	1	1	1	1	2	1	1	0	1	1	1	1	1	2	1	1	1	2	1	1	1	1	1	1	1	1	18	100	0.840237		1	1	Enzyme	1	Ligase_(EC_6.-.-.-)	0.78	Uncat	NA	NA	1	No_transmembrane
TribeFamily_1699_t06_3.1	Regulator of chromosome conden.,	1	1	1	1	1	1	1	1	1	1	1	1	1	1	0	1	1	1	1	1	1	1	2	1	1	1	1	1	1	1	1	1	1	13	52.9412	0.894049		0	1	Enzyme	1	Uncat	NA	Uncat	NA	NA	1	No_transmembrane
TribeFamily_972_t06_3.1	WD40-like,Beige/BEACH,WD-40 repeat,	1	1	1	1	1	1	1	1	2	2	1	1	1	1	0	1	1	1	1	1	2	1	1	1	1	1	1	2	1	1	2	1	1	47	100	1.07692		1	1	Enzyme	1	Ligase_(EC_6.-.-.-)	0.78	Uncat	NA	NA	1	No_transmembrane
TribeFamily_1609_t06_3.1	GOLD,	1	1	0	1	1	1	1	1	1	1	1	1	1	1	0	1	1	2	1	1	1	1	1	1	1	1	1	1	1	1	2	1	1	14	80	1.00302		0	1	Uncat	NA	NA	0.75	Cell_envelope	0.88	Secreted	0.88	Transmembrane
TribeFamily_1996_t06_3.1	Ovarian tumour, otubain,Zinc finger, C2H2-type,	1	1	1	1	1	1	1	1	1	1	1	0	1	1	0	1	1	1	1	1	1	1	1	1	1	1	1	1	1	1	1	1	1	38	93.3333	0.587413		0	1	Enzyme	1	Uncat	NA	Uncat	NA	NA	0.86	No_transmembrane
TribeFamily_1580_t06_3.1	SPX, N-terminal,EXS, C-terminal,	1	1	1	1	1	1	1	0	1	1	1	1	1	0	0	1	1	1	1	1	1	2	1	1	2	1	1	1	1	1	2	1	1	24	100	0.811834		0	1	Enzyme	1	NA	0.86	Uncat	NA	NA	0.86	Transmembrane
TribeFamily_1938_t06_3.1	Uroporphyrinogen decarboxylase.,	1	1	1	1	1	1	1	1	1	1	1	1	1	1	0	1	1	1	1	1	1	1	1	1	1	1	1	1	1	1	1	1	1	100	93.75	0.923077		1	1	Enzyme	1	Lyase_(EC_4.-.-.-)	0.75	Uncat	NA	NA	0.88	No_transmembrane
TribeFamily_1879_t06_3.1	Peptidase M24,	1	1	1	1	1	1	1	1	1	1	1	1	1	1	0	1	1	1	1	1	1	1	1	1	1	1	1	1	1	1	1	1	1	100	31.25	0.923077		0	1	Enzyme	1	Ligase_(EC_6.-.-.-)	0.75	Uncat	NA	NA	1	No_transmembrane
TribeFamily_1313_t06_3.1	Mannosyltransferase, DXD,	1	1	1	1	1	1	1	1	2	2	1	1	1	1	0	1	1	1	1	1	1	1	1	1	1	1	1	1	1	1	1	1	1	100	100	0.807692		0	1	Uncat	NA	NA	1	Transport_and_binding	0.86	NA	0.86	Transmembrane
TribeFamily_1135_t06_3.1	RabGAP/TBC,	1	1	1	1	1	1	1	1	2	1	1	1	1	1	0	1	1	1	1	1	1	1	1	1	1	1	1	1	1	1	3	1	1	20	100	0.620814		0	1	Enzyme	1	Uncat	NA	Uncat	NA	NA	1	No_transmembrane
TribeFamily_1819_t06_3.1	ATP phosphoribosyltransferase,	1	1	1	1	1	1	0	1	1	1	1	2	1	1	0	1	1	1	1	1	1	1	1	1	1	1	1	1	1	1	1	1	1	100	93.75	0.923077		1	1	Enzyme	0.88	Uncat	NA	Uncat	NA	NA	1	No_transmembrane
TribeFamily_1820_t06_3.1	F-actin capping protein, beta .,	1	1	1	1	1	1	1	1	1	1	1	1	1	1	0	1	1	1	1	1	1	1	1	1	1	1	1	1	1	1	1	1	1	100	100	0.923077		0	1	Enzyme	1	Ligase_(EC_6.-.-.-)	0.75	Uncat	NA	NA	1	No_transmembrane
TribeFamily_1791_t06_3.1	Snf7,	1	1	1	1	1	1	1	1	1	1	1	1	1	1	0	1	1	1	1	1	1	1	1	1	1	1	1	1	1	1	1	1	1	17	100	0.691358		0	1	Nonenzyme	0.75	NA	1	Translation	1	NA	0.88	No_transmembrane
TribeFamily_1672_t06_3.1	GWT1,	1	1	1	1	1	1	1	1	1	1	1	1	1	1	0	1	1	1	1	1	2	1	1	1	1	1	1	1	1	1	1	1	1	100	100	1		0	0	Nonenzyme	1	NA	1	Transport_and_binding	0.88	NA	1	Transmembrane
TribeFamily_1612_t06_3.1	Terpenoid cylases/protein pren.,Prenyltransferase/squalene oxi.,	1	1	1	1	1	1	1	1	1	1	1	1	1	1	0	1	1	1	1	1	1	1	1	1	1	1	2	1	1	1	1	1	1	34	100	1		1	1	Enzyme	1	Lyase_(EC_4.-.-.-)	0.75	Uncat	NA	NA	0.88	No_transmembrane
TribeFamily_1642_t06_3.1	Peptide chain release factor e.,eRF1 domain 1,eRF1 domain 2,eRF1 domain 3,	1	1	1	1	1	1	1	1	1	1	1	1	1	1	0	1	1	1	1	1	1	1	1	1	1	1	1	1	1	1	2	1	1	100	100	0.923077		0	1	Enzyme	1	Uncat	NA	Uncat	NA	NA	1	No_transmembrane
TribeFamily_1523_t06_3.1	Peptidase C50, separase,	1	1	1	1	1	1	1	1	2	1	1	1	1	1	0	1	1	1	1	1	1	1	1	1	1	1	1	1	1	1	1	1	1	94	93.75	0.933333		0	1	Enzyme	1	Ligase_(EC_6.-.-.-)	0.88	Purines_and_pyrimidines	0.75	NA	1	No_transmembrane
TribeFamily_1464_t06_3.1	Sec1-like protein,	1	1	1	1	2	1	1	1	2	1	1	1	1	1	0	1	1	1	1	1	1	1	1	1	1	1	1	1	1	1	1	1	1	7	100	0.750164		0	1	Enzyme	0.89	Uncat	NA	Uncat	NA	NA	0.89	No_transmembrane
TribeFamily_1256_t06_3.1	KH, type 1,	1	1	1	1	1	1	1	1	2	1	1	1	1	1	0	1	1	1	1	1	1	1	1	1	1	2	1	1	1	1	1	1	1	100	100	0.933333		0	1	Uncat	NA	Uncat	NA	Uncat	NA	NA	1	No_transmembrane
TribeFamily_857_t06_3.1	Peptidase S59, nucleoporin,	1	1	1	1	1	1	1	1	1	1	1	1	1	1	0	1	1	2	2	2	1	1	1	1	1	1	1	2	2	1	1	1	2	6	100	0.79678		0	1	Enzyme	0.8	Uncat	NA	Uncat	NA	NA	1	No_transmembrane
TribeFamily_2056_t06_3.1	Lipocalin,	1	1	1	1	1	1	1	1	1	1	0	1	1	0	0	1	1	1	1	1	2	1	1	1	1	1	1	1	1	1	1	1	1	100	35.7143	1.16667		0	1	Enzyme	1	Uncat	NA	Uncat	NA	NA	1	Uncat
TribeFamily_1402_t06_3.1		1	2	1	1	1	1	1	1	1	1	0	1	1	1	0	1	1	1	1	1	1	1	1	1	1	1	1	1	1	1	2	2	1	1	100	0.883121		0	1	Enzyme	1	Ligase_(EC_6.-.-.-)	0.86	Uncat	NA	Uncat	NA	No_transmembrane
TribeFamily_735_t06_3.1		1	1	1	1	1	1	1	1	1	1	1	1	1	1	0	1	1	1	1	1	2	0	2	2	4	2	1	1	3	0	2	2	1	16	93.75	1.12		0	1	Enzyme	1	Uncat	NA	Uncat	NA	NA	1	No_transmembrane
TribeFamily_1906_t06_3.1	Bacterial Fmu (Sun)/eukaryotic.,	1	1	1	1	1	1	1	1	1	1	1	1	1	0	0	1	1	2	1	1	1	0	1	1	1	1	1	1	1	1	1	2	1	24	100	1		0	1	Enzyme	1	Ligase_(EC_6.-.-.-)	1	Uncat	NA	NA	1	No_transmembrane
TribeFamily_2172_t06_3.1	Phox-like,	1	1	1	1	1	1	1	1	1	1	1	1	1	1	0	1	1	1	1	1	1	1	1	1	1	1	1	1	1	0	0	1	1	9	93.75	1.13318		0	1	Enzyme	0.88	NA	0.75	Uncat	NA	NA	0.75	No_transmembrane
TribeFamily_1694_t06_3.1	Mpv17/PMP22,	1	1	1	1	1	1	1	1	1	1	1	1	1	1	0	1	1	1	1	1	1	1	1	1	1	1	1	1	1	1	0	2	2	20	100	0.66005		0	0	Uncat	NA	NA	1	Uncat	NA	NA	0.89	Transmembrane
TribeFamily_1646_t06_3.1	Bromodomain,Bromodomain transcription fact.,	1	1	1	1	1	2	1	1	1	1	1	1	1	0	0	1	1	1	1	1	1	1	1	1	2	1	1	1	1	1	1	1	1	13	100	0.894049		0	1	Uncat	NA	NA	0.86	Uncat	NA	NA	1	No_transmembrane
TribeFamily_1319_t06_3.1	SAM (and some other nucleotide.,Generic methyltransferase,	1	1	1	1	1	1	1	1	1	1	1	2	1	0	0	1	1	1	1	1	1	1	1	1	1	1	1	1	1	1	2	2	1	47	93.75	0.263736		0	0	Enzyme	1	Uncat	NA	Uncat	NA	Uncat	NA	No_transmembrane
TribeFamily_862_t06_3.1	DNA-directed RNA polymerase, b.,	1	1	1	1	1	1	1	1	1	1	1	1	1	0	0	1	1	1	1	1	1	2	2	2	2	3	1	1	2	1	1	1	1	97	100	1.57396		0	1	Enzyme	1	Ligase_(EC_6.-.-.-)	1	Uncat	NA	NA	1	No_transmembrane
TribeFamily_2206_t06_3.1	Cytochrome b5,	1	1	1	1	1	1	1	1	0	1	1	1	1	1	0	0	1	1	1	0	1	1	1	1	1	1	1	1	1	1	1	2	1	3	100	0.416707		0	0	Uncat	NA	NA	1	Uncat	NA	Secreted	0.86	No_transmembrane
TribeFamily_2092_t06_3.1	Glycine cleavage system T prot.,	1	1	1	1	1	1	1	1	1	1	1	1	1	1	0	0	1	1	1	1	1	1	1	1	1	1	1	1	1	1	1	1	1	66	100	0.408488		1	1	Enzyme	1	Uncat	NA	Uncat	NA	NA	0.88	No_transmembrane
TribeFamily_1076_t06_3.1	DNA polymerase B, exonuclease,Polynucleotidyl transferase, R.,DNA-directed DNA polymerase B,DNA polymerase B region,DNA-directed DNA polymerase B,	1	1	1	1	1	1	1	1	1	1	1	1	1	1	0	1	1	1	1	1	4	1	1	1	1	2	1	1	1	1	1	1	1	100	100	1.23077		0	1	Enzyme	1	Ligase_(EC_6.-.-.-)	1	Uncat	NA	NA	1	No_transmembrane
TribeFamily_1049_t06_3.1	HEAT,	1	1	1	1	1	1	1	1	2	1	1	1	2	1	0	1	1	1	1	1	3	1	1	1	1	1	1	1	1	1	1	1	1	4	94.1176	0.684839		0	0	Enzyme	1	Uncat	NA	Uncat	NA	NA	1	No_transmembrane
TribeFamily_1257_t06_3.1	RNA binding S1,SH2 motif,	1	1	1	1	1	1	1	1	1	1	1	1	1	1	0	1	1	1	1	1	2	1	1	1	1	1	3	1	1	1	1	1	0	15	100	0.738462		0	1	Enzyme	1	Ligase_(EC_6.-.-.-)	1	Uncat	NA	NA	1	No_transmembrane
TribeFamily_837_t06_3.1	SEC7-like,	1	1	1	1	1	1	1	1	3	1	1	1	1	1	0	1	1	1	1	1	3	1	1	1	3	1	1	1	1	1	1	2	1	9	93.75	0.828402		0	1	Enzyme	1	Ligase_(EC_6.-.-.-)	1	Uncat	NA	NA	1	No_transmembrane
TribeFamily_1588_t06_3.1	DNA polymerase alpha subunit B,	1	1	1	1	1	1	1	1	1	1	1	1	1	1	0	1	1	1	1	1	2	1	1	1	2	1	1	1	0	1	1	1	1	40	100	0.780769		0	1	Enzyme	1	Ligase_(EC_6.-.-.-)	0.88	Central_intermediary_metabolism	0.88	NA	1	No_transmembrane
TribeFamily_2152_t06_3.1	DNA repair protein, Rev1,BRCT,UMUC-like DNA-repair protein,	1	1	1	1	1	1	1	1	1	1	1	1	1	1	0	1	1	0	1	1	1	1	1	1	1	1	1	1	1	1	0	1	1	12	100	0.207322		0	1	Enzyme	1	Uncat	NA	Uncat	NA	NA	1	No_transmembrane
TribeFamily_1944_t06_3.1	Eukaryotic translation initiat.,Proteasome component region PC.,	1	1	1	1	1	1	1	1	1	1	1	1	1	1	0	1	1	0	1	1	1	1	1	1	1	1	1	1	2	1	1	1	1	47	93.75	0.884615		0	1	Enzyme	1	Uncat	NA	Uncat	NA	NA	1	No_transmembrane
TribeFamily_1943_t06_3.1	Protein kinase-like,Phosphatidylinositol 3- and 4-.,PIK-related kinase, FATC,	1	1	1	1	1	2	1	1	1	1	1	2	1	1	0	1	1	0	1	1	1	1	2	1	1	1	1	1	1	0	0	1	1	12	83.3333	1.12		0	1	Enzyme	0.89	Ligase_(EC_6.-.-.-)	0.78	Uncat	NA	NA	0.89	No_transmembrane
TribeFamily_980_t06_3.1	RNA-binding region RNP-1 (RNA .,	1	1	2	2	1	2	1	1	2	2	1	1	1	1	0	1	1	0	1	1	1	1	1	1	1	1	1	1	1	1	2	1	1	21	83.3333	0.264817		0	1	Enzyme	1	Ligase_(EC_6.-.-.-)	0.75	Uncat	NA	NA	0.88	No_transmembrane
TribeFamily_1022_t06_3.1	Ca2+ channel, alpha subunit,Cation (not K+) channel, TM re.,Ca2+ channel, alpha subunit,Cation channel, non-ligand gat.,Ca2+ channel, alpha subunit,Calcium-binding EF-hand,	1	1	1	1	1	1	1	1	3	1	1	2	1	1	0	1	1	0	1	1	1	2	1	1	1	1	1	1	1	1	2	1	1	36	94.4444	0.88547		0	1	Enzyme	1	NA	1	Transport_and_binding	0.78	NA	0.89	Transmembrane
TribeFamily_1884_t06_3.1	CBS,	1	1	1	1	1	1	1	1	1	1	1	1	1	1	0	1	1	0	2	1	1	1	1	1	1	1	1	1	1	1	1	1	1	100	100	0.923077		0	1	Enzyme	1	Uncat	NA	Uncat	NA	NA	1	No_transmembrane
TribeFamily_1559_t06_3.1	Ribosomal protein S8E,	1	1	1	1	1	1	1	1	1	1	1	1	1	1	0	1	1	0	1	1	1	1	2	1	1	1	1	1	1	1	2	1	1	50	100	0.928382		0	1	Nonenzyme	1	NA	1	Translation	0.88	NA	0.75	No_transmembrane
TribeFamily_2328_t06_3.1	Cytochrome c oxidase, subunit .,	1	1	0	1	1	1	0	1	0	1	1	1	1	1	1	1	1	1	1	1	1	1	1	1	0	0	1	1	1	1	1	1	1	97	100	0.987179		1	1	Enzyme	0.86	Uncat	NA	Uncat	NA	Secreted	1	No_transmembrane
TribeFamily_2235_t06_3.1	RNA polymerase, RBP11-like,RNA polymerase, dimerisation,DNA-directed RNA polymerase, 1.,	1	1	1	1	1	1	0	1	1	1	1	1	0	1	1	1	1	1	1	1	1	1	1	1	0	0	1	1	1	1	1	1	1	35	100	0.619231		0	1	Enzyme	1	Uncat	NA	Translation	0.86	NA	1	No_transmembrane
TribeFamily_2234_t06_3.1	Zinc finger, U1-type,	1	1	0	1	1	1	1	1	0	1	1	1	1	1	1	1	1	1	1	1	1	1	1	1	0	1	1	0	1	1	1	1	1	100	100	1.07692		0	0	Nonenzyme	1	NA	1	Translation	1	Uncat	NA	No_transmembrane
TribeFamily_2506_t06_3.1	Prephenate dehydratase with AC.,Prephenate dehydratase,Amino acid-binding ACT,	1	1	1	1	0	1	1	1	1	1	1	1	0	1	1	1	1	1	1	1	1	1	1	1	0	1	0	0	0	0	1	1	1	87	100	0.994083		1	1	Enzyme	1	Uncat	NA	Uncat	NA	NA	0.83	No_transmembrane
TribeFamily_2268_t06_3.1	Ferredoxin,Adrenodoxin,	1	1	1	1	0	1	1	1	1	1	1	1	1	1	1	1	1	1	1	1	1	1	1	1	0	1	0	1	1	1	1	0	1	45	100	1.03704		0	1	Enzyme	1	Uncat	NA	Uncat	NA	Uncat	NA	No_transmembrane
TribeFamily_2059_t06_3.1	Initiator tRNA phosphoribosyl .,	1	1	1	1	1	1	1	1	1	1	1	1	1	1	1	1	1	1	0	1	0	1	1	1	1	1	1	1	1	1	1	1	1	100	93.3333	0.846154		0	1	Enzyme	1	Ligase_(EC_6.-.-.-)	0.88	Central_intermediary_metabolism	0.75	NA	1	No_transmembrane
TribeFamily_1080_t06_3.1	Thioredoxin-like fold,Glutaredoxin, eukaryotic and v.,Glutaredoxin active site,	1	1	1	1	1	1	1	1	1	1	1	1	1	1	0	1	1	2	0	2	0	2	3	2	1	0	0	1	1	1	2	2	1	12	100	0.756757		0	1	Uncat	NA	NA	0.89	Translation	0.78	NA	0.78	No_transmembrane
TribeFamily_799_t06_3.1	Glucose-6-phosphate dehydrogen.,	1	1	1	1	1	1	1	1	1	1	1	1	1	1	1	1	1	3	1	1	0	1	1	1	1	1	1	1	1	1	4	3	1	53	100	1.07692		1	1	Enzyme	1	Uncat	NA	Uncat	NA	NA	1	No_transmembrane
TribeFamily_1556_t06_3.1	Peptidase T1A, proteasome beta.,	1	1	1	1	1	1	1	1	1	1	1	1	1	1	1	1	1	1	1	1	0	1	1	1	1	1	1	1	1	1	2	1	1	19	100	1.00108		0	1	Enzyme	1	Lyase_(EC_4.-.-.-)	0.75	Energy_metabolism	1	NA	1	No_transmembrane
TribeFamily_2051_t06_3.1	GAF,Protein of unknown function UP.,	1	1	1	1	1	1	1	1	1	1	1	1	1	1	1	1	1	1	1	1	1	1	1	1	1	1	0	1	1	1	1	0	1	100	93.75	1		0	1	Enzyme	1	NA	0.88	Uncat	NA	Uncat	NA	No_transmembrane
TribeFamily_1785_t06_3.1	Glutamine amidotransferase, cl.,	1	1	1	1	1	2	1	1	1	1	1	1	1	1	1	1	1	1	1	1	1	1	1	1	1	1	0	1	1	1	1	0	1	48	62.5	0.965517		0	1	Enzyme	1	Uncat	NA	Uncat	NA	NA	0.75	No_transmembrane
TribeFamily_825_t06_3.1	Mitochondrial carrier protein,	1	1	2	2	1	1	2	3	1	1	1	1	1	2	1	1	1	1	1	1	1	1	1	1	1	1	0	1	2	2	2	0	0	3	100	0.844189		1	1	Enzyme	1	Uncat	NA	Uncat	NA	NA	1	No_transmembrane
TribeFamily_702_t06_3.1	Inositol monophosphatase,	1	2	2	2	1	3	2	2	2	2	2	1	2	2	2	0	0	2	2	2	0	1	0	0	0	0	1	1	2	1	1	0	1	95	95.2381	0.497041		1	1	Enzyme	1	Ligase_(EC_6.-.-.-)	0.75	Uncat	NA	NA	0.83	No_transmembrane
TribeFamily_2052_t06_3.1	Mpv17/PMP22,	1	2	1	2	1	1	1	1	1	1	1	1	1	1	1	1	1	1	1	1	1	1	1	0	1	0	1	0	2	1	1	0	0	18	93.3333	0.66005		0	0	Uncat	NA	NA	0.83	Energy_metabolism	0.83	NA	1	Transmembrane
TribeFamily_2142_t06_3.1	Zinc finger, RING-type,	1	1	1	1	1	1	1	1	1	1	1	1	1	1	1	1	1	1	0	1	1	1	0	1	0	1	1	1	1	1	1	1	1	42	85.7143	0.623482		0	1	Enzyme	0.88	NA	1	Uncat	NA	Uncat	NA	No_transmembrane
TribeFamily_2097_t06_3.1		1	1	1	1	1	1	1	1	1	1	1	1	1	1	1	0	1	1	0	1	2	1	0	1	1	1	1	1	2	1	1	0	1	46	0	0.897436		0	1	Nonenzyme	0.88	NA	1	Transport_and_binding	1	NA	1	Transmembrane
TribeFamily_917_t06_3.1	Phosphoglucomutase/phosphomann.,Phosphoglucomutase/phosphomann.,Phosphoglucomutase/phosphomann.,Phosphoglucomutase/phosphomann.,Phosphoglucomutase/phosphomann.,Phosphoglucomutase/phosphomann.,	1	1	1	1	1	1	1	1	1	1	1	1	1	1	1	1	1	2	2	2	1	1	1	1	1	1	1	1	1	1	2	1	1	60	100	1.48718		1	1	Enzyme	1	Ligase_(EC_6.-.-.-)	0.78	Central_intermediary_metabolism	0.89	NA	1	No_transmembrane
TribeFamily_886_t06_3.1	S-adenosylmethionine synthetas.,	1	1	2	1	1	1	1	1	1	1	1	1	1	1	1	1	1	2	2	2	1	1	1	1	1	1	1	1	1	1	2	1	1	100	100	1.14872		1	1	Enzyme	1	Uncat	NA	Central_intermediary_metabolism	0.89	NA	1	No_transmembrane
TribeFamily_767_t06_3.1		1	2	1	1	1	1	1	1	1	1	1	1	1	1	1	1	2	2	2	2	1	1	1	1	1	1	1	1	1	2	3	0	1	27	100	0.709193		0	0	Enzyme	1	NA	1	Cell_envelope	0.89	NA	0.78	No_transmembrane
TribeFamily_770_t06_3.1	IMP dehydrogenase,CBS,FMN/related compound-binding c.,	1	1	1	1	0	1	1	1	1	1	1	1	1	1	1	1	1	1	1	5	1	1	2	1	2	2	1	1	1	1	2	1	1	100	90	1.6568		1	1	Enzyme	1	Uncat	NA	Uncat	NA	NA	1	No_transmembrane
TribeFamily_597_t06_3.1	Sialidase,VPS10,Glycosyl hydrolase, BNR repeat,Sialidase,Glycosyl hydrolase, BNR repeat,VPS10,Glycosyl hydrolase, BNR repeat,Sialidase,Glycosyl hydrolase, BNR repeat,Sialidase,Glycosyl hydrolase, BNR repeat,	1	1	1	1	1	2	1	1	2	1	1	1	1	1	2	1	1	1	1	7	4	0	1	1	2	1	1	1	1	1	2	1	1	92	95.2381	1.81731		0	1	Enzyme	0.93	NA	0.93	Uncat	NA	NA	1	Transmembrane
TribeFamily_832_t06_3.1	Rhodanese-like,	1	1	0	1	1	1	1	1	1	1	1	1	0	1	1	2	2	2	2	2	1	1	1	1	1	1	1	2	1	1	2	1	2	100	100	1.70513		0	1	Enzyme	0.91	NA	0.82	Uncat	NA	Uncat	NA	No_transmembrane
TribeFamily_2064_t06_3.1	ACN9,	1	1	0	1	1	1	1	1	1	1	1	1	0	1	1	1	1	1	1	1	1	1	1	1	1	1	1	1	1	1	1	1	1	100	100	1.16667		0	1	Enzyme	0.75	NA	1	Translation	0.88	Uncat	NA	No_transmembrane
TribeFamily_984_t06_3.1	Small GTP-binding protein doma.,GTP-binding nuclear protein Ra.,	1	1	1	2	1	1	1	1	1	1	1	1	0	1	1	1	2	1	1	2	1	1	1	1	1	1	1	1	1	2	2	1	1	5	100	0.890173		0	1	Enzyme	1	Lyase_(EC_4.-.-.-)	0.78	Translation	1	NA	1	No_transmembrane
TribeFamily_921_t06_3.1	Phosphoesterase, PA-phosphatas.,	1	1	1	1	1	1	1	1	2	2	1	1	1	0	1	1	1	2	2	1	1	1	1	1	1	1	1	1	1	1	2	1	1	71	100	2.15385		1	1	Nonenzyme	1	NA	1	Transport_and_binding	1	Uncat	NA	Transmembrane
TribeFamily_1618_t06_3.1	Glutamate-5-semialdehyde dehyd.,Gamma-glutamyl phosphate reduc.,	1	1	1	1	1	1	1	1	1	1	1	2	1	0	1	1	1	1	1	1	1	1	1	1	1	1	1	1	1	1	1	1	1	100	100	1		1	1	Enzyme	1	Lyase_(EC_4.-.-.-)	0.86	Uncat	NA	NA	1	No_transmembrane
TribeFamily_1708_t06_3.1	Toprim subdomain,DNA topoisomerase I,DNA topoisomerase I, ATP-bindi.,DNA topoisomerase I,DNA topoisomerase I, DNA-bindi.,DNA topoisomerase I,	1	1	1	1	1	1	1	1	1	1	1	1	1	0	1	1	1	1	1	1	1	1	1	1	1	1	1	1	1	1	2	1	1	97	100	1		0	1	Enzyme	1	Uncat	NA	Uncat	NA	NA	1	No_transmembrane
TribeFamily_1052_t06_3.1	Glycoside hydrolase, family 47,	1	2	1	1	2	1	1	1	1	1	1	1	2	0	1	1	1	1	1	1	1	1	1	1	1	1	2	1	1	1	1	1	1	9	100	0.557029		0	1	Enzyme	1	Uncat	NA	Uncat	NA	Uncat	NA	Transmembrane
TribeFamily_1950_t06_3.1		1	1	1	1	1	1	1	1	1	1	1	1	1	0	1	1	1	1	1	1	1	1	1	1	1	1	1	1	1	1	1	1	1	13	100	0.694215		1	1	Enzyme	1	Uncat	NA	Uncat	NA	NA	1	No_transmembrane
TribeFamily_1118_t06_3.1	RNA-binding region RNP-1 (RNA .,	1	1	2	1	1	1	1	1	1	1	1	1	1	0	1	1	1	2	2	2	1	1	1	1	1	1	1	1	1	1	0	1	1	4	100	0.890479		0	0	Enzyme	1	NA	0.88	Translation	0.88	NA	1	No_transmembrane
TribeFamily_1264_t06_3.1	Phosphoribosylglycinamide form.,Formyl transferase, N-terminal,Phosphoribosylglycinamide form.,	2	1	2	1	1	2	1	1	1	1	1	1	1	0	1	1	1	1	1	1	1	0	1	1	1	1	1	1	1	1	1	1	1	1	93.3333	0.16638		1	1	Enzyme	1	Uncat	NA	Uncat	NA	Uncat	NA	No_transmembrane
TribeFamily_1437_t06_3.1	Phosphoribosylglycinamide synt.,Rudiment single hybrid motif,Phosphoribosylglycinamide synt.,AIR synthase related protein,Phosphoribosylformylglycinamid.,AIR synthase related protein, .,	1	1	1	1	1	1	2	2	1	1	1	1	1	0	1	1	1	1	1	1	1	1	1	1	1	1	1	1	1	1	1	1	1	35	100	0.54902		1	1	Enzyme	1	Lyase_(EC_4.-.-.-)	0.75	Central_intermediary_metabolism	0.88	NA	1	No_transmembrane
TribeFamily_1020_t06_3.1	FAD linked oxidase, N-terminal,FAD linked oxidase, C-terminal,	1	1	1	1	1	1	1	1	1	1	1	1	1	0	1	1	1	2	1	2	1	1	1	1	1	1	1	1	2	1	2	1	1	16	100	0.411765		0	1	Enzyme	1	Ligase_(EC_6.-.-.-)	0.88	Uncat	NA	NA	1	No_transmembrane
TribeFamily_1614_t06_3.1		1	1	1	1	1	1	1	1	2	1	1	1	1	0	1	1	1	1	1	1	1	1	1	1	1	1	1	1	1	1	1	1	1	100	100	1		0	1	Enzyme	1	Uncat	NA	Uncat	NA	NA	0.86	No_transmembrane
TribeFamily_1555_t06_3.1	Anthranilate synthase componen.,Anthranilate synthase componen.,Anthranilate synthase componen.,	1	1	1	1	1	1	1	1	2	1	1	1	1	0	1	1	1	1	1	1	1	1	1	1	1	1	1	1	1	1	1	1	1	27	100	0.997151		1	1	Enzyme	1	Uncat	NA	Uncat	NA	Uncat	NA	No_transmembrane
TribeFamily_1822_t06_3.1	Mitochondrial import inner mem.,	1	1	1	1	1	1	1	1	1	1	1	1	1	0	1	1	1	1	1	1	1	1	1	1	1	1	1	1	1	1	1	1	1	100	100	1.07692		0	1	Enzyme	1	Uncat	NA	Uncat	NA	Uncat	NA	No_transmembrane
TribeFamily_1733_t06_3.1	Protein kinase-like,ABC-1,	1	1	1	1	1	1	1	1	1	1	1	2	1	0	1	1	1	1	1	1	1	1	1	1	1	1	1	1	2	1	0	1	1	22	100	0.689231		0	1	Enzyme	1	Uncat	NA	Uncat	NA	NA	0.75	Uncat
TribeFamily_953_t06_3.1	Bromodomain,	1	1	1	1	1	1	0	0	1	1	1	0	1	1	1	1	1	1	1	2	1	1	1	1	1	1	0	2	1	1	6	2	1	14	100	0.894049		0	1	Nonenzyme	0.75	NA	0.75	Uncat	NA	NA	0.75	No_transmembrane
TribeFamily_1916_t06_3.1	DNA-directed RNA polymerase, M.,DNA-directed RNA polymerase, s.,DNA-directed RNA polymerase, M.,Transcription factor TFIIS,	1	1	2	1	0	1	0	1	1	1	1	1	1	1	1	1	1	1	1	1	1	1	1	1	1	1	0	1	1	1	2	1	1	29	100	0.939444		0	1	Nonenzyme	1	NA	1	Uncat	NA	Secreted	1	No_transmembrane
TribeFamily_342_t06_3.1	Acyl-CoA_oxidase,Acyl-CoA dehydrogenase, middle.,Acyl-CoA dehydrogenase C-termi.,Acyl-CoA dehydrogenase, C-term.,Acyl-CoA dehydrogenase C-termi.,Acyl-CoA oxidase, C-terminal,	4	1	3	2	2	2	1	1	1	1	0	0	0	0	1	1	1	1	1	1	2	3	3	2	3	3	0	1	2	6	8	0	6	62	100	0.866792		1	1	Enzyme	1	Uncat	NA	Uncat	NA	NA	0.91	No_transmembrane
TribeFamily_888_t06_3.1	Phosphatidylinositol-4-phospha.,	1	1	1	1	1	1	1	1	2	0	1	1	1	1	0	1	1	2	1	1	1	1	1	1	1	1	1	1	1	1	6	1	1	40	100	1.32821		1	1	Enzyme	1	NA	0.75	Uncat	NA	NA	1	No_transmembrane
TribeFamily_740_t06_3.1	Initiation factor eIF-4 gamma,.,	1	1	1	1	1	1	1	1	2	1	1	1	1	1	0	1	1	2	2	2	1	1	1	1	1	2	1	1	2	1	4	1	1	85	100	1.07692		0	1	Enzyme	0.89	NA	0.89	Uncat	NA	NA	1	No_transmembrane
TribeFamily_976_t06_3.1	Ribosomal protein L32e,	1	1	1	1	1	1	1	1	1	1	1	1	1	1	1	1	1	2	1	1	1	1	1	1	0	1	0	1	1	1	5	2	1	38	100	0.90161		0	1	Nonenzyme	1	NA	1	Translation	1	NA	0.88	No_transmembrane
TribeFamily_828_t06_3.1	RabGAP/TBC,	1	1	1	1	1	1	1	1	1	1	1	1	1	1	0	1	1	2	2	2	1	1	1	1	1	1	0	0	1	1	7	1	1	14	100	0.786325		0	0	Enzyme	0.86	NA	1	Uncat	NA	NA	1	No_transmembrane
TribeFamily_795_t06_3.1	Ribosomal protein L11,	1	1	1	1	1	1	0	1	1	1	1	1	1	1	1	1	1	2	1	2	1	1	1	1	1	1	1	1	1	1	5	2	1	100	100	1.2426		0	1	Uncat	NA	Uncat	NA	Uncat	NA	Uncat	NA	No_transmembrane
TribeFamily_1013_t06_3.1	RNA-binding region RNP-1 (RNA .,	1	1	1	1	1	1	0	1	1	1	1	1	1	1	0	1	1	2	2	2	1	1	1	1	1	1	1	1	1	1	2	2	1	90	94.1176	1.2426		0	1	Enzyme	0.88	NA	1	Uncat	NA	NA	1	No_transmembrane
TribeFamily_977_t06_3.1	RNA-binding region RNP-1 (RNA .,Pumilio/Puf RNA-binding,	1	1	1	1	1	1	0	1	1	1	1	1	1	1	0	1	1	2	2	2	0	1	1	1	1	1	1	1	1	1	4	2	1	17	100	0.914806		0	1	Enzyme	1	Uncat	NA	Uncat	NA	NA	1	No_transmembrane
TribeFamily_946_t06_3.1	Transcription factor, STE-like,	1	1	1	1	1	1	1	1	1	1	1	1	1	0	0	1	1	1	2	1	1	1	1	1	1	1	1	2	1	1	6	0	1	3	100	0.62882		0	1	Enzyme	0.88	NA	0.88	Uncat	NA	Uncat	NA	No_transmembrane
TribeFamily_1226_t06_3.1	Enoyl-CoA hydratase/isomerase,	1	1	1	1	1	1	1	1	1	1	1	1	1	1	0	1	1	1	1	1	0	1	1	1	1	1	1	1	1	1	5	1	1	9	100	0.435556		0	1	Enzyme	1	Uncat	NA	Uncat	NA	NA	1	No_transmembrane
TribeFamily_470_t06_3.1	Rad51, N-terminal,DNA repair protein RAD51,Helix-hairpin-helix motif,AAA ATPase,	2	0	2	2	2	2	1	0	2	2	1	1	1	1	0	2	2	2	2	2	1	2	2	0	1	1	2	2	3	1	5	2	1	31	100	0.538462		0	1	Enzyme	1	Uncat	NA	Uncat	NA	NA	1	No_transmembrane
TribeFamily_2187_t06_3.1	Possible metal-binding region .,4Fe-4S ferredoxin, iron-sulfur.,ATP/GTP-binding site motif A (.,ABC transporter related,ATP/GTP-binding site motif A (.,ABC transporter related,	1	0	1	1	1	1	1	0	1	1	1	1	1	1	0	1	1	1	1	1	1	1	1	0	1	1	1	1	1	1	2	1	1	11	100	0.923077		0	1	Enzyme	1	Uncat	NA	Uncat	NA	NA	1	No_transmembrane
TribeFamily_384_t06_3.1		2	0	1	1	1	3	2	0	1	1	2	2	1	1	1	2	1	2	2	2	0	2	2	0	2	2	10	5	2	1	2	1	1	18	78.5714	0.376068		0	0	Enzyme	1	Uncat	NA	Uncat	NA	NA	1	No_transmembrane
TribeFamily_349_t06_3.1	Putative 5-3 exonuclease,	2	0	2	2	2	3	2	0	3	2	2	2	2	0	1	2	2	2	2	2	2	2	2	0	2	4	2	2	2	2	3	2	2	30	100	0.308824		0	1	Enzyme	1	Ligase_(EC_6.-.-.-)	0.86	Uncat	NA	NA	1	No_transmembrane
TribeFamily_2168_t06_3.1		1	0	1	1	1	1	1	0	1	1	1	1	1	1	1	1	1	1	1	1	1	1	1	0	1	1	1	1	1	1	1	1	1	88	93.75	1.25641		0	1	Uncat	NA	Uncat	NA	Uncat	NA	NA	1	No_transmembrane
TribeFamily_1634_t06_3.1		2	0	1	1	1	2	1	0	1	1	1	3	1	1	0	1	1	1	1	1	1	1	1	0	1	1	1	1	1	1	1	1	1	10	11.1111	0.376068		0	1	Enzyme	1	Uncat	NA	Uncat	NA	NA	1	No_transmembrane
TribeFamily_697_t06_3.1	Zinc finger, CCHC-type,	2	0	1	2	2	2	2	0	2	2	2	2	2	1	0	1	1	1	1	1	0	1	1	0	1	1	1	2	2	2	2	1	1	39	100	0.5		0	1	Nonenzyme	1	NA	1	Translation	0.83	Uncat	NA	No_transmembrane
TribeFamily_1477_t06_3.1	SMC protein, N-terminal,SMCs flexible hinge,Structural maintenance of chro.,ABC transporter related,	1	1	1	1	1	1	1	0	2	1	1	1	1	1	0	1	1	1	1	1	3	0	1	0	2	1	1	1	2	1	1	1	1	2	100	0.669583		0	1	Nonenzyme	0.86	NA	0.86	Uncat	NA	NA	1	No_transmembrane
TribeFamily_1925_t06_3.1	Recombination/repair protein R.,ATP/GTP-binding site motif A (.,Rad50 zinc hook,ABC transporter related,	2	0	1	1	1	1	1	1	1	1	1	1	1	0	0	1	1	1	1	1	2	1	1	1	1	1	1	1	1	1	1	1	1	2	93.3333	0.639741		0	1	Uncat	NA	Uncat	NA	Translation	0.86	NA	1	No_transmembrane
TribeFamily_1861_t06_3.1	SMC protein, N-terminal,	1	0	1	1	1	1	1	1	1	1	1	1	1	0	0	1	1	1	1	1	1	0	1	1	1	2	1	1	1	1	2	1	2	2	100	0.669583		0	0	Uncat	NA	Uncat	NA	Translation	0.75	NA	1	No_transmembrane
TribeFamily_692_t06_3.1	Protein of unknown function DU.,CBS,	1	1	1	1	2	1	1	1	1	1	1	1	1	0	0	1	1	1	1	1	1	1	1	1	1	1	3	3	2	2	5	1	1	43	100	0.923077		0	0	Enzyme	0.9	Uncat	NA	Uncat	NA	Secreted	0.8	Transmembrane
TribeFamily_1712_t06_3.1	Sec1-like protein,	1	1	1	1	1	1	1	1	1	1	1	1	1	0	0	1	1	1	1	1	1	1	1	1	1	1	1	1	2	1	2	1	1	7	100	0.750164		0	0	Enzyme	1	Uncat	NA	Uncat	NA	NA	1	No_transmembrane
TribeFamily_1388_t06_3.1	Protein phosphatase 2A, regula.,	1	1	1	1	1	1	1	1	1	1	1	1	1	0	0	1	1	1	1	1	0	1	1	1	1	1	1	1	1	1	4	2	1	97	100	0.911243		0	1	Enzyme	1	NA	0.86	Translation	0.86	NA	1	No_transmembrane
TribeFamily_2130_t06_3.1	Protein of unknown function DU.,	1	1	1	1	1	1	1	1	1	1	1	1	1	0	1	1	1	0	1	1	0	1	1	1	1	1	1	1	1	1	1	1	1	7	100	0.828402		0	1	Nonenzyme	1	NA	1	Uncat	NA	NA	1	No_transmembrane
TribeFamily_1833_t06_3.1	EPS15 homology (EH),	1	1	1	1	1	1	1	1	1	1	1	1	1	0	1	1	1	0	1	1	1	1	1	1	1	1	1	1	1	1	2	1	1	4	100	0.825358		0	1	Uncat	NA	NA	1	Uncat	NA	NA	1	No_transmembrane
TribeFamily_2016_t06_3.1	Pre-mRNA processing ribonucleo.,	1	1	1	1	1	1	1	1	1	1	1	1	1	0	1	1	1	1	1	1	1	1	1	1	1	0	1	1	1	1	1	1	1	28	93.3333	0.786982		0	1	Uncat	NA	Uncat	NA	Uncat	NA	Uncat	NA	No_transmembrane
TribeFamily_1988_t06_3.1	Iron hydrogenase,Hydrogenase large subunit, C-t.,	1	1	1	1	1	1	1	1	1	1	1	1	1	0	1	1	1	1	1	1	1	1	1	1	1	1	1	0	1	1	1	1	1	100	100	1.07692		0	1	Enzyme	1	Uncat	NA	Uncat	NA	NA	1	No_transmembrane
TribeFamily_1541_t06_3.1	Initiation factor eIF-4 gamma,.,Initiation factor eIF-4 gamma,.,	1	1	1	1	1	1	1	1	1	1	1	1	1	0	1	1	1	1	1	1	1	1	2	1	1	1	1	1	1	1	1	1	1	14	93.75	0.602059		0	1	Enzyme	0.86	Ligase_(EC_6.-.-.-)	0.86	Uncat	NA	NA	1	No_transmembrane
TribeFamily_1156_t06_3.1	Histidinol-phosphate aminotran.,Aminotransferase, class I and .,Aminotransferase, class-II,	1	1	1	1	1	2	1	1	1	1	1	1	1	0	1	1	1	1	1	1	1	1	2	1	1	1	2	1	1	1	1	1	1	15	93.75	0.441616		1	1	Enzyme	1	Uncat	NA	Uncat	NA	NA	1	No_transmembrane
TribeFamily_1416_t06_3.1	Serine/threonine protein kinas.,	1	1	1	1	1	1	1	1	1	1	1	2	1	0	1	1	1	1	1	1	1	1	2	1	1	1	1	1	1	1	1	1	1	36	94.1176	0.538462		0	0	Enzyme	0.86	Uncat	NA	Uncat	NA	NA	0.86	No_transmembrane
TribeFamily_960_t06_3.1	WD-40 repeat,WD40-like,Protein phosphatase 2A regulat.,WD-40 repeat,Protein phosphatase 2A regulat.,WD-40 repeat,Protein phosphatase 2A regulat.,WD-40 repeat,Protein phosphatase 2A regulat.,WD-40 repeat,Protein phosphatase 2A regulat.,WD-40 repeat,Protein phosphatase 2A regulat.,WD-40 repeat,Protein phosphatase 2A regulat.,	1	1	1	1	1	1	1	1	1	1	1	2	1	1	1	1	1	2	1	1	1	1	1	1	1	1	1	1	1	1	4	1	0	100	100	0.933333		0	1	Enzyme	0.88	NA	1	Amino_acid_biosynthesis	0.75	NA	0.88	No_transmembrane
TribeFamily_1567_t06_3.1	WD40-like,WD-40 repeat,G-protein, beta subunit,WD-40 repeat,G-protein, beta subunit,WD-40 repeat,G-protein, beta subunit,WD-40 repeat,	1	1	1	1	1	1	1	1	0	1	1	1	1	1	1	1	1	1	1	1	1	1	1	1	1	1	1	1	1	1	4	0	0	1	100	0.796907		0	1	Enzyme	0.86	Uncat	NA	Uncat	NA	NA	1	No_transmembrane
TribeFamily_1628_t06_3.1		1	1	1	1	0	1	1	1	1	1	1	1	1	1	1	1	1	1	1	1	1	1	1	1	1	1	2	1	1	0	2	1	1	37	100	0.773176		0	1	Enzyme	1	Uncat	NA	Uncat	NA	NA	1	No_transmembrane
TribeFamily_1003_t06_3.1	Dullard-like phosphatase domai.,	1	0	1	1	0	1	1	1	1	1	1	1	1	1	1	1	1	2	2	2	0	1	1	1	1	1	2	1	1	1	3	1	1	6	100	1.27567		0	1	Uncat	NA	NA	0.75	Uncat	NA	NA	1	No_transmembrane
TribeFamily_1061_t06_3.1	Glutathione S-transferase, C-t.,Elongation factor 1, beta/beta.,	1	1	1	1	1	1	1	2	1	1	1	1	1	1	1	1	1	1	1	1	1	1	1	1	0	1	1	1	1	1	4	1	1	100	100	0.861538		0	1	Enzyme	1	Lyase_(EC_4.-.-.-)	0.88	Uncat	NA	NA	0.88	No_transmembrane
TribeFamily_1034_t06_3.1	Eukaryotic translation initiat.,	1	1	1	1	1	2	1	1	1	2	1	1	1	1	1	3	1	1	1	1	1	1	1	1	0	0	1	1	1	1	2	1	1	65	100	0.990769		0	1	Nonenzyme	0.75	NA	0.88	Translation	0.75	Uncat	NA	No_transmembrane
TribeFamily_694_t06_3.1	Like-Sm ribonucleoprotein, euk.,	2	1	1	2	1	2	1	1	1	1	2	2	1	1	1	1	1	1	0	1	1	1	1	1	0	1	2	2	2	2	3	1	1	8	100	0.875629		0	1	Uncat	NA	Uncat	NA	Uncat	NA	Uncat	NA	No_transmembrane
TribeFamily_842_t06_3.1	Mercuric reductase,FAD-dependent pyridine nucleot.,Pyridine nucleotide-disulphide.,	1	1	1	1	1	1	1	1	2	2	1	1	1	0	1	1	1	1	1	1	1	1	1	2	1	1	1	4	1	1	2	1	1	16	100	0.602059		1	1	Enzyme	1	Uncat	NA	Uncat	NA	NA	1	No_transmembrane
TribeFamily_1272_t06_3.1	Inositol polyphosphate kinase,	1	1	1	1	1	1	1	1	1	1	1	1	1	0	1	1	1	1	1	1	1	1	1	1	1	1	1	1	1	1	3	1	1	35	100	1.0217		0	1	Uncat	NA	Uncat	NA	Uncat	NA	NA	1	No_transmembrane
TribeFamily_752_t06_3.1	Lipase, active site,	1	1	0	1	1	2	1	1	1	2	1	1	1	1	1	1	1	1	1	1	1	1	1	1	1	1	3	3	1	1	3	1	1	54	94.1176	0.841346		0	0	Enzyme	1	Uncat	NA	Uncat	NA	NA	1	Uncat
TribeFamily_1360_t06_3.1	LUC7 related,	1	1	1	1	1	1	1	1	1	1	1	1	1	1	1	1	1	1	1	1	1	1	1	1	1	1	1	1	1	1	2	1	1	100	100	1		0	1	Uncat	NA	NA	1	Translation	1	NA	1	No_transmembrane
TribeFamily_1330_t06_3.1	Prolyl 4-hydroxylase, alpha su.,	1	1	1	1	1	1	1	1	1	1	1	1	1	1	1	1	1	1	1	1	1	1	1	1	1	1	1	1	1	1	2	1	1	100	100	1		0	1	Enzyme	1	Ligase_(EC_6.-.-.-)	1	Uncat	NA	NA	1	No_transmembrane
TribeFamily_1390_t06_3.1	AARP2CN,Protein of unknown function DU.,	1	1	1	1	1	1	1	1	1	1	1	1	1	1	1	1	1	1	1	1	1	1	1	1	1	1	1	1	1	1	2	1	1	49	100	1		0	0	Enzyme	1	Ligase_(EC_6.-.-.-)	1	Uncat	NA	NA	1	No_transmembrane
TribeFamily_1182_t06_3.1	Longin-like,Synaptobrevin,	1	1	1	1	1	1	1	2	1	1	1	1	1	1	1	1	1	1	1	1	1	1	1	1	1	1	1	1	1	1	2	1	1	21	93.75	1.00108		0	1	Enzyme	0.88	Uncat	NA	Translation	0.75	Uncat	NA	No_transmembrane
TribeFamily_1122_t06_3.1	3' exoribonuclease,	1	1	1	1	1	1	1	1	1	1	1	1	1	1	1	1	1	1	1	1	1	1	1	1	1	1	2	1	1	1	2	1	1	52	100	0.961538		0	1	Enzyme	1	Uncat	NA	Uncat	NA	NA	1	No_transmembrane
TribeFamily_931_t06_3.1	Eukaryotic ribosomal protein L.,	1	1	1	1	1	1	1	1	1	1	1	1	1	1	1	1	1	1	1	1	1	1	1	1	1	1	1	1	1	1	4	2	1	100	100	1		0	1	Enzyme	1	Ligase_(EC_6.-.-.-)	0.75	Uncat	NA	NA	1	No_transmembrane
TribeFamily_1747_t06_3.1	Protein of unknown function UP.,	1	1	1	1	1	1	1	1	1	1	1	1	1	1	1	0	1	1	1	1	1	1	1	1	1	1	1	1	1	1	2	1	1	10	100	0.621048		0	1	Nonenzyme	0.88	NA	1	Transport_and_binding	1	Uncat	NA	Transmembrane
TribeFamily_1361_t06_3.1	Anion-transporting ATPase,	1	1	1	1	1	1	1	1	1	1	1	1	1	1	1	1	1	1	1	1	1	1	1	1	1	1	1	1	1	1	2	1	1	97	100	0.933333		1	1	Enzyme	1	Lyase_(EC_4.-.-.-)	0.75	Uncat	NA	NA	1	No_transmembrane
TribeFamily_1212_t06_3.1	1-acyl-sn-glycerol-3-phosphate.,	1	1	1	1	1	1	1	1	1	1	1	1	1	1	2	1	1	1	1	1	1	1	1	1	1	1	1	1	1	1	2	1	1	25	93.75	0.923077		1	1	Enzyme	1	NA	1	Uncat	NA	NA	0.75	Transmembrane
TribeFamily_1064_t06_3.1	Rab GDI protein,	1	1	1	1	1	1	1	1	1	1	1	1	1	1	1	1	1	1	1	1	2	1	1	1	1	1	1	1	1	1	3	1	1	38	93.75	0.570136		0	1	Enzyme	1	Uncat	NA	Uncat	NA	NA	1	No_transmembrane
TribeFamily_1181_t06_3.1	Histidine acid phosphatase,	1	1	1	1	1	1	1	1	1	1	1	1	1	1	0	1	1	1	1	1	1	1	2	1	1	1	1	1	1	1	3	1	1	71	52.9412	1.19028		0	1	Enzyme	1	Uncat	NA	Uncat	NA	NA	1	No_transmembrane
TribeFamily_1004_t06_3.1		1	1	1	1	1	2	1	1	1	1	1	1	1	1	0	1	1	1	1	1	1	1	2	1	1	1	1	1	1	1	3	1	1	6	100	1.27567		1	1	Enzyme	1	Ligase_(EC_6.-.-.-)	0.75	Uncat	NA	NA	1	No_transmembrane
TribeFamily_1419_t06_3.1	Bromo adjacent region,Zinc finger, PHD-type,Myb, DNA-binding,Zinc finger, PHD-type,	1	1	1	1	1	1	1	1	1	1	1	1	1	1	0	1	1	1	0	1	1	1	1	1	1	2	1	1	1	1	3	1	1	14	100	0.951456		0	1	Enzyme	1	NA	0.75	Uncat	NA	NA	0.88	No_transmembrane
TribeFamily_872_t06_3.1	Mitochondrial ribosomal protei.,	1	1	1	1	1	1	1	1	1	1	1	1	1	1	0	1	1	1	1	2	1	1	1	1	1	1	1	1	1	1	5	2	1	100	100	1		0	1	Enzyme	0.89	NA	0.89	Uncat	NA	Uncat	NA	No_transmembrane
TribeFamily_812_t06_3.1	Ribosomal protein S19e,	1	2	1	1	1	2	1	1	1	1	1	1	1	1	0	1	1	1	1	2	1	1	1	1	1	1	1	1	1	1	4	2	1	100	100	0.875		0	1	Enzyme	1	Uncat	NA	Uncat	NA	Uncat	NA	No_transmembrane
TribeFamily_871_t06_3.1	Ribosomal protein L22/L17, euk.,	1	1	1	1	1	1	1	1	1	1	1	1	1	1	0	1	1	2	1	2	1	1	1	1	1	1	1	1	1	1	4	2	1	100	100	1.07692		0	1	Enzyme	0.78	NA	0.89	Uncat	NA	Secreted	0.89	No_transmembrane
TribeFamily_1776_t06_3.1	Pescadillo, N-terminal,BRCT,	1	1	1	1	1	1	1	1	1	1	1	1	1	1	0	1	1	1	1	1	1	1	1	1	1	1	1	1	1	0	2	1	1	100	100	0.923077		0	1	Enzyme	1	Uncat	NA	Uncat	NA	NA	1	No_transmembrane
TribeFamily_1479_t06_3.1	Metal-dependent protein hydrol.,	1	1	1	1	1	1	1	1	1	1	1	1	1	1	1	1	1	1	1	1	1	1	1	1	1	1	1	1	1	0	3	1	1	63	100	0.5		0	1	Enzyme	1	Lyase_(EC_4.-.-.-)	0.75	Uncat	NA	NA	1	No_transmembrane
TribeFamily_963_t06_3.1	Pyrimidine 5-nucleotidase,HAD-superfamily hydrolase subf.,	1	1	1	1	1	1	2	2	1	1	1	1	1	1	0	1	1	2	2	2	1	1	1	1	1	1	1	1	0	1	2	1	1	100	100	1.00962		0	1	Enzyme	1	Uncat	NA	Uncat	NA	NA	0.8	No_transmembrane
TribeFamily_1926_t06_3.1	Ubiquitin fusion degradation p.,	1	1	1	1	1	1	1	1	1	1	1	1	1	1	0	1	1	1	1	1	1	1	1	1	1	1	1	1	0	1	2	1	1	49	93.75	0.524655		0	1	Uncat	NA	NA	0.88	Uncat	NA	NA	0.88	No_transmembrane
TribeFamily_1151_t06_3.1	O-acetylhomoserine/O-acetylser.,	1	1	1	1	1	2	1	3	1	1	1	1	1	1	0	1	1	1	1	1	1	1	1	1	1	1	1	2	0	1	1	1	1	12	94.1176	0.551757		1	1	Enzyme	1	Uncat	NA	Uncat	NA	NA	1	No_transmembrane
TribeFamily_1807_t06_3.1	3' exoribonuclease,	1	1	1	1	1	1	1	1	1	1	1	1	1	1	1	1	1	1	1	1	1	1	1	1	1	1	1	1	0	1	1	1	1	34	100	0.971857		0	1	Enzyme	0.75	Uncat	NA	Uncat	NA	NA	1	No_transmembrane
TribeFamily_1805_t06_3.1	Mpp10 protein,	1	1	1	1	1	1	1	1	1	1	1	1	1	1	1	1	1	1	1	1	1	1	1	1	1	1	1	1	0	1	1	1	1	94	100	1		0	1	Nonenzyme	1	NA	1	Uncat	NA	NA	1	No_transmembrane
TribeFamily_1480_t06_3.1	SH3,Variant SH3,SH3,Variant SH3,SH3,Variant SH3,SH3,SLA1 homology domain 1, SHD1,Sterile alpha motif homology,	1	1	1	1	1	1	1	1	1	1	1	1	1	1	0	1	1	1	1	1	3	1	1	1	1	1	1	1	1	1	1	1	1	4	100	0.825358		0	1	Enzyme	1	NA	1	Regulatory_functions	0.75	NA	1	No_transmembrane
TribeFamily_1183_t06_3.1		1	1	1	1	1	1	1	1	1	1	1	1	1	1	0	1	1	1	1	1	2	1	1	1	1	1	1	1	1	1	2	2	1	11	31.25	0.376068		0	1	Enzyme	1	Ligase_(EC_6.-.-.-)	1	Purines_and_pyrimidines	0.75	NA	1	No_transmembrane
TribeFamily_1450_t06_3.1	DNA repair protein,ERCC4,RuvA domain 2-like,	1	1	1	1	1	1	1	1	1	1	1	1	1	1	0	1	1	1	1	1	1	1	2	2	1	1	1	1	1	1	1	1	1	54	94.1176	0.911243		0	1	Enzyme	1	Ligase_(EC_6.-.-.-)	1	Uncat	NA	NA	1	No_transmembrane
TribeFamily_724_t06_3.1	Succinate dehydrogenase, flavo.,FAD-dependent pyridine nucleot.,Fumarate reductase/succinate d.,Fumarate reductase/succinate d.,FAD-dependent pyridine nucleot.,Fumarate reductase/succinate d.,	2	2	1	1	1	3	1	1	1	1	1	1	1	1	0	1	1	1	1	2	2	2	2	1	1	1	1	1	1	1	2	1	1	4	100	0.416707		1	1	Enzyme	1	Uncat	NA	Uncat	NA	NA	1	No_transmembrane
TribeFamily_1716_t06_3.1	Arp2/3 complex, 34kDa subunit .,	1	1	1	1	1	1	1	1	1	1	1	1	1	1	0	1	1	1	1	1	2	1	1	1	1	1	1	1	1	1	1	1	1	100	100	1		0	1	Enzyme	1	NA	0.88	Uncat	NA	NA	1	No_transmembrane
TribeFamily_1062_t06_3.1	Protein synthesis factor, GTP-.,Elongation factor Tu, domain 2,Elongation factor G, III and V,Elongation factor G, C-termina.,Elongation factor G, III and V,	1	1	1	1	2	2	1	1	1	1	1	1	1	1	0	1	1	1	1	1	2	1	1	1	1	1	1	2	1	1	1	1	1	7	100	0.875629		0	1	Enzyme	0.9	Ligase_(EC_6.-.-.-)	0.8	Uncat	NA	NA	0.9	No_transmembrane
TribeFamily_1270_t06_3.1	Glycoside hydrolase, family 31,	1	1	1	1	1	1	1	1	3	1	1	1	1	1	0	1	1	1	1	1	1	1	1	1	1	1	1	1	1	1	1	1	1	13	100	0.397115		0	1	Enzyme	1	Uncat	NA	Cell_envelope	0.88	NA	1	Uncat
TribeFamily_1897_t06_3.1	Protein kinase,HEAT,	1	1	1	1	1	1	1	1	1	1	1	1	1	1	0	1	1	1	1	1	1	1	1	1	1	1	1	1	1	1	1	1	1	34	100	0.538462		0	0	Enzyme	1	Uncat	NA	Uncat	NA	NA	1	No_transmembrane
TribeFamily_1867_t06_3.1	Structure-specific recognition.,	1	1	1	1	1	1	1	1	1	1	1	1	1	1	0	1	1	1	1	1	1	1	1	1	1	1	1	1	1	1	1	1	1	100	100	0.923077		0	1	Enzyme	0.88	Uncat	NA	Uncat	NA	NA	1	No_transmembrane
TribeFamily_1659_t06_3.1	Ribosomal protein L7/12, oligo.,Ribosomal protein L7/L12,	1	1	1	1	1	1	1	1	1	1	1	1	1	1	0	1	1	1	1	1	1	1	1	1	1	1	1	1	1	1	2	1	1	100	100	0.923077		0	1	Enzyme	0.75	Uncat	NA	Uncat	NA	Secreted	0.88	No_transmembrane
TribeFamily_1629_t06_3.1	Ribosomal protein L14, bacteri.,	1	1	1	1	1	1	1	1	1	1	1	1	1	1	0	1	1	1	1	1	1	1	1	1	1	1	1	1	1	1	2	1	1	46	100	1		0	1	Enzyme	0.75	NA	1	Uncat	NA	Uncat	NA	No_transmembrane
TribeFamily_1806_t06_3.1	Nucleolar complex-associated,	1	1	1	1	1	1	1	1	1	1	1	1	1	1	0	1	1	1	1	1	1	1	1	1	1	1	1	1	1	1	1	1	1	97	100	0.861538		0	0	Uncat	NA	NA	0.75	Uncat	NA	NA	1	No_transmembrane
TribeFamily_1777_t06_3.1	Importin-beta, N-terminal,	1	1	1	1	1	1	1	1	1	1	1	1	1	1	0	1	1	1	1	1	1	1	1	1	1	1	1	1	1	1	1	1	1	21	56.25	1.12903		0	1	Enzyme	1	Lyase_(EC_4.-.-.-)	1	Uncat	NA	NA	0.88	No_transmembrane
TribeFamily_1895_t06_3.1	SAM (and some other nucleotide.,	1	1	1	1	1	1	1	1	1	1	1	1	1	1	0	1	1	1	1	1	1	1	1	1	1	1	1	1	1	1	1	1	1	55	100	0.522145		0	1	Enzyme	1	Uncat	NA	Uncat	NA	NA	0.75	No_transmembrane
TribeFamily_1598_t06_3.1	H+-transporting two-sector ATP.,ATP synthase V-type, B subunit,H+-transporting two-sector ATP.,H+-transporting two-sector ATP.,H+-transporting two-sector ATP.,	1	1	1	1	1	1	1	1	1	1	1	1	1	1	0	1	1	1	1	1	1	1	1	1	1	1	1	1	1	1	2	1	1	21	100	0.932262		1	1	Enzyme	1	Uncat	NA	Uncat	NA	NA	1	No_transmembrane
TribeFamily_2042_t06_3.1	Ubiquitin-conjugating enzyme, .,	1	1	1	1	1	1	1	1	1	1	0	1	1	1	0	1	1	1	1	1	1	1	1	1	1	1	1	1	1	1	1	1	1	5	93.3333	0.630664		0	1	Uncat	NA	Uncat	NA	Translation	0.86	Secreted	1	No_transmembrane
TribeFamily_1924_t06_3.1	Phosphoribosylformylglycinamid.,AIR synthase related protein,AIR synthase related protein, .,	1	1	1	1	1	1	1	1	1	1	1	2	1	0	0	1	1	1	1	1	1	1	1	1	1	1	1	1	1	1	1	1	1	100	100	0.923077		1	1	Enzyme	0.88	Ligase_(EC_6.-.-.-)	0.88	Uncat	NA	NA	1	No_transmembrane
TribeFamily_1865_t06_3.1	Amidohydrolase,Dihydroorotase homodimeric typ.,Dihydroorotase,	1	1	1	1	1	1	1	1	1	1	1	2	1	0	0	1	1	1	1	1	1	1	1	1	1	1	1	1	1	1	1	1	1	100	100	0.923077		1	1	Enzyme	1	Uncat	NA	Uncat	NA	NA	0.88	No_transmembrane
TribeFamily_2043_t06_3.1	mRNA capping enzyme,Nucleic acid-binding, OB-fold,	1	1	1	1	1	1	1	1	1	1	1	1	1	0	0	1	1	1	1	1	1	1	1	1	1	1	1	1	1	1	1	1	1	46	100	1.07692		0	1	Enzyme	0.86	Uncat	NA	Uncat	NA	NA	1	No_transmembrane
TribeFamily_2013_t06_3.1	Protein of unknown function UP.,Alanine racemase, N-terminal,Protein of unknown function UP.,	1	1	0	1	1	1	1	1	1	1	1	1	1	1	0	1	1	1	1	1	1	1	1	1	1	1	1	1	1	1	1	1	1	86	93.3333	0.994083		0	1	Enzyme	0.75	Uncat	NA	Uncat	NA	Uncat	NA	No_transmembrane
TribeFamily_1186_t06_3.1	Argininosuccinate synthase,	1	1	1	1	1	1	2	2	1	1	1	2	1	1	0	1	1	1	1	1	1	1	1	1	1	1	1	1	1	1	2	1	0	92	94.1176	0.592308		1	1	Enzyme	1	Uncat	NA	Central_intermediary_metabolism	0.78	NA	0.89	No_transmembrane
TribeFamily_725_t06_3.1	Lipolytic enzyme, G-D-S-L,	1	1	1	1	1	1	2	3	2	2	1	2	1	1	0	1	1	1	1	1	1	1	1	2	1	1	1	4	2	0	1	0	1	91	100	0.685315		0	1	Enzyme	1	Uncat	NA	Uncat	NA	NA	0.92	No_transmembrane
TribeFamily_1277_t06_3.1	GroES-like,Quinone oxidoreductase/zeta-cr.,	1	1	2	1	1	1	1	1	1	1	1	1	1	1	0	1	1	1	1	1	1	1	1	1	0	1	1	4	1	1	1	1	0	2	100	0.1721		0	1	Enzyme	1	Uncat	NA	Uncat	NA	NA	0.8	No_transmembrane
TribeFamily_2167_t06_3.1	TLDc,	1	1	1	1	1	1	1	1	1	1	1	1	1	1	0	1	1	1	1	1	1	1	0	1	1	1	0	1	0	0	3	1	1	88	100	0.846154		0	1	Enzyme	0.75	Uncat	NA	Uncat	NA	Uncat	NA	No_transmembrane
TribeFamily_1630_t06_3.1	Eukaryotic rRNA processing,	1	1	1	1	1	1	1	1	1	1	1	1	1	1	0	1	1	1	1	1	2	1	1	1	1	1	0	1	1	1	2	1	1	100	100	1		0	1	Nonenzyme	1	NA	1	Uncat	NA	NA	1	No_transmembrane
TribeFamily_2163_t06_3.1	Protein of unknown function DU.,	1	1	0	1	1	1	1	1	1	1	1	1	1	1	0	1	1	1	1	1	1	1	1	1	1	1	0	1	1	1	1	1	1	97	100	0.994083		0	0	Enzyme	1	NA	0.88	Uncat	NA	Secreted	0.75	No_transmembrane
TribeFamily_1956_t06_3.1	Nitrilase/cyanide hydratase an.,NAD+ synthase,	1	1	1	1	1	1	1	1	2	1	1	1	1	1	0	1	1	1	1	1	1	1	1	1	1	1	0	1	1	1	1	1	1	89	100	0.680162		1	1	Enzyme	1	Uncat	NA	Uncat	NA	NA	1	No_transmembrane
TribeFamily_1688_t06_3.1		1	1	1	1	1	1	1	1	1	1	1	1	1	1	1	1	1	1	1	1	1	1	1	1	1	1	1	1	1	1	1	1	1	100	100	1		0	0	Enzyme	1	Ligase_(EC_6.-.-.-)	1	Uncat	NA	NA	1	No_transmembrane
TribeFamily_1658_t06_3.1	Imidazole glycerol phosphate s.,Glutamine amidotransferase, cl.,Histidine biosynthesis protein.,	1	1	1	1	1	1	1	1	1	1	1	1	1	1	1	1	1	1	1	1	1	1	1	1	1	1	1	1	1	1	1	1	1	100	100	1		1	1	Enzyme	1	Ligase_(EC_6.-.-.-)	0.88	Central_intermediary_metabolism	1	NA	1	No_transmembrane
TribeFamily_1717_t06_3.1	Ribosomal protein S12, bacteri.,Nucleic acid-binding, OB-fold,Ribosomal protein S12/S23,Ribosomal protein S12, bacteri.,Ribosomal protein S12/S23,Ribosomal protein S12, bacteri.,	1	1	1	1	1	1	1	1	1	1	1	1	1	1	1	1	1	1	1	1	1	1	1	1	1	1	1	1	1	1	1	1	1	100	100	1		0	1	Nonenzyme	0.88	NA	1	Uncat	NA	Uncat	NA	No_transmembrane
TribeFamily_1300_t06_3.1	Ribose 5-phosphate isomerase,	1	1	1	1	1	1	1	1	1	1	1	1	1	1	1	1	1	1	1	1	2	1	1	1	1	1	1	1	1	1	1	1	1	85	100	1.07692		1	1	Enzyme	1	Uncat	NA	Uncat	NA	NA	1	No_transmembrane
TribeFamily_1271_t06_3.1	ABC-1,Protein kinase-like,	1	1	1	1	1	1	1	1	2	1	1	1	1	1	1	1	1	1	1	1	1	1	1	1	1	1	1	1	1	1	1	1	1	23	100	0.689231		0	1	Enzyme	1	Uncat	NA	Uncat	NA	NA	1	No_transmembrane
TribeFamily_1866_t06_3.1	Transcription factor TFIID, C-.,HhH-GPD,	1	1	1	1	1	1	1	1	1	1	1	1	1	1	1	1	1	1	1	1	1	1	1	1	1	1	1	1	1	1	1	0	1	100	100	1		0	1	Enzyme	1	Uncat	NA	Uncat	NA	NA	1	No_transmembrane
TribeFamily_1954_t06_3.1	Protein of unknown function DU.,	1	1	1	1	1	1	1	1	1	1	1	1	1	1	1	1	1	1	1	1	1	1	1	1	1	1	0	1	1	1	1	1	1	97	100	1		0	0	Nonenzyme	0.88	NA	1	Uncat	NA	Secreted	1	No_transmembrane
TribeFamily_1509_t06_3.1	Acetolactate synthase, small s.,Amino acid-binding ACT,	1	1	1	1	1	1	1	1	1	1	1	1	1	1	1	1	1	1	1	1	1	1	1	1	1	1	0	1	1	1	2	1	1	87	100	1		1	1	Enzyme	1	Lyase_(EC_4.-.-.-)	0.75	Uncat	NA	Secreted	0.75	No_transmembrane
TribeFamily_1923_t06_3.1	AMMECR1,	1	1	1	1	1	1	1	1	1	1	1	1	1	1	1	1	1	1	1	1	1	1	1	1	1	1	0	1	1	1	1	1	1	100	100	1		0	1	Enzyme	1	Uncat	NA	Central_intermediary_metabolism	0.86	NA	0.86	No_transmembrane
TribeFamily_961_t06_3.1	Succinate dehydrogenase, cytoc.,	2	1	1	1	1	1	2	2	1	1	1	1	1	1	1	1	1	1	1	2	1	1	1	1	0	1	1	1	2	1	1	1	1	100	94.4444	0.823529		1	1	Uncat	NA	NA	0.9	Energy_metabolism	0.9	NA	0.9	Uncat
TribeFamily_695_t06_3.1	GOLD,emp24/gp25L/p24,	1	1	1	1	1	1	1	1	2	1	1	1	1	1	2	2	2	2	3	3	0	2	1	2	0	1	1	1	1	1	1	1	1	17	95.6522	1.00302		0	1	Enzyme	0.9	Uncat	NA	Cell_envelope	0.8	Secreted	0.9	Uncat
TribeFamily_500_t06_3.1	Ribonuclease T2,	0	2	2	2	3	2	2	1	4	3	0	3	0	2	1	1	1	1	1	1	1	1	3	2	1	2	0	2	0	2	2	0	2	15	100	1.15851		0	1	Enzyme	0.93	Uncat	NA	Uncat	NA	Uncat	NA	No_transmembrane
TribeFamily_367_t06_3.1	Glycoside hydrolase, family 18,Glycoside hydrolase, chitinase.,	2	1	3	5	1	2	1	1	4	3	1	6	1	2	0	0	1	1	1	1	1	2	3	3	1	1	1	3	0	0	6	1	2	23	100	0.397115		0	1	Enzyme	1	Uncat	NA	Uncat	NA	Uncat	NA	No_transmembrane
TribeFamily_1868_t06_3.1	SAICAR synthetase,	1	1	1	1	1	1	1	1	1	1	1	1	1	1	1	1	1	1	1	1	1	1	1	1	1	1	1	1	0	1	1	1	1	11	100	0.110672		1	1	Enzyme	1	Uncat	NA	Uncat	NA	NA	1	No_transmembrane
TribeFamily_1510_t06_3.1	DEAD/DEAH box helicase, N-term.,DEAD/DEAH box helicase,Helicase, C-terminal,	1	1	1	1	1	1	1	1	1	2	1	1	1	1	0	1	1	1	1	1	2	1	1	1	1	1	1	1	0	1	1	1	1	5	100	0.78739		0	0	Enzyme	1	Ligase_(EC_6.-.-.-)	1	Uncat	NA	NA	1	No_transmembrane
TribeFamily_666_t06_3.1	Alanine racemase/group IV deca.,Ornithine decarboxylase,	2	1	4	3	1	1	1	1	3	2	1	1	1	1	1	1	1	1	1	1	1	1	1	1	1	1	1	1	1	1	2	1	1	98	100	0.583333		1	1	Enzyme	1	Uncat	NA	Uncat	NA	NA	1	No_transmembrane
TribeFamily_1451_t06_3.1	Protein of unknown function DU.,	1	1	1	1	1	1	1	1	2	1	1	1	1	1	1	1	1	1	1	1	1	1	1	1	1	1	0	1	1	1	2	1	1	16	81.25	0.38345		0	1	Nonenzyme	0.88	NA	1	Transport_and_binding	1	NA	0.88	Transmembrane
TribeFamily_1421_t06_3.1	Lecithin:cholesterol acyltrans.,	1	1	1	1	1	1	1	1	1	1	1	1	1	1	1	1	1	1	1	1	1	1	1	1	1	1	1	1	1	1	2	1	1	100	100	1		0	1	Enzyme	1	Ligase_(EC_6.-.-.-)	0.75	Cell_envelope	0.75	Uncat	NA	Transmembrane
TribeFamily_1392_t06_3.1		1	1	1	1	1	1	1	1	1	1	1	1	1	1	1	1	1	1	1	1	1	1	1	1	1	1	1	1	1	1	2	1	1	100	0	1		0	1	Enzyme	1	Uncat	NA	Uncat	NA	NA	1	No_transmembrane
TribeFamily_1095_t06_3.1	Ubiquitin-associated,Heat shock protein DnaJ, N-ter.,	1	1	1	1	1	1	1	1	1	1	1	1	1	1	1	1	1	1	1	1	1	1	1	1	1	1	1	1	1	2	3	1	1	95	100	1.15385		0	1	Enzyme	1	Uncat	NA	Uncat	NA	NA	1	No_transmembrane
TribeFamily_814_t06_3.1	Peptidase M1, membrane alanine.,Peptidase M, neutral zinc meta.,Peptidase M1, membrane alanine.,	1	1	1	1	1	1	1	2	1	1	1	1	1	1	1	1	1	1	1	1	1	1	1	2	2	1	1	2	1	1	3	1	1	12	94.1176	0.797468		0	1	Enzyme	1	Uncat	NA	Uncat	NA	NA	1	No_transmembrane
TribeFamily_477_t06_3.1	Phospholipid/glycerol acyltran.,	2	1	2	1	1	1	1	1	1	1	1	1	1	1	1	2	2	2	2	2	1	2	2	2	2	2	1	1	1	1	8	1	1	29	100	1.13935		0	1	Enzyme	0.89	NA	0.78	Transport_and_binding	0.78	NA	1	Transmembrane
TribeFamily_1184_t06_3.1	Fibrillarin,	1	1	1	1	1	1	1	1	1	1	1	1	1	1	0	1	1	1	1	1	1	1	1	1	1	1	1	1	1	1	4	1	1	100	100	0.923077		0	1	Enzyme	0.88	NA	1	Translation	0.88	NA	0.88	No_transmembrane
TribeFamily_933_t06_3.1	Nitrogen-fixing NifU-like, N-t.,FeS cluster assembly scaffold .,	1	1	1	1	1	1	1	1	1	1	1	1	1	1	1	1	1	2	2	2	1	1	1	1	1	1	1	1	1	1	2	1	1	95	100	1.07692		0	1	Enzyme	0.78	NA	1	Uncat	NA	Uncat	NA	No_transmembrane
TribeFamily_1005_t06_3.1	Glycogen synthase,	1	1	1	1	1	1	1	1	1	1	1	1	1	1	1	1	1	1	2	2	1	1	1	1	1	1	1	1	1	1	3	0	1	100	100	1.15385		1	1	Enzyme	1	Lyase_(EC_4.-.-.-)	0.89	Amino_acid_biosynthesis	1	NA	1	No_transmembrane
TribeFamily_1601_t06_3.1	GCN5-related N-acetyltransfera.,	1	1	1	1	1	1	1	1	1	1	1	1	1	1	1	1	1	1	1	1	1	1	1	1	1	1	1	1	1	1	1	1	1	34	100	0.998124		0	1	Enzyme	1	Uncat	NA	Uncat	NA	Secreted	0.88	No_transmembrane
TribeFamily_1512_t06_3.1	Protein of unknown function, A.,	1	1	1	1	1	1	1	1	1	1	1	1	1	1	1	1	1	1	1	1	1	1	1	1	1	1	1	1	1	1	1	1	1	33	100	1.02564		0	1	Enzyme	1	Uncat	NA	Uncat	NA	NA	1	No_transmembrane
TribeFamily_1661_t06_3.1	Protein of unknown function UP.,	1	1	1	1	1	1	1	1	1	1	1	1	1	1	1	1	1	1	1	1	1	1	1	1	1	1	1	1	1	1	1	1	1	100	100	1		0	1	Enzyme	1	Lyase_(EC_4.-.-.-)	0.88	Uncat	NA	NA	1	No_transmembrane
TribeFamily_1304_t06_3.1	Density-regulated protein DRP1,	1	1	1	1	1	1	1	1	1	1	1	1	1	1	1	1	1	1	1	1	1	1	1	1	1	1	1	1	1	1	2	1	1	100	100	1		0	0	Enzyme	1	Uncat	NA	Uncat	NA	Secreted	0.75	No_transmembrane
TribeFamily_1275_t06_3.1	Mitochondrial genome maintenan.,	1	1	1	1	1	1	1	1	1	1	1	1	1	1	1	1	1	1	1	1	1	1	1	1	1	1	1	1	1	1	2	1	1	68	100	1.37607		0	1	Enzyme	1	NA	0.88	Uncat	NA	Uncat	NA	No_transmembrane
TribeFamily_1453_t06_3.1		1	1	1	1	1	1	1	1	1	1	1	1	1	1	1	1	1	1	1	1	1	1	1	1	1	1	1	1	1	1	2	1	1	100	12.5	1		0	0	Uncat	NA	NA	1	Uncat	NA	NA	0.75	Transmembrane
TribeFamily_1037_t06_3.1	H+-transporting two-sector ATP.,ATP synthase V-type, A subunit,H+-transporting two-sector ATP.,H+-transporting two-sector ATP.,H+-transporting two-sector ATP.,	1	1	1	1	2	1	1	1	2	1	1	1	1	1	1	1	1	1	1	1	1	1	1	1	1	1	1	1	1	1	2	1	1	23	100	0.932262		1	1	Enzyme	0.89	Ligase_(EC_6.-.-.-)	0.78	Uncat	NA	NA	0.89	No_transmembrane
TribeFamily_876_t06_3.1	Calcium-binding EF-hand,Mitochondrial carrier protein,	1	1	2	1	1	1	1	1	2	1	1	1	1	1	1	1	2	1	1	1	1	2	1	1	1	1	1	1	1	1	2	1	1	3	100	0.844189		0	1	Enzyme	1	Uncat	NA	Uncat	NA	NA	1	No_transmembrane
TribeFamily_1215_t06_3.1		1	1	1	1	1	1	1	1	2	1	1	2	1	1	1	1	1	1	1	1	1	1	1	1	1	1	1	1	1	1	1	1	1	70	100	0.466667		1	1	Enzyme	1	Uncat	NA	Uncat	NA	NA	1	No_transmembrane
TribeFamily_1126_t06_3.1	CDP-alcohol phosphatidyltransf.,	1	1	2	1	1	1	1	1	1	1	1	2	1	1	1	1	1	1	1	1	1	1	1	1	1	1	1	1	1	1	1	1	1	100	100	0.875		1	1	Enzyme	0.89	NA	0.89	Uncat	NA	NA	0.89	Transmembrane
TribeFamily_965_t06_3.1	FAD-dependent glycerol-3-phosp.,	1	1	1	1	1	1	1	2	1	1	1	1	1	1	1	1	1	1	1	1	2	1	1	1	1	1	1	1	2	1	2	1	1	100	100	1.00513		1	1	Enzyme	1	Ligase_(EC_6.-.-.-)	1	Uncat	NA	NA	1	Uncat
TribeFamily_1423_t06_3.1	Cytochrome oxidase assembly,	1	1	1	1	1	1	1	1	1	1	1	1	1	1	1	1	1	1	1	1	2	1	1	1	1	1	1	1	1	1	1	1	1	52	100	1.03704		0	1	Nonenzyme	1	NA	1	Uncat	NA	NA	1	Transmembrane
TribeFamily_1364_t06_3.1	TPR repeat,	1	1	1	1	1	1	1	1	1	1	1	1	1	1	1	1	1	1	1	1	1	1	1	1	1	1	1	1	1	1	1	2	1	100	100	1		1	1	Enzyme	1	Uncat	NA	Translation	0.75	NA	1	No_transmembrane
TribeFamily_1303_t06_3.1	WD40-like,WD-40 repeat,	1	1	1	1	1	1	1	1	1	1	1	1	1	1	1	1	1	1	1	1	1	1	1	1	1	1	1	1	1	1	1	2	1	1	100	0.796907		0	0	Enzyme	0.88	Uncat	NA	Uncat	NA	NA	1	No_transmembrane
TribeFamily_1273_t06_3.1	HMG-I and HMG-Y, DNA-binding,	0	1	1	1	1	1	1	1	1	1	1	1	1	1	1	1	1	1	1	1	1	1	1	1	1	1	1	1	1	1	2	2	1	16	25	0.249721		0	1	Enzyme	0.88	NA	0.75	Uncat	NA	NA	1	No_transmembrane
TribeFamily_1362_t06_3.1	HEAT,	1	1	1	1	1	1	1	1	1	1	1	1	1	1	0	1	1	1	1	1	1	1	1	1	1	1	3	1	1	1	1	1	1	97	100	1		0	1	Enzyme	1	Uncat	NA	Uncat	NA	NA	1	No_transmembrane
TribeFamily_1332_t06_3.1	Esterase/lipase/thioesterase,	1	1	1	1	1	1	1	1	1	1	1	1	1	1	0	1	1	1	1	1	1	1	1	1	1	1	2	1	1	1	2	1	1	7	100	0.284336		0	1	Enzyme	1	Uncat	NA	Uncat	NA	Uncat	NA	Uncat
TribeFamily_1035_t06_3.1	Transcription factor TFIIB rel.,Cyclin,Transcription factor TFIIB rel.,Cyclin,Transcription factor TFIIB rel.,	1	1	1	1	1	1	1	1	1	1	1	1	1	1	0	1	1	1	1	1	2	1	2	1	1	1	2	1	1	1	2	1	1	50	94.1176	1.00513		0	1	Enzyme	0.75	Lyase_(EC_4.-.-.-)	0.75	Uncat	NA	NA	1	No_transmembrane
TribeFamily_1957_t06_3.1	Initiation factor eIF-4 gamma,.,Up-frameshift suppressor 2,	1	1	1	1	1	1	1	1	1	1	1	1	1	1	0	1	1	1	1	1	1	1	1	1	1	1	1	1	1	1	1	1	1	97	100	1		0	1	Enzyme	0.88	Uncat	NA	Uncat	NA	NA	1	No_transmembrane
TribeFamily_1898_t06_3.1	Initiation factor 2B related,	1	1	1	1	1	1	1	1	1	1	1	1	1	1	0	1	1	1	1	1	1	1	1	1	1	1	1	1	1	1	1	1	1	23	100	0.905983		0	1	Enzyme	1	Uncat	NA	Uncat	NA	NA	1	No_transmembrane
TribeFamily_331_t06_3.1	Flavodoxin/nitric oxide syntha.,	1	1	1	1	1	1	1	1	1	1	1	1	1	1	1	0	2	3	4	3	0	3	1	4	3	4	3	4	2	1	5	1	6	100	100	2.61538		0	0	Enzyme	1	Uncat	NA	Uncat	NA	NA	0.94	No_transmembrane
TribeFamily_1007_t06_3.1	Cornichon,	1	1	1	1	1	1	1	1	1	1	1	1	0	1	1	1	1	1	1	2	0	1	1	1	1	1	2	2	1	1	1	2	2	51	100	1.07692		0	1	Uncat	NA	NA	1	Uncat	NA	Uncat	NA	Transmembrane
TribeFamily_667_t06_3.1	Ribosomal protein S3Ae,	1	1	1	1	1	1	1	1	1	1	1	1	1	1	1	1	1	2	1	2	1	2	1	2	1	2	1	1	1	1	5	2	1	100	100	1.38462		0	1	Uncat	NA	NA	0.78	Translation	1	NA	0.89	No_transmembrane
TribeFamily_665_t06_3.1	Ribosomal protein L21e,Translation protein SH3-like,Ribosomal protein L21e,	1	1	1	1	1	1	1	1	1	1	1	1	1	1	1	1	1	2	1	2	1	2	1	2	2	2	1	1	1	1	4	2	1	100	100	1.46154		0	1	Nonenzyme	0.78	NA	0.89	Uncat	NA	Secreted	1	No_transmembrane
TribeFamily_551_t06_3.1	Ribosomal protein 60S,Ribosomal protein P2,	1	1	1	1	1	1	1	1	1	1	1	1	1	1	2	2	2	3	1	2	2	2	2	2	1	1	1	1	1	1	4	3	1	98	100	1.76923		0	1	Nonenzyme	1	NA	1	Uncat	NA	NA	1	No_transmembrane
TribeFamily_495_t06_3.1	Ribosomal protein L7, eukaryot.,Peptidase, cysteine peptidase .,	1	1	1	1	1	2	1	1	1	1	1	1	1	1	1	2	2	1	2	3	2	2	2	2	1	2	1	1	1	1	5	3	1	100	100	1.65128		0	1	Enzyme	0.9	NA	0.9	Translation	0.9	NA	1	No_transmembrane
TribeFamily_489_t06_3.1	SecY protein,	1	2	1	1	1	1	1	1	2	1	1	1	1	1	1	2	2	1	2	2	3	2	2	2	2	2	1	1	1	1	4	2	2	100	86.9565	1.68269		0	1	Nonenzyme	1	NA	1	Transport_and_binding	1	Uncat	NA	Transmembrane
TribeFamily_501_t06_3.1	SWIRM,Myb, DNA-binding,	1	1	1	1	1	1	1	1	1	1	1	1	1	1	1	2	2	2	3	2	2	2	2	2	2	2	1	1	1	1	4	2	2	13	95.8333	0.435556		0	1	Enzyme	1	Ligase_(EC_6.-.-.-)	1	Uncat	NA	NA	1	No_transmembrane
TribeFamily_240_t06_3.1	Zinc finger, GATA-type,	1	1	1	1	1	2	1	2	1	1	1	1	1	1	1	3	3	4	4	4	2	3	4	3	3	4	1	1	2	1	12	1	3	55	100	1.38462		1	1	Uncat	NA	NA	1	Regulatory_functions	0.77	NA	0.85	No_transmembrane
TribeFamily_668_t06_3.1	Protein of unknown function DU.,	1	1	1	1	1	1	0	1	1	1	1	1	1	1	1	1	1	2	2	2	1	2	2	2	2	2	1	2	1	1	3	1	1	61	30	1.15976		0	1	Nonenzyme	0.89	NA	1	Transport_and_binding	1	NA	0.89	Transmembrane
TribeFamily_1065_t06_3.1	Ribosomal protein S26E,Fibronectin, type III-like fol.,Ribosomal protein S26E,	1	1	0	1	1	1	0	1	1	1	1	1	1	1	0	1	1	2	1	2	1	1	1	1	1	1	1	1	1	1	4	2	1	100	100	1.25641		0	1	Nonenzyme	1	NA	1	Translation	1	Secreted	0.88	No_transmembrane
TribeFamily_1485_t06_3.1	Root hair defective 3 GTP-bind.,	1	1	1	1	1	1	1	1	1	1	1	1	1	1	1	1	1	1	1	1	1	1	1	1	1	1	1	1	1	1	2	1	1	100	93.75	1		0	0	Enzyme	1	Uncat	NA	Purines_and_pyrimidines	0.88	NA	1	Transmembrane
TribeFamily_1306_t06_3.1	Recoverin,Calcium-binding EF-hand,Recoverin,	1	1	1	1	1	1	1	1	1	1	1	1	1	1	1	1	1	1	1	1	1	1	1	1	1	1	1	1	1	1	2	1	1	14	100	0.783217		0	1	Enzyme	1	NA	1	Uncat	NA	Uncat	NA	No_transmembrane
TribeFamily_1039_t06_3.1	Cytochrome c1,Cytochrome c region,Cytochrome c1,	1	1	1	1	1	1	1	1	1	1	1	1	1	1	1	1	1	1	1	1	1	1	2	1	1	1	1	1	1	1	3	1	1	57	100	0.376923		1	1	Enzyme	1	Isomerase_(EC_5.-.-.-)	0.75	Uncat	NA	NA	0.75	Uncat
TribeFamily_967_t06_3.1	Cytochrome c region,Cytochrome c,Cytochrome c, class I,	1	1	1	1	1	1	1	1	1	1	1	1	1	1	1	1	2	2	1	2	1	1	1	1	1	1	1	1	1	1	2	1	1	100	100	1.23077		0	1	Uncat	NA	NA	1	Translation	0.89	Uncat	NA	No_transmembrane
TribeFamily_1662_t06_3.1	IPR013657,	1	1	1	1	1	1	1	1	1	1	0	1	1	1	1	1	1	1	1	1	1	1	1	1	1	1	1	1	1	1	2	1	1	100	33.3333	1.07692		0	0	Uncat	NA	NA	1	Uncat	NA	NA	0.86	Transmembrane
TribeFamily_938_t06_3.1	Ribosomal protein L23, N-termi.,Ribosomal L23 and L15e, core,Ribosomal L23 protein,	1	1	1	1	1	1	1	1	1	1	1	1	1	1	1	1	1	1	1	1	1	1	1	1	1	1	1	1	1	1	4	2	1	100	100	1		0	1	Nonenzyme	0.75	NA	0.88	Translation	0.88	Uncat	NA	No_transmembrane
TribeFamily_819_t06_3.1	Pyruvate kinase,	1	1	1	1	1	1	1	1	1	1	1	1	1	1	1	1	1	1	2	2	1	1	1	1	1	1	1	1	1	1	5	1	1	57	100	0.414201		1	1	Enzyme	1	Uncat	NA	Uncat	NA	NA	1	No_transmembrane
TribeFamily_1723_t06_3.1	ER lumen protein retaining rec.,	1	1	1	0	1	1	1	1	1	1	1	1	1	1	1	1	1	1	1	1	1	1	1	1	1	1	1	1	1	1	2	1	1	33	100	0.696833		0	1	Nonenzyme	0.88	NA	0.88	Uncat	NA	NA	1	Transmembrane
TribeFamily_878_t06_3.1	Synaptojanin, N-terminal,	1	1	1	1	1	1	1	1	1	1	1	1	1	1	1	1	1	2	1	1	1	1	1	1	2	1	1	1	1	2	2	2	1	10	93.75	0.557029		0	1	Enzyme	1	Uncat	NA	Biosynthesis_of_cofactors	0.75	NA	0.88	Transmembrane
TribeFamily_640_t06_3.1	Ribosomal protein S4E,RNA-binding S4,Ribosomal protein S4E,KOW,	1	1	1	1	1	1	1	1	1	1	1	1	1	1	1	1	1	2	1	2	1	2	2	2	2	2	1	1	1	1	3	3	1	100	100	1.53846		0	1	Enzyme	1	Uncat	NA	Uncat	NA	NA	0.89	No_transmembrane
TribeFamily_325_t06_3.1	Amino acid/polyamine transport.,	1	2	2	2	2	2	2	2	1	1	2	2	2	1	1	2	2	2	3	2	1	2	2	2	2	3	1	1	1	1	10	1	1	21	100	0.998759		0	1	Nonenzyme	0.92	NA	0.92	Transport_and_binding	1	NA	1	Transmembrane
TribeFamily_1298_t06_3.1	Proteasome/cyclosome, regulato.,	1	1	1	1	1	1	1	1	1	1	1	1	1	1	1	1	1	1	1	1	0	1	1	1	2	1	1	1	1	1	2	1	1	40	93.75	0.682927		0	1	Enzyme	1	Uncat	NA	Uncat	NA	NA	1	No_transmembrane
TribeFamily_135_t06_3.1	Aldo/keto reductase,	1	4	6	4	3	4	4	8	4	3	2	1	3	1	2	0	1	6	3	1	0	2	7	5	5	0	6	6	4	1	7	3	2	23	100	0.426781		0	1	Enzyme	1	Uncat	NA	Uncat	NA	NA	1	No_transmembrane
TribeFamily_1802_t06_3.1	Adenylate/cytidine kinase, N-t.,	1	1	1	1	1	1	1	1	1	1	0	1	1	1	1	1	1	1	1	1	1	1	1	1	1	1	1	1	1	1	1	1	1	100	26.6667	1.07692		0	1	Enzyme	1	NA	1	Uncat	NA	NA	0.86	No_transmembrane
TribeFamily_1001_t06_3.1	Leucyl-tRNA synthetase archae/.,Aminoacyl-tRNA synthetase, cla.,Aminoacyl-tRNA synthetase, cla.,	1	1	1	1	1	1	1	2	1	1	1	1	1	1	1	1	1	1	1	1	2	1	2	1	1	1	1	1	1	1	1	1	1	100	94.1176	1.07692		1	1	Enzyme	1	Ligase_(EC_6.-.-.-)	1	Uncat	NA	NA	1	No_transmembrane
TribeFamily_1715_t06_3.1	Zinc finger, C2H2-type,Ankyrin,	1	1	1	1	1	1	1	1	1	1	1	1	1	1	1	1	1	1	1	1	1	1	1	1	1	1	1	1	1	1	1	1	1	100	100	1		0	1	Enzyme	0.88	Ligase_(EC_6.-.-.-)	0.88	Uncat	NA	NA	1	No_transmembrane
TribeFamily_1656_t06_3.1	WD40-like,WD-40 repeat,	1	1	1	1	1	1	1	1	1	1	1	1	1	1	1	1	1	1	1	1	1	1	1	1	1	1	1	1	1	1	1	1	1	100	100	1		0	1	Enzyme	1	Uncat	NA	Uncat	NA	NA	1	No_transmembrane
TribeFamily_1448_t06_3.1	Phospholipid methyltransferase,	1	1	1	1	1	1	1	1	1	1	1	2	1	1	1	1	1	1	1	1	1	1	1	1	1	1	1	1	1	1	1	1	1	100	100	0.933333		1	1	Nonenzyme	0.89	NA	1	Uncat	NA	NA	1	Transmembrane
TribeFamily_1359_t06_3.1	WD-40 repeat,Quinonprotein alcohol dehydrog.,WD-40 repeat,	1	1	1	1	1	1	1	1	1	1	1	1	1	1	1	1	1	1	1	1	1	1	1	1	1	1	1	1	1	1	2	1	1	1	100	0.796907		0	1	Enzyme	1	Uncat	NA	Energy_metabolism	0.75	NA	1	No_transmembrane
TribeFamily_1329_t06_3.1	RNA-binding region RNP-1 (RNA .,	1	1	1	1	1	1	1	1	1	1	1	1	1	1	1	1	1	1	1	1	1	1	1	1	1	1	1	1	1	1	2	1	1	4	100	0.890479		0	1	Enzyme	0.75	NA	0.88	Uncat	NA	NA	0.88	No_transmembrane
TribeFamily_1418_t06_3.1	Protein of unknown function UP.,PUA,	1	1	1	1	1	1	1	1	1	1	1	1	1	1	1	1	1	1	1	1	1	1	1	1	1	1	1	1	1	1	2	1	1	100	100	1		0	1	Enzyme	1	Uncat	NA	Uncat	NA	NA	1	No_transmembrane
TribeFamily_1180_t06_3.1	Peptidase T1A, proteasome beta.,	1	1	1	1	1	1	1	1	1	1	1	1	1	1	1	1	1	1	1	1	2	1	1	1	1	1	1	1	1	1	2	1	1	20	100	1.00108		0	1	Enzyme	1	Uncat	NA	Uncat	NA	NA	1	No_transmembrane
TribeFamily_810_t06_3.1	Aspartate kinase region,Aspartate/glutamate/uridylate .,Aspartate kinase,Aspartate kinase region,Amino acid-binding ACT,	1	1	1	1	1	1	1	2	1	1	1	1	1	1	1	1	1	1	1	1	2	1	1	1	1	1	2	1	1	1	4	1	1	76	100	0.579882		1	1	Enzyme	1	Uncat	NA	Uncat	NA	NA	1	No_transmembrane
TribeFamily_1091_t06_3.1	Transcription factor TFIID, C-.,TATA-box binding,Transcription factor TFIID, C-.,TATA-box binding,	1	1	1	1	1	1	1	1	1	1	1	1	2	1	1	1	1	1	1	1	1	2	1	1	1	1	1	1	1	1	2	1	1	97	100	0.942308		0	1	Enzyme	0.88	NA	0.88	Uncat	NA	Secreted	0.75	No_transmembrane
TribeFamily_1714_t06_3.1	Triosephosphate isomerase,	1	1	1	1	1	1	1	1	1	1	1	1	1	1	1	1	1	1	1	1	1	1	1	1	1	1	1	1	1	1	1	1	1	36	100	0.710311		1	1	Enzyme	1	Uncat	NA	Amino_acid_biosynthesis	0.75	NA	1	No_transmembrane
TribeFamily_1417_t06_3.1	Smr protein/MutS2 C-terminal,	1	1	1	1	1	1	1	1	1	1	1	1	1	1	1	1	1	1	1	1	1	1	1	1	1	1	1	1	1	1	2	1	1	60	100	0.557029		0	0	Uncat	NA	NA	1	Translation	1	NA	1	No_transmembrane
TribeFamily_1447_t06_3.1	Protein of unknown function, A.,	1	1	1	1	1	1	1	1	1	1	1	1	1	1	1	1	1	1	1	1	2	1	1	1	1	1	1	1	1	1	1	1	1	34	100	1.02564		0	0	Enzyme	1	Uncat	NA	Uncat	NA	NA	1	No_transmembrane
TribeFamily_1269_t06_3.1		1	1	1	1	1	1	1	1	1	1	1	1	1	1	1	1	1	1	1	2	1	1	1	1	1	1	1	1	1	1	1	1	1	100	0	1.07692		0	1	Nonenzyme	0.75	NA	1	Transport_and_binding	0.75	NA	0.88	Transmembrane
TribeFamily_1870_t06_3.1		1	1	1	1	1	1	1	1	0	1	1	1	1	1	1	1	1	1	1	1	1	1	1	1	1	1	1	1	1	1	1	1	1	100	6.25	1.07692		0	1	Enzyme	0.88	Uncat	NA	Uncat	NA	Uncat	NA	No_transmembrane
TribeFamily_1006_t06_3.1	AFG1-like ATPase,	1	1	1	1	1	1	1	1	0	1	1	2	1	1	1	1	1	1	1	1	2	1	1	1	1	1	2	2	1	1	1	1	1	25	100	0.257525		0	0	Enzyme	1	Uncat	NA	Uncat	NA	NA	0.9	No_transmembrane
TribeFamily_813_t06_3.1	Eukaryotic translation initiat.,	1	1	1	1	1	1	1	1	1	1	1	1	1	1	1	1	1	1	1	1	1	1	1	1	1	1	2	2	2	2	2	2	1	48	100	0.525328		0	1	Enzyme	1	Uncat	NA	Uncat	NA	NA	0.89	No_transmembrane
TribeFamily_1391_t06_3.1	WD-40 repeat,Utp21 specific WD40-associated,	1	1	1	1	1	1	1	1	1	1	1	1	1	1	1	1	1	1	1	1	1	1	1	1	1	1	1	1	2	1	1	1	1	1	100	0.796907		0	1	Enzyme	1	Uncat	NA	Uncat	NA	NA	1	No_transmembrane
TribeFamily_663_t06_3.1	Survival protein SurE,Tubulin-tyrosine ligase,	1	3	2	2	2	2	2	2	1	1	1	1	1	1	1	1	1	1	1	1	1	1	1	1	1	1	2	1	1	2	1	1	1	54	100	0.844075		0	1	Enzyme	1	Uncat	NA	Central_intermediary_metabolism	0.8	NA	1	No_transmembrane
TribeFamily_1002_t06_3.1	Rhodanese-like,	1	3	2	2	1	1	1	1	1	1	1	1	0	1	1	1	1	1	1	1	1	1	1	1	1	1	1	1	1	1	1	1	1	38	100	0.538462		0	1	Enzyme	0.88	Uncat	NA	Uncat	NA	NA	0.88	No_transmembrane
TribeFamily_1210_t06_3.1		2	2	1	1	1	1	1	1	1	1	1	1	1	1	1	1	1	0	1	1	2	1	1	1	1	1	1	1	1	1	1	1	1	21	93.75	0.442105		1	1	Enzyme	1	NA	0.75	Uncat	NA	NA	0.88	Transmembrane
TribeFamily_754_t06_3.1	Porphobilinogen deaminase,	1	2	3	2	1	1	1	2	1	1	1	3	1	1	1	1	1	1	1	1	1	1	1	1	1	1	1	1	1	1	1	1	1	100	100	0.666667		1	1	Enzyme	1	Uncat	NA	Uncat	NA	NA	1	No_transmembrane
TribeFamily_664_t06_3.1	Aminotransferase, class I and .,	2	3	1	2	1	1	1	2	1	1	1	2	1	1	1	1	1	1	1	1	1	1	2	1	1	1	1	1	2	1	3	1	1	18	94.7368	0.441616		0	1	Enzyme	1	Ligase_(EC_6.-.-.-)	0.78	Uncat	NA	NA	1	No_transmembrane
TribeFamily_180_t06_3.1	Major facilitator superfamily .,	2	9	7	6	3	3	3	5	3	2	4	3	6	5	2	1	2	2	2	3	1	1	2	2	1	2	0	2	3	0	2	0	1	7	92.1569	0.260994		0	1	Nonenzyme	0.92	NA	1	Transport_and_binding	0.92	Uncat	NA	Transmembrane
TribeFamily_639_t06_3.1	Protein of unknown function DU.,	1	2	2	2	2	1	2	2	1	1	1	3	2	2	0	1	1	2	1	1	1	1	1	1	1	2	1	1	1	1	1	1	1	25	91.6667	0.220472		0	1	Enzyme	0.85	NA	0.77	Transport_and_binding	0.85	Uncat	NA	Transmembrane
TribeFamily_635_t06_3.1	Gamma-glutamyltranspeptidase,	1	1	3	1	1	1	2	2	2	2	1	2	1	2	0	1	1	1	1	1	1	1	1	1	1	1	1	1	2	2	2	2	1	54	100	0.468227		1	1	Enzyme	1	Uncat	NA	Uncat	NA	NA	0.91	No_transmembrane
TribeFamily_355_t06_3.1	Shikimate/quinate 5-dehydrogen.,	1	4	5	4	2	3	3	4	2	2	2	2	2	2	0	1	1	2	1	1	1	2	1	2	2	1	1	1	1	2	2	1	1	52	96.7742	0.213018		1	1	Enzyme	1	Ligase_(EC_6.-.-.-)	0.79	Uncat	NA	NA	0.86	Uncat
TribeFamily_147_t06_3.1	Major facilitator superfamily .,	2	7	10	6	5	4	7	10	3	2	2	5	2	3	1	1	2	0	1	1	0	4	2	6	3	2	6	2	1	1	2	0	1	46	94.4444	0.256098		0	1	Nonenzyme	0.92	NA	0.96	Transport_and_binding	0.92	NA	0.76	Transmembrane
TribeFamily_254_t06_3.1	GroES-like,Alcohol dehydrogenase superfam.,	1	4	4	2	3	3	3	7	2	2	2	1	2	3	0	1	0	1	1	1	0	2	2	2	4	2	2	9	1	2	2	1	1	4	100	0.171596		0	1	Enzyme	0.96	Uncat	NA	Uncat	NA	NA	0.83	No_transmembrane
TribeFamily_1568_t06_3.1	GrpE protein,GrpE protein, head,GrpE protein,	1	1	1	1	1	1	1	1	1	1	1	1	1	1	1	1	1	1	1	1	1	1	1	1	1	1	1	1	1	1	1	1	1	100	100	1		0	1	Enzyme	1	NA	0.75	Uncat	NA	Secreted	0.75	No_transmembrane
TribeFamily_1508_t06_3.1	WD-40 repeat,Quinoprotein amine dehydrogena.,WD-40 repeat,	1	1	1	1	1	1	1	1	1	1	1	1	1	1	1	1	1	1	1	1	1	1	1	1	1	1	1	1	1	1	1	1	1	1	100	0.796907		0	1	Enzyme	1	Uncat	NA	Energy_metabolism	0.88	NA	1	No_transmembrane
TribeFamily_1657_t06_3.1	Glycosyl transferase, family 4,	1	1	1	1	1	1	1	1	1	1	1	1	1	1	1	1	1	1	1	1	1	1	1	1	1	1	1	1	1	1	1	1	1	6	100	0		0	1	Nonenzyme	0.88	NA	0.88	Transport_and_binding	1	NA	0.88	Transmembrane
TribeFamily_1687_t06_3.1	Sugar 1,4-lactone oxidases,Oxygen oxidoreductase covalent.,FAD linked oxidase, N-terminal,D-arabinono-1,4-lactone oxidas.,	1	1	1	1	1	1	1	1	1	1	1	1	1	1	1	1	1	1	1	1	1	1	1	1	1	1	1	1	1	1	1	1	1	18	100	0.397782		0	1	Enzyme	1	Uncat	NA	Uncat	NA	NA	1	No_transmembrane
TribeFamily_1449_t06_3.1	Gtr1/RagA G protein,	1	1	1	1	1	1	1	1	1	1	1	1	1	1	1	1	1	1	1	1	1	1	1	1	1	1	1	1	1	1	2	1	1	22	100	0.871041		0	1	Enzyme	1	Uncat	NA	Uncat	NA	NA	0.88	No_transmembrane
TribeFamily_1121_t06_3.1	Cytochrome b5,	1	1	1	1	1	1	1	1	2	1	1	1	1	1	1	1	1	1	1	1	1	1	1	1	1	1	2	1	1	1	1	1	1	23	100	0.871041		0	0	Enzyme	0.75	NA	0.75	Uncat	NA	Uncat	NA	Uncat
TribeFamily_414_t06_3.1	Cation efflux protein,	2	2	3	3	1	2	2	2	2	2	2	2	2	2	1	1	1	2	1	2	1	1	1	1	1	2	2	2	1	1	4	1	1	46	96.2963	0.761273		0	1	Uncat	NA	NA	0.79	Transport_and_binding	0.86	NA	0.79	Transmembrane
TribeFamily_1092_t06_3.1	Mitochondrial substrate carrie.,	1	1	1	2	1	2	1	1	1	1	1	1	1	1	1	1	1	1	1	1	1	1	1	1	1	1	1	1	1	1	2	1	1	3	82.3529	0.844189		0	1	Enzyme	1	Lyase_(EC_4.-.-.-)	0.75	Uncat	NA	NA	1	No_transmembrane
TribeFamily_930_t06_3.1	Epsin, N-terminal,Phosphoinositide-binding clath.,Epsin, N-terminal,Ubiquitin interacting motif,	1	1	1	1	1	1	1	1	1	1	1	1	1	1	1	1	1	1	1	2	2	1	2	1	1	1	1	2	1	1	1	1	1	42	100	1.76923		0	1	Enzyme	0.9	NA	0.8	Translation	0.8	NA	1	No_transmembrane
TribeFamily_577_t06_3.1	SIT4 phosphatase-associated pr.,	1	1	1	1	1	1	1	1	1	1	1	1	1	1	1	2	2	3	2	4	2	2	2	2	2	2	1	0	1	1	2	1	1	92	100	1.77376		0	1	Enzyme	0.9	Uncat	NA	Uncat	NA	NA	1	No_transmembrane
TribeFamily_536_t06_3.1	Isocitrate dehydrogenase NADP-.,	1	1	1	1	1	1	1	1	1	1	1	1	1	1	1	2	2	3	3	3	2	2	2	2	2	2	1	1	1	1	2	1	1	100	100	2.07692		1	1	Enzyme	1	Uncat	NA	Uncat	NA	NA	1	No_transmembrane
TribeFamily_608_t06_3.1	Pyridoxal kinase,	1	1	1	1	1	1	1	1	1	1	0	1	1	1	2	2	2	2	2	2	2	2	2	2	2	2	1	1	1	1	1	2	1	100	85.7143	2.07101		0	0	Enzyme	1	Uncat	NA	Uncat	NA	NA	1	No_transmembrane
TribeFamily_753_t06_3.1		1	1	1	1	1	1	1	1	1	1	1	1	1	1	2	1	2	2	2	2	2	1	1	1	2	1	1	1	1	1	1	1	1	100	0	1.53846		1	1	Enzyme	1	Uncat	NA	Amino_acid_biosynthesis	0.78	NA	1	No_transmembrane
TribeFamily_636_t06_3.1	Glucose/ribitol dehydrogenase,	1	2	1	1	1	1	1	2	1	1	1	1	1	1	1	5	2	2	2	2	1	1	2	1	1	1	1	1	1	1	1	1	1	2	95.8333	1		0	1	Enzyme	1	Uncat	NA	Uncat	NA	NA	0.89	No_transmembrane
TribeFamily_691_t06_3.1	Yeast 2-isopropylmalate syntha.,Pyruvate carboxyltransferase,	1	2	1	1	1	1	0	1	1	1	1	1	2	1	1	2	2	1	2	2	1	2	2	2	2	2	1	1	1	1	0	1	1	100	100	1.57949		1	1	Enzyme	1	Ligase_(EC_6.-.-.-)	0.75	Central_intermediary_metabolism	0.75	NA	1	No_transmembrane
TribeFamily_1835_t06_3.1	Nop14-like protein,	1	1	1	1	1	1	0	1	1	1	1	1	1	1	1	1	1	1	1	1	1	1	1	1	1	1	1	1	1	1	1	1	1	100	100	1.07692		0	1	Nonenzyme	1	NA	1	Uncat	NA	NA	1	No_transmembrane
TribeFamily_521_t06_3.1	Protein kinase,Serine/threonine protein kinas.,	1	1	1	1	1	1	1	1	1	1	1	1	1	0	2	2	2	3	4	3	2	2	2	2	2	2	1	1	1	1	1	3	0	1	100	0.887076		0	0	Uncat	NA	NA	0.75	Uncat	NA	NA	1	No_transmembrane
TribeFamily_518_t06_3.1	GRAM,	1	1	1	1	1	1	0	1	1	1	1	1	1	0	0	2	2	3	4	4	3	2	2	2	2	2	1	1	1	1	3	1	1	98	95.8333	2.60256		0	0	Enzyme	1	Uncat	NA	Purines_and_pyrimidines	0.78	NA	1	Uncat
TribeFamily_376_t06_3.1	Natural resistance-associated .,	1	1	1	1	1	0	1	1	1	2	2	1	1	0	2	3	3	3	3	3	3	2	4	3	3	3	1	2	1	1	2	1	2	95	96.6667	2.92308		0	1	Nonenzyme	0.92	NA	0.92	Transport_and_binding	1	NA	1	Transmembrane
TribeFamily_575_t06_3.1	Cyclin, fungal Pcl/HCS26,Cyclin, N-terminal,Cyclin,	1	1	0	1	1	1	1	1	1	1	1	0	1	1	1	2	2	4	3	3	2	2	2	2	2	2	1	1	2	1	2	0	1	27	100	1.09687		0	1	Nonenzyme	0.78	NA	0.89	Uncat	NA	Uncat	NA	No_transmembrane
TribeFamily_550_t06_3.1	6-phosphogluconolactonase,	1	1	1	1	1	1	1	1	0	1	1	1	1	1	1	2	2	3	3	4	1	2	2	2	2	2	1	1	2	1	1	1	2	79	100	1.24923		1	1	Enzyme	0.92	Uncat	NA	Uncat	NA	NA	1	No_transmembrane
TribeFamily_1116_t06_3.1	eRF1 domain 1,Probable translation factor pe.,eRF1 domain 2,eRF1 domain 3,	1	1	1	1	1	1	1	1	0	1	1	1	1	0	1	1	1	2	2	2	1	1	1	1	1	1	1	1	2	1	1	1	1	97	100	1.52564		0	1	Enzyme	0.88	Uncat	NA	Uncat	NA	NA	0.88	No_transmembrane
TribeFamily_889_t06_3.1	Phospholipase/Carboxylesterase,Esterase/lipase/thioesterase,	0	1	1	1	1	2	1	1	1	1	1	2	1	1	1	1	1	1	1	1	1	1	1	1	1	1	2	2	1	1	3	1	1	57	100	0.318182		0	1	Enzyme	1	Uncat	NA	Uncat	NA	NA	0.9	No_transmembrane
TribeFamily_1772_t06_3.1	Peptidase T1A, proteasome beta.,	0	1	1	1	1	1	1	1	1	1	1	1	0	1	1	1	1	1	1	1	1	1	1	1	1	1	1	1	1	1	2	1	1	50	100	1.0355		0	1	Enzyme	1	Uncat	NA	Uncat	NA	Uncat	NA	No_transmembrane
TribeFamily_778_t06_3.1	Ribosomal protein S8E,	1	1	1	1	1	1	1	1	1	1	1	1	1	1	1	1	1	2	1	2	1	1	1	1	1	1	1	1	1	1	5	2	1	100	100	1.15385		0	1	Nonenzyme	1	NA	1	Translation	1	NA	1	No_transmembrane
TribeFamily_659_t06_3.1	Forkhead-associated,Zinc finger, RING-type,	1	1	1	1	1	1	1	1	1	1	1	1	1	1	1	1	1	2	1	2	1	1	1	1	1	1	1	1	1	1	9	1	1	43	100	0.794872		0	0	Uncat	NA	NA	0.89	Uncat	NA	NA	0.89	No_transmembrane
TribeFamily_867_t06_3.1	Ribosomal protein S12E,	1	1	1	1	1	1	1	1	1	1	1	1	1	1	1	1	1	1	1	1	1	1	1	1	1	1	1	1	1	1	5	2	1	100	100	1		0	1	Enzyme	1	NA	1	Translation	1	NA	0.75	No_transmembrane
TribeFamily_926_t06_3.1	Ribosomal protein S7, eukaryot.,	1	1	1	1	1	1	1	1	1	1	1	1	1	1	0	1	1	2	1	1	1	1	1	1	1	1	1	1	1	1	4	2	1	52	100	0.965517		0	1	Uncat	NA	Uncat	NA	Uncat	NA	Secreted	0.75	No_transmembrane
TribeFamily_1594_t06_3.1	Protein prenyltransferase,TPR repeat,	1	1	1	1	0	1	0	1	1	1	1	1	1	1	0	1	1	1	1	1	1	1	1	1	1	1	1	1	1	1	4	1	1	16	100	0.799007		0	0	Enzyme	1	NA	0.83	Uncat	NA	NA	1	No_transmembrane
TribeFamily_2007_t06_3.1	Sec61beta,	1	1	1	1	1	1	1	1	1	1	1	1	1	1	1	1	1	1	1	2	1	1	1	1	0	0	1	1	0	0	2	1	1	97	100	0.923077		0	1	Nonenzyme	0.89	NA	0.89	Uncat	NA	Uncat	NA	Transmembrane
TribeFamily_1473_t06_3.1	Superoxide dismutase, copper/z.,	1	1	1	1	1	1	1	2	1	1	1	1	1	1	0	1	1	1	1	1	1	1	1	1	0	0	2	1	1	0	4	1	1	100	100	0.717949		0	1	Uncat	NA	NA	0.88	Uncat	NA	NA	0.75	No_transmembrane
TribeFamily_811_t06_3.1	Ribosomal protein L18e,	1	0	1	1	1	1	1	1	1	1	1	1	1	1	1	1	1	2	1	2	1	1	2	1	0	0	1	1	1	1	6	2	1	98	94.4444	1.2426		0	1	Nonenzyme	1	NA	1	Translation	0.89	NA	1	No_transmembrane
TribeFamily_1032_t06_3.1	Ribosomal protein L34e,	1	1	1	1	1	1	1	1	1	1	1	1	1	1	0	1	1	1	1	2	1	2	1	1	0	0	1	1	1	1	4	2	1	100	94.4444	0.923077		0	1	Uncat	NA	NA	1	Translation	1	Secreted	0.78	No_transmembrane
TribeFamily_1033_t06_3.1		1	1	0	1	1	1	1	1	1	0	1	1	1	1	1	1	1	2	0	2	1	1	1	1	1	0	2	1	1	1	5	1	1	20	100	0.659615		0	1	Nonenzyme	1	NA	1	Translation	0.78	NA	0.78	No_transmembrane
TribeFamily_1203_t06_3.1	Zinc finger, C2H2-type,	1	1	1	1	1	1	2	1	1	1	1	1	1	1	1	1	1	1	1	1	1	1	1	1	1	1	1	1	1	1	3	0	1	3	100	0.62882		0	1	Uncat	NA	NA	1	Uncat	NA	Uncat	NA	No_transmembrane
TribeFamily_1085_t06_3.1	Mitochondrial carrier protein,	1	1	1	1	1	1	1	1	1	1	1	1	1	1	1	1	1	1	1	1	1	1	1	1	1	1	1	1	1	1	5	0	1	3	93.75	0.844189		1	1	Enzyme	0.88	Uncat	NA	Uncat	NA	NA	1	No_transmembrane
TribeFamily_1681_t06_3.1	Phosphoenolpyruvate carboxykin.,Phosphoenolpyruvate carboxykin.,Phosphoenolpyruvate carboxykin.,	1	1	1	1	1	1	1	1	1	1	1	1	1	1	0	1	1	1	1	1	2	1	1	1	1	1	1	1	1	1	2	0	1	100	100	1		1	1	Enzyme	1	Lyase_(EC_4.-.-.-)	0.75	Central_intermediary_metabolism	0.88	NA	1	No_transmembrane
TribeFamily_1268_t06_3.1	ATP-binding region, ATPase-lik.,	1	1	1	1	1	1	1	1	1	1	1	1	1	1	1	1	1	1	1	1	1	1	0	1	1	1	1	2	0	2	3	0	1	8	100	0.77437		0	1	Enzyme	1	Uncat	NA	Uncat	NA	NA	1	No_transmembrane
TribeFamily_868_t06_3.1	Protein of unknown function DU.,	1	1	1	1	1	1	1	1	1	1	1	1	1	1	0	1	1	1	1	1	1	1	1	1	1	1	2	2	2	2	3	1	1	36	100	0.737892		0	1	Enzyme	1	Uncat	NA	Uncat	NA	NA	0.89	Uncat
TribeFamily_149_t06_3.1	Peptidase aspartic, catalytic,Peptidase A1, pepsin,Peptidase aspartic, active sit.,Peptidase A1, pepsin,Peptidase aspartic, active sit.,Peptidase A1, pepsin,	2	2	3	2	2	2	2	3	1	2	1	2	1	2	0	4	2	0	1	1	1	1	1	1	1	1	3	17	5	5	30	0	2	22	97.7273	0.932531		0	1	Enzyme	0.97	Uncat	NA	Uncat	NA	Secreted	0.76	No_transmembrane
TribeFamily_686_t06_3.1	Acyltransferase ChoActase/COT/.,	1	1	1	1	1	1	1	2	1	1	1	1	1	1	1	1	1	1	1	1	2	1	1	1	1	1	3	4	2	1	3	0	1	47	100	1.3641		1	1	Enzyme	1	Uncat	NA	Central_intermediary_metabolism	0.82	NA	1	No_transmembrane
TribeFamily_1376_t06_3.1	Phosphatidate cytidylyltransfe.,	1	1	1	1	1	1	1	1	1	1	1	1	1	1	0	1	1	0	1	1	1	1	1	1	1	1	1	1	1	1	4	1	1	100	100	0.846154		1	1	Uncat	NA	NA	1	Transport_and_binding	0.88	Uncat	NA	Transmembrane
TribeFamily_1140_t06_3.1	Ribosomal protein S7E,	1	1	1	1	1	1	1	1	1	1	1	1	1	1	0	1	1	0	1	2	1	1	1	1	1	1	1	1	1	1	4	1	1	100	100	0.923077		0	1	Nonenzyme	0.78	NA	0.78	Translation	0.78	Secreted	1	No_transmembrane
TribeFamily_981_t06_3.1	Cytidylyltransferase,Probable nicotinate-nucleotide.,	1	1	1	1	1	1	1	2	1	1	1	2	1	1	0	1	1	0	1	2	1	1	1	1	1	1	1	1	1	2	3	1	1	100	100	0.807692		1	1	Enzyme	1	NA	0.9	Uncat	NA	NA	0.8	No_transmembrane
TribeFamily_599_t06_3.1	P-type ATPase of unknown pump .,E1-E2 ATPase-associated region,Haloacid dehalogenase-like hyd.,Cof protein,	1	1	1	1	1	2	1	2	3	1	1	1	1	2	0	1	1	0	1	1	3	0	1	1	1	1	2	2	1	3	5	2	1	7	94.1176	0.56521		0	0	Enzyme	1	Uncat	NA	Uncat	NA	Uncat	NA	Transmembrane
TribeFamily_1408_t06_3.1	Ribosomal protein S17e,	1	1	1	1	1	1	1	1	1	1	1	1	1	1	0	1	1	0	1	2	1	1	1	1	1	0	1	1	1	1	3	2	1	100	100	0.846154		0	1	Nonenzyme	1	NA	1	Translation	1	Uncat	NA	No_transmembrane
TribeFamily_1146_t06_3.1	Ribosomal protein L35Ae,	1	1	0	1	1	1	1	1	1	1	1	1	1	1	0	1	1	0	1	2	1	1	1	1	1	0	1	1	1	1	4	2	2	100	100	0.994083		0	1	Nonenzyme	0.8	NA	0.8	Translation	0.9	Secreted	1	No_transmembrane
TribeFamily_1380_t06_3.1	Ribosomal protein S11,	1	1	1	1	1	1	1	2	1	1	1	1	1	1	0	1	1	0	2	2	1	1	1	1	0	0	1	1	1	1	2	2	1	100	100	0.789744		0	1	Nonenzyme	0.78	NA	0.78	Uncat	NA	NA	1	No_transmembrane
TribeFamily_1178_t06_3.1	Ribosomal protein S4/9, eukary.,RNA-binding S4,	1	1	1	1	1	1	1	1	1	1	1	1	1	1	0	1	1	0	2	2	1	1	1	1	0	0	1	1	1	1	4	2	1	51	100	0.854111		0	1	Uncat	NA	NA	1	Translation	1	NA	1	No_transmembrane
TribeFamily_1942_t06_3.1	Major sperm protein,	1	1	1	1	1	1	1	1	1	1	1	1	1	1	0	1	1	0	1	2	1	1	1	1	0	0	2	1	1	1	2	1	1	18	100	0.380637		0	0	Enzyme	0.78	NA	0.89	Purines_and_pyrimidines	0.78	NA	0.89	Transmembrane
TribeFamily_1051_t06_3.1	Ribosomal protein L6E,	1	1	1	1	1	2	1	1	1	1	1	1	1	1	0	1	1	1	1	2	2	1	1	1	0	0	1	1	1	1	4	1	1	100	100	0.861538		0	1	Enzyme	0.78	NA	0.78	Uncat	NA	NA	0.89	No_transmembrane
TribeFamily_428_t06_3.1	Pleckstrin/ G-protein, interac.,DH,Citron-like,	1	1	1	1	1	1	1	1	1	1	1	1	1	1	1	1	1	0	1	2	2	1	1	1	1	1	4	3	4	2	12	2	1	22	100	0.815851		0	1	Enzyme	1	Ligase_(EC_6.-.-.-)	0.91	Uncat	NA	NA	0.91	No_transmembrane
TribeFamily_401_t06_3.1	SH3,Ras guanine nucleotide exchang.,Guanine nucleotide exchange fa.,Guanine-nucleotide dissociatio.,	1	2	3	1	2	1	1	1	1	1	1	1	1	1	1	1	1	1	2	2	1	1	1	1	1	1	5	3	2	2	9	2	2	27	95.8333	0.81086		0	1	Enzyme	0.92	Uncat	NA	Uncat	NA	NA	0.92	No_transmembrane
TribeFamily_541_t06_3.1	Heat shock factor (HSF)-type, .,Response regulator receiver,	1	1	2	1	1	1	1	1	1	1	1	1	1	1	1	1	1	1	1	1	2	1	1	1	1	1	2	2	1	2	11	1	1	10	100	0.403357		0	1	Uncat	NA	NA	1	Uncat	NA	NA	0.89	No_transmembrane
TribeFamily_1021_t06_3.1	Cytidylyltransferase,	1	1	1	1	1	1	1	1	1	1	1	0	1	1	1	1	1	1	1	1	1	1	1	1	1	1	2	2	1	1	3	1	1	52	93.75	0.933333		1	1	Enzyme	1	NA	0.75	Uncat	NA	NA	0.75	No_transmembrane
TribeFamily_1593_t06_3.1		1	1	1	1	1	1	1	1	1	1	1	1	1	1	1	1	1	1	1	1	1	1	1	1	1	0	1	1	1	1	2	1	1	73	6.25	0.769231		0	1	Enzyme	1	Uncat	NA	Uncat	NA	Uncat	NA	No_transmembrane
TribeFamily_1382_t06_3.1	Mitochondrial ATP synthase B c.,	1	1	1	1	1	1	1	1	1	1	1	1	1	1	1	1	1	1	1	1	1	1	1	1	1	0	1	1	1	1	3	1	1	100	100	0.923077		1	1	Enzyme	1	Uncat	NA	Uncat	NA	Secreted	0.88	No_transmembrane
TribeFamily_890_t06_3.1	Ribosomal protein L14b/L23e,	1	1	1	1	1	1	1	1	1	1	1	1	1	1	1	1	1	2	1	2	1	1	1	1	1	0	1	1	1	1	4	2	1	54	100	1		0	1	Enzyme	0.89	NA	0.89	Translation	1	Secreted	0.89	No_transmembrane
TribeFamily_1023_t06_3.1	Translation protein SH3-like,Ribosomal protein L26, eukaryo.,KOW,	1	1	1	1	1	1	1	1	1	1	1	1	1	1	1	1	1	1	1	2	1	1	1	1	1	0	1	1	1	1	4	1	1	100	100	1		0	1	Uncat	NA	NA	1	Translation	0.89	NA	0.78	No_transmembrane
TribeFamily_2009_t06_3.1	Mitochondrial import inner mem.,	1	1	1	1	1	1	1	1	1	1	1	1	1	1	0	1	1	1	1	1	1	1	1	1	1	1	1	1	1	1	1	1	0	48	100	0.961538		0	1	Nonenzyme	0.86	NA	1	Uncat	NA	NA	0.86	Transmembrane
TribeFamily_1564_t06_3.1	Importin-beta, N-terminal,HEAT,	1	1	1	1	1	1	1	1	1	1	1	1	1	1	0	1	1	1	1	1	1	1	1	1	1	2	1	1	1	1	1	1	1	24	93.75	1		0	1	Enzyme	1	Lyase_(EC_4.-.-.-)	1	Uncat	NA	NA	0.88	No_transmembrane
TribeFamily_959_t06_3.1	RhoGAP,	1	1	1	1	1	1	1	2	1	1	1	1	1	1	0	1	1	2	2	2	1	1	1	1	1	1	1	1	1	1	2	1	1	7	94.4444	0.566802		0	1	Enzyme	1	NA	0.89	Uncat	NA	NA	0.89	No_transmembrane
TribeFamily_1655_t06_3.1	Ankyrin,Zinc finger, DHHC-type,	1	1	1	1	1	1	1	2	1	1	1	1	1	1	0	1	1	1	1	2	1	1	1	0	1	1	1	1	1	1	1	1	1	2	100	0.108132		0	0	Uncat	NA	NA	1	Transport_and_binding	0.78	NA	1	Transmembrane
TribeFamily_1952_t06_3.1	Membrane bound O-acyl transfer.,	1	1	1	1	1	1	0	1	1	1	1	1	1	1	0	1	1	1	1	1	2	1	1	1	1	1	1	1	1	1	1	1	1	94	100	1.07692		0	1	Uncat	NA	NA	0.86	Uncat	NA	NA	1	Transmembrane
TribeFamily_1921_t06_3.1	Phosducin,Thioredoxin-like fold,	1	1	1	1	1	1	1	1	1	1	1	1	1	1	0	1	1	1	1	1	1	1	1	1	1	1	1	1	1	1	1	1	1	5	100	1.27567		0	1	Uncat	NA	NA	0.75	Translation	0.75	NA	1	No_transmembrane
TribeFamily_1862_t06_3.1		1	1	1	1	1	1	1	1	1	1	1	1	1	1	0	1	1	1	1	1	1	1	1	1	1	1	1	1	1	1	1	1	1	20	100	1.09402		0	0	Enzyme	1	NA	0.75	Uncat	NA	NA	1	No_transmembrane
TribeFamily_1624_t06_3.1	Zinc finger, C2H2-type matrin,	1	1	1	1	1	1	1	1	1	1	1	1	1	1	0	1	1	1	1	1	1	1	1	1	1	1	1	1	1	1	2	1	1	100	93.75	0.923077		0	1	Enzyme	0.75	NA	0.88	Uncat	NA	NA	0.88	No_transmembrane
TribeFamily_1389_t06_3.1	SMC protein, N-terminal,	1	1	1	1	1	2	1	1	1	1	1	1	1	1	0	1	1	1	1	1	2	1	1	1	1	1	1	1	1	1	1	1	1	2	93.75	0.681165		0	1	Nonenzyme	0.88	NA	1	Translation	0.88	NA	1	No_transmembrane
TribeFamily_1834_t06_3.1	NLI interacting factor,	1	1	1	1	1	1	1	1	1	1	1	1	1	1	0	1	1	1	1	1	1	1	1	1	1	1	1	1	1	1	1	1	1	5	100	1.27567		0	1	Enzyme	1	Uncat	NA	Uncat	NA	NA	1	No_transmembrane
TribeFamily_1775_t06_3.1	Dihydrouridine synthase, DuS,	1	1	1	1	1	1	1	1	1	1	1	1	1	1	0	1	1	1	1	1	1	1	1	1	1	1	1	1	1	1	1	1	1	20	100	1.09402		0	1	Enzyme	1	Uncat	NA	Uncat	NA	NA	0.88	No_transmembrane
TribeFamily_1864_t06_3.1	Diphthamide biosynthesis prote.,	1	1	1	1	1	1	1	1	1	1	1	1	1	1	0	1	1	1	1	1	1	1	1	1	1	1	1	1	1	1	1	1	1	46	100	0.928382		0	1	Enzyme	1	NA	0.75	Uncat	NA	NA	0.75	No_transmembrane
TribeFamily_1894_t06_3.1	Lipin, N-terminal conserved re.,	1	1	1	1	1	1	1	1	1	1	1	1	1	1	0	1	1	1	1	1	1	1	1	1	1	1	1	1	1	1	1	1	1	100	93.75	0.923077		0	1	Enzyme	1	NA	0.88	Central_intermediary_metabolism	0.75	NA	1	No_transmembrane
TribeFamily_1953_t06_3.1	Non-SMC condensin subunit, XCA.,HEAT,	1	1	1	1	1	1	1	1	1	1	1	1	1	1	0	1	1	1	1	1	1	1	1	1	1	1	1	1	1	1	1	1	1	100	100	0.923077		0	1	Enzyme	1	Ligase_(EC_6.-.-.-)	0.75	Uncat	NA	NA	1	No_transmembrane
TribeFamily_1507_t06_3.1	Putative rRNA pseudouridine sy.,Pseudouridylate synthase TruB,.,Uncharacterized domain 2,	1	1	1	1	1	1	1	1	1	1	1	1	1	1	0	1	1	1	1	1	1	1	1	1	1	1	1	1	1	1	2	1	1	94	100	0.807692		0	1	Enzyme	0.88	Ligase_(EC_6.-.-.-)	0.75	Amino_acid_biosynthesis	0.75	NA	1	No_transmembrane
TribeFamily_1626_t06_3.1	Ubiquitin,Peptidase C19, ubiquitin carbo.,	1	1	1	1	1	1	1	1	1	1	1	2	1	1	0	1	1	1	1	1	1	1	1	1	1	1	1	1	1	1	1	1	1	27	100	0.723558		0	1	Enzyme	1	Uncat	NA	Uncat	NA	Uncat	NA	No_transmembrane
TribeFamily_751_t06_3.1	LETM1-like,	1	1	1	1	1	1	1	1	1	1	1	1	1	1	0	2	2	2	2	2	2	1	1	1	1	1	1	1	1	1	3	1	1	61	100	1.39103		0	0	Enzyme	0.89	Uncat	NA	Uncat	NA	Uncat	NA	Uncat
TribeFamily_1150_t06_3.1	Phosphoesterase, PA-phosphatas.,	1	1	1	1	1	1	1	1	1	1	1	1	1	1	0	1	2	1	2	2	1	1	1	1	1	1	1	1	1	1	1	1	1	97	100	1.15385		1	1	Uncat	NA	NA	0.78	Uncat	NA	Uncat	NA	Transmembrane
TribeFamily_1803_t06_3.1	Possible metal-binding region .,Protein of unknown function DU.,	1	1	1	1	1	1	1	1	1	1	1	1	1	1	0	1	1	1	1	1	1	1	1	1	1	1	1	1	1	1	1	1	1	100	100	0.923077		0	1	Enzyme	0.88	NA	0.88	Uncat	NA	NA	1	No_transmembrane
TribeFamily_1774_t06_3.1	Peptidase M, neutral zinc meta.,	1	1	1	1	1	1	1	1	1	1	1	1	1	1	0	1	1	1	1	1	1	1	1	1	1	1	1	1	1	1	1	1	1	100	93.75	0.923077		0	0	Enzyme	0.88	NA	0.75	Uncat	NA	Secreted	0.75	No_transmembrane
TribeFamily_1625_t06_3.1		1	1	2	1	1	1	1	1	1	1	1	1	1	1	0	1	1	1	1	1	1	1	1	1	1	1	1	1	1	1	1	1	1	100	94.1176	0.861538		1	1	Enzyme	1	Uncat	NA	Uncat	NA	NA	0.88	No_transmembrane
TribeFamily_1209_t06_3.1	Transcription initiation facto.,Histone-fold,	1	1	1	1	1	1	2	2	1	1	1	1	2	1	0	1	1	1	1	1	1	1	1	1	1	1	1	1	1	1	1	1	1	41	100	0.190045		0	1	Enzyme	1	NA	0.78	Uncat	NA	NA	1	No_transmembrane
TribeFamily_1000_t06_3.1	Sterol desaturase,SUR2-type hydroxylase/desatura.,	2	1	1	1	1	1	1	1	2	2	1	1	1	1	0	1	1	1	1	1	1	1	1	1	1	1	1	1	1	1	2	1	1	20	93.75	0.455621		1	1	Enzyme	1	Lyase_(EC_4.-.-.-)	0.75	Uncat	NA	Uncat	NA	Transmembrane
TribeFamily_869_t06_3.1	SEC7-like,	1	1	1	1	1	1	1	1	2	1	1	1	1	0	0	1	1	1	2	2	3	1	1	1	1	1	1	1	2	1	2	1	1	9	100	0.828402		0	0	Enzyme	1	Ligase_(EC_6.-.-.-)	1	Uncat	NA	NA	1	No_transmembrane
TribeFamily_839_t06_3.1	Midasin,ATPase associated with various.,ATP/GTP-binding site motif A (.,Sigma-54 factor, interaction r.,ATPase associated with various.,ATPase associated with various.,ATP/GTP-binding site motif A (.,ATPase associated with various.,ATPase associated with various.,von Willebrand factor, type A,	1	1	1	1	1	1	1	1	3	1	1	1	1	1	0	1	1	1	1	1	3	0	2	1	1	2	1	1	2	1	2	1	1	9	93.75	0.792453		0	1	NA	NA	NA	NA	NA	NA	NA	NA	NA
TribeFamily_1595_t06_3.1		1	1	1	1	1	1	1	2	1	1	1	1	1	1	0	1	1	1	1	1	2	1	1	1	1	1	0	1	1	1	1	1	1	2	93.75	0.16403		1	1	Enzyme	1	Ligase_(EC_6.-.-.-)	0.88	Uncat	NA	NA	1	No_transmembrane
TribeFamily_1892_t06_3.1	VHS,Zinc finger, FYVE-type,Ubiquitin interacting motif,	1	0	0	1	1	1	1	1	1	2	1	1	1	1	0	1	1	1	1	1	1	1	1	1	1	1	1	1	1	1	2	1	1	4	100	0.825358		0	1	Enzyme	0.75	NA	0.88	Uncat	NA	NA	1	No_transmembrane
TribeFamily_1327_t06_3.1	Hpt,	1	1	0	1	1	1	1	1	1	1	1	1	1	1	0	1	1	1	1	1	2	1	1	1	1	1	1	1	1	1	3	1	1	100	20	1.07692		0	1	Enzyme	0.88	NA	0.75	Translation	0.88	NA	1	No_transmembrane
TribeFamily_928_t06_3.1	Ribosomal protein L10E,	1	1	1	1	1	1	1	1	1	1	1	1	1	1	0	1	1	1	1	1	1	1	1	1	1	1	1	1	1	1	5	2	1	100	100	0.923077		0	1	Enzyme	1	NA	0.88	Amino_acid_biosynthesis	0.75	Uncat	NA	No_transmembrane
TribeFamily_1208_t06_3.1	Nucleoside phosphatase GDA1/CD.,	1	1	1	1	1	1	1	1	1	1	1	1	1	1	0	1	1	1	1	1	1	1	1	1	1	1	1	1	1	1	3	1	2	31	100	1.0311		1	1	Enzyme	1	Uncat	NA	Cell_envelope	0.89	Uncat	NA	Transmembrane
TribeFamily_870_t06_3.1	AWS,Nuclear protein SET,SET-related region,WW/Rsp5/WWP,	1	1	1	1	1	1	1	1	1	1	1	1	1	1	0	1	1	1	1	1	3	1	1	1	1	1	1	1	1	2	4	1	1	29	100	0.391608		0	0	Enzyme	1	Uncat	NA	Uncat	NA	NA	1	No_transmembrane
TribeFamily_1534_t06_3.1		1	1	1	1	1	1	1	1	1	1	1	1	1	1	0	1	1	1	1	1	1	1	1	1	1	1	1	1	1	1	2	1	1	24	100	0.982456		0	1	Enzyme	1	Uncat	NA	Uncat	NA	NA	0.88	No_transmembrane
TribeFamily_1475_t06_3.1	Calcium-binding EF-hand,Calponin-like actin-binding,Actin-binding, actinin-type,Calponin-like actin-binding,Actin-binding, actinin-type,Calponin-like actin-binding,	1	1	1	1	1	1	1	1	1	1	1	1	1	1	0	1	1	1	1	1	1	1	2	1	1	1	1	1	1	1	2	1	1	18	100	0.760181		0	1	Enzyme	1	Uncat	NA	Central_intermediary_metabolism	0.75	NA	1	No_transmembrane
TribeFamily_719_t06_3.1	CCR4-Not complex component, No.,	1	1	2	1	1	1	1	1	1	1	1	1	1	1	0	1	1	1	1	1	3	1	2	1	1	2	1	1	1	1	5	1	1	95	94.4444	1.07692		0	1	Enzyme	1	Ligase_(EC_6.-.-.-)	0.75	Uncat	NA	NA	1	No_transmembrane
TribeFamily_1565_t06_3.1	Acetohydroxy acid isomeroreduc.,6-phosphogluconate dehydrogena.,Acetohydroxy acid isomeroreduc.,	1	1	1	1	1	1	1	1	1	1	1	2	0	1	0	1	1	1	1	1	1	1	1	1	1	1	1	1	1	1	2	1	1	97	93.75	0.923077		1	1	Enzyme	0.89	Ligase_(EC_6.-.-.-)	0.78	Uncat	NA	Secreted	0.89	No_transmembrane
TribeFamily_689_t06_3.1	Ribosomal protein L7A,	1	1	1	1	1	1	1	1	1	1	1	1	1	1	0	1	1	1	1	2	2	2	2	2	2	2	2	1	1	1	3	1	1	100	100	1.46154		0	1	Uncat	NA	NA	0.89	Translation	0.78	NA	1	No_transmembrane
TribeFamily_402_t06_3.1	C2,WW/Rsp5/WWP,WW,HECT,	1	1	1	1	1	1	1	2	2	1	1	1	1	1	0	2	2	2	2	2	2	2	2	2	2	2	3	2	1	1	7	3	2	29	100	0.816976		0	0	Enzyme	1	Ligase_(EC_6.-.-.-)	0.91	Uncat	NA	NA	1	No_transmembrane
TribeFamily_840_t06_3.1		1	1	1	1	1	1	1	1	1	1	1	1	1	1	0	1	1	1	1	1	1	2	2	2	2	2	1	1	1	1	2	2	1	1	100	0.796907		0	1	Enzyme	1	NA	0.75	Uncat	NA	NA	1	No_transmembrane
TribeFamily_661_t06_3.1	SPla/RYanodine receptor SPRY,	1	1	1	1	1	1	1	1	1	1	1	1	1	1	1	1	1	1	1	1	1	2	2	2	2	2	1	1	1	1	6	1	1	30	100	0.584615		0	1	Enzyme	1	NA	1	Cell_envelope	0.75	NA	0.75	Transmembrane
TribeFamily_485_t06_3.1	Zinc finger, C2H2-type,	1	2	1	1	1	1	1	1	1	2	1	1	1	1	0	1	1	1	1	1	1	2	2	2	2	3	1	1	1	2	11	1	1	5	100	0.62882		0	1	Nonenzyme	1	NA	1	Regulatory_functions	1	Uncat	NA	No_transmembrane
TribeFamily_805_t06_3.1	Ribosomal protein S2, eukaryot.,	1	1	1	1	1	1	1	1	1	1	1	1	1	0	1	1	1	0	1	2	1	1	2	1	1	1	1	1	1	2	5	2	1	37	100	1.0217		0	1	Enzyme	1	NA	0.88	Uncat	NA	NA	1	No_transmembrane
TribeFamily_687_t06_3.1	RNA-binding region RNP-1 (RNA .,	1	1	1	1	1	1	1	1	1	0	1	1	1	1	0	2	2	0	2	2	2	2	2	2	2	2	1	1	0	1	3	2	1	5	100	0.890479		0	0	Uncat	NA	NA	0.88	Uncat	NA	NA	1	No_transmembrane
TribeFamily_1325_t06_3.1	AAA ATPase,Dynein heavy chain,	1	1	1	1	1	1	1	1	1	1	1	1	1	0	0	1	1	0	1	1	3	1	1	1	1	1	2	2	1	1	1	1	1	97	100	1		0	1	Enzyme	1	Uncat	NA	Uncat	NA	NA	1	No_transmembrane
TribeFamily_1207_t06_3.1	P-type ATPase of unknown pump .,E1-E2 ATPase-associated region,Haloacid dehalogenase-like hyd.,Haem peroxidase, plant/fungal/.,Cof protein,	1	1	1	1	1	1	1	1	1	1	1	1	1	0	0	1	1	0	1	1	2	2	1	3	1	2	1	1	1	1	1	1	1	6	100	0.612966		0	1	Enzyme	1	Ligase_(EC_6.-.-.-)	0.86	Transport_and_binding	0.86	Secreted	0.86	Transmembrane
TribeFamily_1832_t06_3.1	Prefoldin alpha-like,	1	1	1	1	1	1	1	1	1	1	1	1	1	1	1	1	1	0	1	1	1	1	1	1	1	1	1	1	1	1	1	1	1	100	100	0.923077		0	1	Uncat	NA	NA	0.88	Translation	0.75	Uncat	NA	No_transmembrane
TribeFamily_1654_t06_3.1	BRO1,	1	1	1	1	1	1	1	1	1	1	1	1	1	1	1	1	1	0	1	1	2	1	1	1	1	1	1	1	1	1	2	0	1	5	93.75	0.818182		0	0	Enzyme	1	NA	0.75	Uncat	NA	NA	1	No_transmembrane
TribeFamily_1831_t06_3.1	UBA/THIF-type NAD/FAD binding .,Molybdenum cofactor biosynthes.,UBA/THIF-type NAD/FAD binding .,NAD-binding site,Ubiquitin-activating enzyme re.,	1	1	1	1	1	1	1	1	1	1	1	1	1	1	1	1	1	0	1	1	1	1	1	1	1	1	1	1	1	1	1	1	1	8	100	0.650218		0	1	Enzyme	1	Uncat	NA	Uncat	NA	NA	1	No_transmembrane
TribeFamily_1621_t06_3.1	Electron transfer flavoprotein.,	1	1	1	1	1	1	1	1	1	1	1	1	1	1	1	1	1	0	1	1	1	1	1	1	1	1	1	1	1	1	2	1	1	100	100	0.923077		0	1	Enzyme	1	Ligase_(EC_6.-.-.-)	0.75	Uncat	NA	NA	1	No_transmembrane
TribeFamily_1896_t06_3.1	RNA polymerase, RBP11-like,RNA polymerase, dimerisation,DNA-directed RNA polymerase, 1.,	1	1	1	1	1	1	1	1	1	1	1	1	1	1	1	1	1	1	1	1	0	1	1	1	1	1	1	1	1	1	1	1	1	38	100	0.619231		0	1	Uncat	NA	Uncat	NA	Uncat	NA	Uncat	NA	No_transmembrane
TribeFamily_1063_t06_3.1	Auxin Efflux Carrier,	1	1	1	1	1	1	1	1	1	1	1	1	1	1	2	1	2	1	1	1	0	1	1	1	1	1	1	1	1	1	3	1	1	26	100	0.683992		0	1	Enzyme	1	NA	0.88	Transport_and_binding	1	NA	0.75	Transmembrane
TribeFamily_1985_t06_3.1	Mov34/MPN/PAD-1,Mov34-1,	1	1	1	1	1	1	1	1	1	1	1	1	0	1	1	1	1	1	1	1	0	1	1	1	1	1	1	1	1	1	1	1	1	11	100	0.789744		0	1	Enzyme	1	Ligase_(EC_6.-.-.-)	0.75	Central_intermediary_metabolism	1	NA	0.75	No_transmembrane
TribeFamily_1152_t06_3.1	MRG,	1	1	1	1	1	1	1	1	2	2	2	1	1	2	1	1	1	1	1	1	0	1	1	0	1	1	1	1	1	1	1	1	1	1	94.4444	0.883121		0	0	Enzyme	0.8	Uncat	NA	Uncat	NA	NA	0.8	No_transmembrane
TribeFamily_1685_t06_3.1	Ham1-like protein,	1	1	1	1	2	1	1	1	1	1	1	1	1	1	1	1	1	1	1	1	0	1	1	1	1	1	1	1	1	1	1	1	1	2	100	0.16403		0	0	Enzyme	0.89	Uncat	NA	Uncat	NA	NA	0.89	No_transmembrane
TribeFamily_1299_t06_3.1	Ferredoxin,2Fe-2S ferredoxin, iron-sulfur.,Alpha-helical ferredoxin,	1	1	1	1	1	1	1	1	1	1	1	1	1	1	1	1	1	1	2	1	0	1	1	1	1	1	1	1	1	1	2	1	1	19	100	0.555466		1	1	Enzyme	0.88	Uncat	NA	Uncat	NA	Uncat	NA	No_transmembrane
TribeFamily_1536_t06_3.1	Riboflavin kinase / FAD synthe.,	1	1	1	1	1	1	1	1	1	1	1	2	1	1	1	1	1	1	1	1	0	1	1	1	1	1	1	1	1	0	2	1	1	30	100	0.757835		1	1	Enzyme	1	Uncat	NA	Uncat	NA	Uncat	NA	No_transmembrane
TribeFamily_2012_t06_3.1	Defender against death DAD pro.,	1	1	0	1	1	1	1	1	1	1	1	1	1	1	1	1	1	1	1	1	0	1	1	1	1	1	1	1	1	1	1	1	1	100	100	0.994083		0	1	Nonenzyme	1	NA	1	Uncat	NA	Uncat	NA	Transmembrane
TribeFamily_1538_t06_3.1	Protein of unknown function DU.,	1	1	1	1	1	2	1	1	1	1	1	1	1	1	1	1	1	1	1	1	0	1	1	1	1	1	1	1	1	1	1	1	1	94	100	0.807692		0	1	Enzyme	0.86	Uncat	NA	Uncat	NA	NA	1	No_transmembrane
TribeFamily_2189_t06_3.1	NAD-dependent epimerase/dehydr.,	1	1	1	1	1	1	1	1	1	1	1	1	1	1	1	1	1	1	1	1	0	1	1	1	1	1	1	0	1	0	1	1	1	37	33.3333	0.7		0	1	Enzyme	1	Uncat	NA	Uncat	NA	NA	0.86	No_transmembrane
TribeFamily_1597_t06_3.1	Asparagine synthase,	1	1	1	1	1	1	1	1	1	1	1	1	1	1	1	1	1	1	1	1	0	1	1	1	1	1	1	0	3	1	1	1	1	34	100	0.519231		1	1	Enzyme	1	Uncat	NA	Uncat	NA	NA	1	No_transmembrane
TribeFamily_1060_t06_3.1	Maf-like protein,	2	1	1	1	1	1	2	2	1	2	2	2	0	1	1	1	1	1	1	1	0	1	1	1	1	1	1	0	1	1	1	1	1	25	100	0.809066		0	0	Uncat	NA	NA	0.8	Uncat	NA	NA	0.8	No_transmembrane
TribeFamily_843_t06_3.1	Ubiquitin-conjugating enzyme, .,	2	1	1	1	1	2	1	1	1	1	1	2	1	1	1	1	1	1	1	1	0	2	1	1	1	1	2	1	1	1	2	1	2	7	100	0.630664		0	1	Uncat	NA	Uncat	NA	Uncat	NA	Uncat	NA	Uncat
TribeFamily_693_t06_3.1	BolA-like protein,	1	1	1	1	0	2	2	2	2	2	2	2	1	2	1	1	1	1	1	1	0	1	1	1	1	1	3	2	1	1	1	1	1	27	60	0.742204		0	0	Uncat	NA	NA	1	Uncat	NA	Uncat	NA	Uncat
TribeFamily_744_t06_3.1	Carbohydrate kinase, FGGY,	1	1	1	1	1	2	2	2	2	2	1	2	2	1	1	1	1	1	1	1	0	1	1	1	1	1	2	2	1	1	1	1	1	10	95	0.19439		1	1	Enzyme	1	Uncat	NA	Uncat	NA	Uncat	NA	No_transmembrane
TribeFamily_2005_t06_3.1	DNA-binding HORMA,	1	1	1	1	1	1	1	1	1	1	1	0	1	1	1	1	1	1	1	1	0	1	1	1	1	1	1	1	1	1	1	1	1	53	100	0.952663		0	1	Enzyme	1	Uncat	NA	Uncat	NA	NA	1	No_transmembrane
TribeFamily_1682_t06_3.1	Phosphatidate cytidylyltransfe.,	1	1	1	1	1	1	1	1	1	1	1	1	1	1	1	1	1	1	1	1	0	2	1	1	1	1	1	1	1	1	1	1	1	100	100	1		0	1	Nonenzyme	0.75	NA	1	Uncat	NA	Uncat	NA	Transmembrane
TribeFamily_865_t06_3.1	GOLD,emp24/gp25L/p24,	1	1	1	1	1	1	1	1	1	0	1	1	1	1	1	2	1	3	2	3	0	1	1	1	1	1	1	1	1	1	2	1	1	16	95	1.00302		0	1	Nonenzyme	0.8	NA	0.9	Cell_envelope	0.8	Secreted	0.8	Transmembrane
TribeFamily_2279_t06_3.1	Ribosomal protein S19/S15,	1	1	1	0	0	1	1	1	1	1	1	0	1	1	1	1	1	1	1	1	0	1	1	1	1	1	1	1	1	1	1	1	1	66	100	0.497041		0	1	Enzyme	1	NA	0.83	Uncat	NA	Secreted	1	No_transmembrane
TribeFamily_2272_t06_3.1		1	1	1	0	0	1	1	1	1	1	1	1	1	1	0	1	1	1	1	1	0	1	1	1	1	1	1	1	1	1	1	1	1	97	0	1.07692		0	1	Enzyme	1	Uncat	NA	Uncat	NA	NA	0.86	Uncat
TribeFamily_779_t06_3.1	RNA recognition, region 1,	2	1	3	1	1	1	1	2	1	1	2	2	1	1	0	1	1	1	1	1	1	1	1	1	1	1	1	1	2	2	2	0	1	4	100	0.890479		0	1	Uncat	NA	NA	0.9	Uncat	NA	NA	1	No_transmembrane
TribeFamily_1087_t06_3.1	Cystathionine beta-synthase,Pyridoxal-5'-phosphate-depende.,Cysteine synthase/cystathionin.,CBS,	3	1	1	1	1	1	1	2	1	1	1	1	1	1	1	1	1	1	1	1	1	1	1	1	1	1	1	1	1	1	2	0	1	20	100	0.602151		1	1	Enzyme	1	Uncat	NA	Central_intermediary_metabolism	0.75	NA	1	No_transmembrane
TribeFamily_838_t06_3.1	Single hybrid motif,Biotin/lipoyl attachment,Dihydrolipoamide succinyltrans.,2-oxo acid dehydrogenase, lipo.,Catalytic domain of components.,	1	2	3	1	1	1	2	2	1	1	1	1	1	1	1	1	1	1	1	1	1	1	1	1	1	1	1	1	1	1	2	1	1	31	100	0.694789		1	1	Enzyme	1	Uncat	NA	Uncat	NA	NA	1	No_transmembrane
TribeFamily_717_t06_3.1	E-class P450, group IV,	1	2	2	1	1	1	2	2	1	1	1	2	2	1	1	1	1	1	1	1	1	1	1	1	1	1	1	1	1	1	3	1	1	2	100	0.16638		1	1	Enzyme	1	Uncat	NA	Uncat	NA	NA	0.8	Uncat
TribeFamily_390_t06_3.1	Galactose-binding like,Sad1/UNC-like, C-terminal,	2	1	2	2	3	3	2	4	2	2	2	2	2	2	0	2	2	1	0	1	1	2	2	2	2	1	2	2	0	2	3	1	1	6	100	0.416707		0	1	Enzyme	1	Uncat	NA	Uncat	NA	NA	0.93	No_transmembrane
TribeFamily_808_t06_3.1	Mg-dependent DNase, TatD,	1	3	2	1	2	1	2	2	1	1	1	1	1	2	1	1	1	1	1	1	1	1	1	1	1	1	0	1	1	1	1	1	1	57	100	0.676923		0	0	Enzyme	1	Uncat	NA	Uncat	NA	NA	0.91	No_transmembrane
TribeFamily_565_t06_3.1	delta-1-pyrroline-5-carboxylat.,Aldehyde dehydrogenase,NAD-dependent aldehyde dehydro.,Aldehyde dehydrogenase,	1	3	4	1	3	1	2	8	1	1	1	1	1	1	0	1	1	1	1	1	1	1	1	1	1	1	1	1	1	1	1	1	1	9	100	0.399816		1	1	Enzyme	1	Uncat	NA	Uncat	NA	NA	0.91	No_transmembrane
TribeFamily_1800_t06_3.1	CHCH,	1	1	1	1	1	1	1	1	1	1	0	1	1	1	1	1	1	1	1	1	1	1	1	1	1	1	1	1	1	0	2	1	1	10	86.6667	0.615385		0	1	Uncat	NA	NA	1	Uncat	NA	Secreted	1	No_transmembrane
TribeFamily_1711_t06_3.1	Like-Sm ribonucleoprotein, euk.,	1	1	1	1	1	2	1	1	1	0	1	1	1	1	1	1	1	1	1	1	1	1	1	1	1	1	1	1	1	0	2	1	1	21	100	0.82265		0	1	Uncat	NA	NA	1	Translation	0.75	Uncat	NA	No_transmembrane
TribeFamily_1297_t06_3.1	Cdc15/Fes/CIP4,Pleckstrin/ G-protein, interac.,RhoGAP,	1	1	1	1	1	1	1	1	1	1	1	1	1	1	0	1	1	1	1	1	1	1	1	1	1	1	1	1	1	0	2	2	2	74	94.1176	1.76923		0	1	Enzyme	1	NA	0.78	Uncat	NA	NA	1	No_transmembrane
TribeFamily_1919_t06_3.1	Helix-turn-helix motif,	1	1	1	1	1	1	1	1	1	1	1	1	1	1	1	1	1	0	1	1	1	1	1	1	1	1	1	1	1	0	2	1	1	100	100	0.923077		0	1	Nonenzyme	1	NA	1	Translation	1	Secreted	0.75	No_transmembrane
TribeFamily_1354_t06_3.1		1	1	1	1	1	1	1	1	1	1	1	1	1	1	1	1	1	1	1	1	1	1	1	1	1	1	1	1	1	0	3	1	1	97	50	1		0	0	Uncat	NA	Uncat	NA	Uncat	NA	NA	1	No_transmembrane
TribeFamily_1890_t06_3.1	Protein of unknown function DU.,	1	1	1	1	1	1	1	1	1	1	1	1	1	1	1	1	1	1	1	1	1	1	1	1	1	1	1	1	1	0	1	1	1	14	100	0.411765		0	1	Enzyme	0.88	Uncat	NA	Uncat	NA	NA	0.75	No_transmembrane
TribeFamily_1653_t06_3.1	Isopentenyl transferase-like,tRNA isopentenyltransferase,	1	1	1	1	1	1	1	1	1	1	1	1	1	1	1	1	1	1	1	1	1	1	1	1	2	1	1	1	1	0	1	1	1	10	100	0.797468		0	1	Enzyme	1	Uncat	NA	Uncat	NA	NA	1	No_transmembrane
TribeFamily_2008_t06_3.1	Phosphatidylinositol transfer .,Cellular retinaldehyde-binding.,	1	1	1	1	1	1	1	1	1	1	1	1	1	1	1	1	1	1	1	1	1	1	1	1	1	1	1	1	1	0	1	0	1	16	100	0.937557		0	1	Enzyme	1	Uncat	NA	Uncat	NA	NA	1	No_transmembrane
TribeFamily_1920_t06_3.1	Glycogen/starch/alpha-glucan p.,	1	1	1	1	1	1	1	1	1	1	1	1	1	1	1	1	1	1	1	1	1	1	1	1	1	1	1	1	1	0	2	0	1	100	100	1		1	1	Enzyme	1	Ligase_(EC_6.-.-.-)	0.88	Amino_acid_biosynthesis	0.88	NA	1	No_transmembrane
TribeFamily_2188_t06_3.1	Protein of unknown function DU.,	1	1	1	1	1	1	1	1	1	1	1	1	1	1	1	1	1	1	1	1	0	1	1	1	1	1	1	1	0	0	1	1	1	91	100	1		0	1	Enzyme	1	Uncat	NA	Uncat	NA	NA	1	No_transmembrane
TribeFamily_1891_t06_3.1	Glycosyl transferase, family 2,	1	1	1	1	1	1	1	1	1	1	1	1	1	1	1	1	1	1	1	1	1	1	1	1	1	1	1	1	0	1	1	1	1	25	100	0.831309		0	1	Enzyme	1	Uncat	NA	Cell_envelope	0.75	Secreted	0.75	Transmembrane
TribeFamily_1683_t06_3.1	UV excision repair protein Rad.,Ubiquitin,UV excision repair protein Rad.,Ubiquitin-associated,UV excision repair protein Rad.,	1	1	1	1	1	1	1	1	1	1	1	1	1	1	1	1	1	1	1	1	1	1	1	1	1	1	1	1	1	1	1	1	1	12	100	0.86522		0	1	Uncat	NA	NA	1	Uncat	NA	Uncat	NA	No_transmembrane
TribeFamily_1445_t06_3.1	GCN5-related N-acetyltransfera.,	1	1	1	1	1	1	1	1	1	1	1	1	1	1	1	1	1	1	1	1	1	1	1	1	1	1	2	1	1	1	1	1	1	35	100	0.998124		0	1	Enzyme	0.75	NA	0.88	Uncat	NA	NA	1	No_transmembrane
TribeFamily_1356_t06_3.1	Proteasome component region PC.,	1	1	1	1	1	1	1	1	1	1	1	1	1	1	1	1	1	1	1	1	1	1	1	1	1	1	1	1	1	1	2	1	1	41	100	0.564103		0	1	Enzyme	1	Lyase_(EC_4.-.-.-)	0.88	Uncat	NA	NA	1	No_transmembrane
TribeFamily_1148_t06_3.1	Histidyl-tRNA synthetase, clas.,tRNA synthetase, class II (G, .,Anticodon-binding,	1	1	1	1	1	1	1	1	1	1	1	1	2	1	1	1	1	1	1	1	1	1	1	1	1	1	1	1	1	1	2	1	1	48	94.1176	1.4359		1	1	Enzyme	1	Uncat	NA	Uncat	NA	NA	0.86	No_transmembrane
TribeFamily_1415_t06_3.1	Membrane bound O-acyl transfer.,	1	1	1	1	1	1	1	1	1	1	1	1	1	1	1	1	1	1	1	2	1	1	1	1	1	1	1	1	1	1	1	1	1	100	100	1.07692		0	1	Nonenzyme	0.89	NA	1	Transport_and_binding	1	Uncat	NA	Transmembrane
TribeFamily_1385_t06_3.1	Folylpolyglutamate synthetase,	1	1	1	1	1	1	1	1	1	1	1	1	1	1	1	1	1	1	1	2	1	1	1	1	1	1	1	1	1	1	1	1	1	39	100	0.618658		1	1	Enzyme	1	Uncat	NA	Uncat	NA	NA	1	No_transmembrane
TribeFamily_806_t06_3.1	Transaldolase AB,	1	1	1	1	1	1	1	1	1	1	1	2	1	1	1	1	1	2	2	2	1	1	1	1	1	1	2	1	1	1	2	1	1	64	100	0.522145		1	1	Enzyme	1	Lyase_(EC_4.-.-.-)	0.9	Amino_acid_biosynthesis	0.8	NA	1	No_transmembrane
TribeFamily_777_t06_3.1	Peptidase C19, ubiquitin carbo.,	1	1	1	1	1	1	1	1	1	1	1	1	1	1	1	1	1	2	2	2	1	1	1	1	1	1	2	2	1	1	2	2	1	9	100	1.04		0	1	Enzyme	1	Uncat	NA	Uncat	NA	NA	1	No_transmembrane
TribeFamily_688_t06_3.1	AMP deaminase,Adenosine/AMP deaminase active.,	1	1	1	1	1	2	1	1	1	1	1	2	1	1	1	2	1	3	2	3	1	1	1	1	1	1	1	1	1	1	2	1	1	100	95.2381	1.27885		1	1	Enzyme	1	Uncat	NA	Uncat	NA	NA	1	No_transmembrane
TribeFamily_1117_t06_3.1	Aminotransferase, class V,	1	1	1	1	1	1	1	1	1	1	1	1	1	1	1	1	1	1	1	1	2	1	1	1	1	1	1	1	1	1	2	1	1	90	100	0.942308		0	1	Enzyme	1	Ligase_(EC_6.-.-.-)	0.75	Amino_acid_biosynthesis	0.75	Uncat	NA	No_transmembrane
TribeFamily_1088_t06_3.1		1	1	1	1	1	1	1	1	1	1	1	1	1	1	1	1	1	1	1	1	2	1	1	1	1	1	1	1	1	1	3	1	1	97	62.5	1.15385		0	1	Enzyme	1	NA	1	Cell_envelope	1	Uncat	NA	Transmembrane
TribeFamily_1414_t06_3.1	Replication factor-a protein 1.,nucleic acid binding, OB-fold,.,	1	1	1	1	1	1	1	1	1	1	1	1	1	1	1	1	1	1	1	1	1	1	1	1	1	1	1	1	1	1	2	1	1	100	100	1		0	1	Enzyme	1	Uncat	NA	Uncat	NA	NA	1	No_transmembrane
TribeFamily_1296_t06_3.1	5-methyltetrahydropteroyltrigl.,Methionine synthase, vitamin-B.,	1	1	1	1	1	1	1	1	1	1	1	1	1	1	1	1	1	1	1	1	1	1	1	1	1	1	1	1	1	1	2	1	1	100	100	1		1	1	Enzyme	1	Ligase_(EC_6.-.-.-)	1	Uncat	NA	NA	1	No_transmembrane
TribeFamily_1444_t06_3.1	Ribosomal protein L13, bacteri.,	1	1	1	1	1	1	1	1	1	1	1	1	1	1	1	1	1	1	1	1	1	1	1	1	1	1	1	1	1	1	2	1	1	100	100	1		0	1	Enzyme	0.88	NA	0.88	Uncat	NA	Secreted	1	No_transmembrane
TribeFamily_1029_t06_3.1	Protein kinase,	1	1	1	1	1	1	1	1	1	1	1	1	1	1	1	1	1	1	1	1	2	1	1	1	1	1	1	1	1	1	2	2	1	100	100	1.07692		0	1	Enzyme	1	Uncat	NA	Uncat	NA	NA	1	No_transmembrane
TribeFamily_1028_t06_3.1	Nicotinate phosphoribosyltrans.,	1	1	1	1	1	1	1	1	1	1	1	1	1	1	1	1	1	2	1	1	1	1	1	1	1	1	2	1	1	1	2	1	1	19	100	1.2426		1	1	Enzyme	1	Ligase_(EC_6.-.-.-)	0.88	Uncat	NA	NA	1	No_transmembrane
TribeFamily_1623_t06_3.1	Proteasome alpha-subunit,	1	0	1	1	1	1	1	1	1	1	1	1	1	1	1	1	1	1	1	1	1	1	1	1	1	1	1	1	1	1	2	1	1	7	100	1.03134		0	1	Enzyme	1	Uncat	NA	Uncat	NA	NA	1	No_transmembrane
TribeFamily_957_t06_3.1		1	1	1	1	1	1	1	1	2	2	1	1	1	1	2	1	1	1	1	1	1	1	1	1	1	1	1	1	1	1	2	1	1	86	6.25	1.27885		0	1	Enzyme	1	Uncat	NA	Uncat	NA	NA	1	No_transmembrane
TribeFamily_662_t06_3.1	Ribosomal protein L6, signatur.,	1	1	1	1	1	1	1	1	2	1	1	1	1	1	2	1	2	2	2	2	2	1	1	1	1	1	1	1	1	1	3	2	1	100	100	1.3641		0	1	Enzyme	0.89	Uncat	NA	Uncat	NA	NA	0.89	No_transmembrane
TribeFamily_660_t06_3.1	CCR4-NOT complex, subunits 3 a.,Not CCR4-Not complex component.,NOT2/NOT3/NOT5,	1	1	1	1	1	1	0	1	1	1	1	1	1	1	2	2	2	2	2	2	3	1	1	1	1	1	1	1	1	1	4	1	1	14	100	0.775686		0	1	Enzyme	1	NA	0.88	Regulatory_functions	0.88	NA	1	No_transmembrane
TribeFamily_866_t06_3.1	Vacuolar protein sorting-assoc.,	1	1	3	3	1	2	1	1	1	1	0	1	0	1	1	1	1	1	1	1	1	1	1	1	1	1	2	1	1	1	1	2	1	17	77.7778	0.627425		0	1	Uncat	NA	NA	1	Uncat	NA	NA	0.86	No_transmembrane
TribeFamily_1031_t06_3.1	HhH-GPD,Helix-hairpin-helix motif,Endonuclease III, HhH,	1	1	2	2	1	1	1	1	1	1	1	1	0	1	1	1	1	1	2	2	1	1	1	1	1	1	1	1	1	1	1	1	1	10	94.7368	0.426799		0	1	Enzyme	1	Uncat	NA	Uncat	NA	NA	0.78	No_transmembrane
TribeFamily_718_t06_3.1	Protein of unknown function DU.,	1	2	1	2	0	2	1	1	1	1	1	1	2	0	1	1	1	1	1	1	1	1	1	1	1	1	3	2	2	2	1	2	1	100	100	0.875		0	1	Enzyme	1	Uncat	NA	Uncat	NA	NA	1	No_transmembrane
TribeFamily_1951_t06_3.1	Longin-like,Synaptobrevin,	1	1	1	1	0	1	1	1	1	1	1	1	1	1	1	1	1	1	1	1	2	1	1	1	1	0	1	1	1	1	1	1	1	19	100	1.00108		0	1	Uncat	NA	Uncat	NA	Uncat	NA	NA	1	Transmembrane
TribeFamily_1355_t06_3.1	Aminoacyl-tRNA synthetase, cla.,Tryptophanyl-tRNA synthetase, .,	1	1	2	1	0	1	1	1	1	2	1	1	1	1	1	1	1	1	1	1	1	1	1	1	1	1	1	1	1	1	1	1	1	24	100	0.643357		1	1	Enzyme	1	Ligase_(EC_6.-.-.-)	1	Central_intermediary_metabolism	0.86	NA	1	No_transmembrane
TribeFamily_1326_t06_3.1	Eukaryotic glutathione synthas.,Eukaryotic glutathione synthas.,	1	2	2	1	0	1	1	1	1	1	1	1	1	1	1	1	1	1	1	1	1	1	1	1	1	1	1	1	1	1	1	1	1	100	100	0.933333		1	1	Enzyme	1	Uncat	NA	Uncat	NA	NA	0.86	No_transmembrane
TribeFamily_1532_t06_3.1	Proteasome component region PC.,	1	1	1	1	1	2	1	1	1	1	1	1	1	1	1	1	1	1	1	1	1	0	1	1	1	1	1	1	1	1	1	1	1	89	100	0.777778		0	1	Enzyme	0.88	NA	1	Uncat	NA	NA	1	No_transmembrane
TribeFamily_1294_t06_3.1		1	1	1	2	1	1	1	1	1	1	1	1	1	1	1	1	1	1	1	1	1	0	1	1	1	1	1	1	1	1	2	1	1	100	12.5	0.861538		0	1	Enzyme	0.88	Uncat	NA	Uncat	NA	NA	1	Uncat
TribeFamily_1686_t06_3.1	Protein of unknown function DU.,	1	1	1	1	1	1	1	1	2	1	1	1	1	1	1	1	1	1	1	1	1	0	1	1	1	1	1	1	1	1	1	1	1	97	100	0.933333		0	0	Enzyme	1	NA	0.88	Uncat	NA	NA	1	Transmembrane
TribeFamily_1506_t06_3.1	Retrieval of early ER protein .,	1	1	1	1	1	1	1	1	1	1	1	1	1	1	1	1	1	1	1	1	1	0	1	1	1	1	1	1	1	1	2	1	1	92	100	1.15385		0	1	Nonenzyme	0.75	NA	1	Uncat	NA	NA	1	Transmembrane
TribeFamily_2275_t06_3.1		1	1	2	1	0	1	1	1	1	1	1	1	1	1	0	1	1	1	1	1	1	1	1	1	1	1	1	0	0	0	1	1	1	88	100	0.807692		0	1	Enzyme	1	Uncat	NA	Uncat	NA	NA	1	No_transmembrane
TribeFamily_2038_t06_3.1	CHCH,	1	1	1	1	0	1	1	2	1	1	1	1	1	1	0	1	1	1	1	1	1	1	1	1	1	1	1	0	1	1	1	1	1	8	100	1.04263		0	1	Uncat	NA	NA	0.83	Uncat	NA	NA	0.83	No_transmembrane
TribeFamily_2154_t06_3.1	BolA-like protein,	0	1	1	1	0	1	1	1	1	1	1	2	1	1	1	1	1	1	1	1	1	1	1	1	1	1	1	0	1	0	1	1	1	97	100	1.07692		0	0	Uncat	NA	NA	1	Uncat	NA	Uncat	NA	No_transmembrane
TribeFamily_1979_t06_3.1	Pre-mRNA cleavage complex II C.,	1	1	1	1	1	1	1	1	1	0	1	1	1	1	1	1	1	1	1	1	1	1	1	1	1	1	1	0	1	1	1	1	1	32	53.3333	1.0217		0	1	Enzyme	1	Uncat	NA	Uncat	NA	NA	1	No_transmembrane
TribeFamily_743_t06_3.1	Gaa1-like, GPI transamidase co.,	2	1	2	2	1	2	2	2	1	2	2	2	2	2	1	1	1	1	1	1	0	1	1	1	1	1	1	0	1	0	1	1	1	24	95.4545	0.690635		0	1	Uncat	NA	Uncat	NA	Transport_and_binding	0.82	Uncat	NA	Transmembrane
TribeFamily_2001_t06_3.1	Class II aldolase/adducin, N-t.,	1	1	1	1	1	1	1	1	1	1	1	1	1	1	1	1	1	1	1	1	0	1	1	1	1	1	1	0	1	0	1	2	1	100	100	0.923077		0	1	Enzyme	1	Uncat	NA	Uncat	NA	NA	1	No_transmembrane
TribeFamily_524_t06_3.1	Ribosomal protein 60S,	1	1	1	1	1	2	1	1	0	1	1	1	1	1	1	2	2	2	1	2	2	2	2	2	2	2	1	1	1	0	5	3	2	98	100	1.84615		0	1	Enzyme	0.8	Uncat	NA	Translation	0.9	NA	1	No_transmembrane
TribeFamily_1981_t06_3.1	Protein of unknown function DU.,Protein of unknown function DU.,	1	1	1	1	1	1	1	1	0	1	1	1	1	1	1	1	1	1	1	1	1	1	1	1	1	1	1	1	1	0	1	1	1	16	100	0.116215		0	1	Enzyme	1	Uncat	NA	Uncat	NA	NA	1	No_transmembrane
TribeFamily_1927_t06_3.1	EAP30,	1	1	1	1	1	1	1	1	1	1	1	1	1	1	1	1	1	1	1	1	1	1	1	1	1	1	1	1	1	0	1	1	1	100	100	1		0	1	Enzyme	1	Uncat	NA	Uncat	NA	Uncat	NA	No_transmembrane
TribeFamily_1154_t06_3.1		0	1	1	1	1	2	1	1	1	2	1	1	1	1	1	1	1	1	1	1	1	1	1	1	1	2	1	1	2	0	1	1	1	78	100	0.807692		0	0	Enzyme	0.88	NA	0.88	Uncat	NA	NA	1	No_transmembrane
TribeFamily_2431_t06_3.1		1	0	0	1	1	1	1	1	1	1	1	1	0	1	1	1	1	1	1	1	1	1	1	1	1	1	0	0	0	0	2	1	1	17	0	1.12903		0	1	Nonenzyme	1	NA	1	Uncat	NA	NA	0.86	No_transmembrane
TribeFamily_2015_t06_3.1	Nuclear transport factor 2,	1	1	0	1	1	1	1	1	1	1	1	1	0	1	1	1	1	1	1	1	1	1	1	1	1	1	1	1	1	0	2	1	1	19	100	0.745562		0	1	Uncat	NA	NA	1	Energy_metabolism	0.88	Uncat	NA	No_transmembrane
TribeFamily_2426_t06_3.1	Ctr copper transporter,	1	1	0	1	1	1	1	1	0	1	1	1	0	1	1	1	1	1	1	1	0	1	1	1	1	1	1	1	0	0	1	1	1	22	100	0.666667		0	1	Nonenzyme	0.88	NA	1	Uncat	NA	Uncat	NA	Transmembrane
TribeFamily_726_t06_3.1		2	2	1	2	1	2	2	2	2	2	2	2	1	1	0	1	0	1	1	1	1	1	1	1	0	1	1	1	1	1	2	1	1	98	0	0.430769		1	1	Enzyme	1	NA	1	Uncat	NA	Uncat	NA	Uncat
TribeFamily_1928_t06_3.1	Molybdenum cofactor biosynthes.,UBA/THIF-type NAD/FAD binding .,	1	1	1	1	1	1	1	1	1	1	1	1	1	1	1	1	0	1	0	1	2	1	1	1	1	1	1	1	1	1	1	1	1	8	100	0.650218		0	1	Enzyme	1	Uncat	NA	Uncat	NA	NA	1	No_transmembrane
TribeFamily_2134_t06_3.1	Amidase,	1	1	0	1	1	1	1	1	1	1	1	1	1	0	0	1	1	1	1	1	1	1	1	1	1	1	1	1	1	1	1	1	1	5	100	0.364103		1	1	Enzyme	1	Ligase_(EC_6.-.-.-)	0.86	Central_intermediary_metabolism	0.86	Uncat	NA	No_transmembrane
TribeFamily_1809_t06_3.1	Protein of unknown function UP.,	1	1	1	1	1	1	1	1	1	1	1	1	2	0	0	1	1	1	1	1	1	1	1	1	1	1	1	1	1	1	1	1	1	100	100	0.923077		0	1	Enzyme	1	Uncat	NA	Uncat	NA	Uncat	NA	No_transmembrane
TribeFamily_1839_t06_3.1		1	1	1	1	1	1	1	1	2	1	1	1	1	0	0	1	1	0	1	1	2	1	1	1	1	1	1	1	1	1	1	1	1	43	100	0.307692		0	1	Enzyme	1	NA	0.86	Uncat	NA	NA	1	No_transmembrane
TribeFamily_1872_t06_3.1	Protein of unknown function RI.,Protein kinase-like,Protein of unknown function RI.,Tyrosine protein kinase, activ.,Protein of unknown function RI.,	1	1	1	1	1	1	1	1	1	1	1	1	1	0	0	1	1	1	1	1	2	1	1	1	1	1	1	1	1	1	1	1	1	38	100	0.673077		0	0	Enzyme	1	Uncat	NA	Uncat	NA	NA	1	No_transmembrane
TribeFamily_2309_t06_3.1	Biotin synthase,Elongator protein 3/MiaB/NifB,Biotin and thiamin synthesis a.,	1	1	0	1	1	1	1	1	1	1	1	1	1	0	0	0	1	1	0	1	2	1	1	1	1	1	1	1	1	1	1	1	1	100	100	0.987179		1	1	Enzyme	1	Uncat	NA	Uncat	NA	NA	1	No_transmembrane
TribeFamily_2046_t06_3.1	Acetyl-CoA hydrolase/transfera.,	1	1	1	1	1	1	1	1	1	1	1	0	1	1	1	1	1	1	1	1	2	1	1	1	1	1	1	0	0	0	2	1	1	100	100	1.15976		1	1	Enzyme	1	Ligase_(EC_6.-.-.-)	1	Central_intermediary_metabolism	0.83	NA	0.83	No_transmembrane
TribeFamily_1066_t06_3.1	AB-hydrolase associated lipase.,Esterase/lipase/thioesterase,Alpha/beta hydrolase fold,	1	1	1	1	1	1	1	1	1	1	1	1	1	1	1	1	0	1	1	1	2	2	2	2	1	1	1	1	0	0	1	3	1	53	100	1.23647		0	1	Enzyme	1	Uncat	NA	Uncat	NA	NA	0.88	Uncat
TribeFamily_1571_t06_3.1	TIP41-like protein,	1	1	1	1	1	1	1	1	1	1	1	2	1	1	1	1	1	1	1	1	1	1	2	1	1	1	1	0	1	0	1	1	1	97	94.1176	1.00513		0	1	Enzyme	1	Uncat	NA	Uncat	NA	NA	0.88	No_transmembrane
TribeFamily_1899_t06_3.1	Phosphatidylinositol 3- and 4-.,	1	1	1	1	1	2	1	2	1	1	1	1	1	1	1	1	1	1	0	1	1	1	1	1	1	1	1	0	0	1	1	1	1	4	92.8571	0.684839		0	0	Enzyme	1	Uncat	NA	Uncat	NA	NA	1	No_transmembrane
TribeFamily_1773_t06_3.1	RWD,Protein of unknown function UP.,	1	1	1	1	1	1	1	2	1	1	1	1	1	1	0	1	1	1	1	1	1	1	2	1	1	1	1	0	0	1	1	1	1	4	93.75	0.825358		0	0	Enzyme	1	Uncat	NA	Uncat	NA	Uncat	NA	No_transmembrane
TribeFamily_877_t06_3.1		1	1	1	1	1	1	1	1	1	1	1	1	1	1	0	1	1	2	2	2	1	1	1	1	0	1	1	1	1	0	6	1	1	58	83.3333	1.07692		0	1	Nonenzyme	1	NA	1	Translation	1	Uncat	NA	No_transmembrane
TribeFamily_1155_t06_3.1	Histone deacetylase superfamil.,	1	1	1	1	1	1	1	1	1	1	1	1	1	1	0	1	1	1	1	1	1	1	1	1	1	2	1	0	1	1	4	1	1	22	100	1.23077		0	1	Enzyme	1	Uncat	NA	Central_intermediary_metabolism	0.86	NA	1	No_transmembrane
TribeFamily_1211_t06_3.1	Plectin/S10, N-terminal,	1	1	1	1	1	1	1	1	1	1	1	1	1	1	0	1	1	0	1	2	1	1	1	1	0	1	1	1	1	1	4	2	1	80	100	0.51505		0	1	Uncat	NA	NA	1	Translation	0.78	NA	0.78	No_transmembrane
TribeFamily_1069_t06_3.1	Ribosomal L18ae protein,	1	1	1	1	1	1	1	1	1	1	1	1	1	1	0	1	1	0	1	2	1	1	1	1	0	1	1	1	1	1	5	2	1	100	100	0.846154		0	1	Uncat	NA	NA	1	Translation	0.78	Secreted	0.89	No_transmembrane
TribeFamily_962_t06_3.1	Ribosomal L23 and L15e, core,Ribosomal protein L15e,	1	1	1	1	1	1	1	1	1	1	1	1	1	0	0	1	1	1	1	2	1	1	2	1	1	1	1	1	1	1	4	2	1	100	100	1.15976		0	1	Nonenzyme	0.88	NA	1	Translation	0.75	NA	1	No_transmembrane
TribeFamily_1123_t06_3.1	Zinc finger, N-recognin,	1	1	1	1	1	1	1	1	1	2	1	1	1	0	0	1	1	0	1	1	1	1	1	1	1	1	1	1	1	1	4	2	1	73	100	1.84615		0	1	Enzyme	1	Ligase_(EC_6.-.-.-)	0.86	Uncat	NA	NA	1	No_transmembrane
TribeFamily_637_t06_3.1	Paired amphipathic helix,	1	1	2	1	1	1	1	1	0	1	1	1	1	0	0	1	1	0	2	1	2	1	2	1	2	1	3	2	1	1	6	3	1	23	89.4737	1.2426		0	1	Enzyme	1	Uncat	NA	Uncat	NA	NA	1	No_transmembrane
TribeFamily_936_t06_3.1		1	1	1	1	1	0	1	1	1	1	0	1	0	0	0	1	1	2	2	2	1	1	1	1	1	1	2	2	1	1	5	1	1	49	12.5	0.990769		0	0	Enzyme	1	NA	0.88	Uncat	NA	NA	1	No_transmembrane
TribeFamily_2313_t06_3.1	UDP-galactose transporter,	1	1	1	1	1	0	1	1	1	1	1	1	1	1	1	0	2	0	0	1	1	0	1	1	0	1	1	1	1	1	2	1	1	17	92.8571	1.46853		0	1	Nonenzyme	1	NA	1	Transport_and_binding	0.88	Uncat	NA	Transmembrane
TribeFamily_2105_t06_3.1		1	1	1	0	1	1	1	1	1	1	1	1	1	1	1	0	1	1	1	1	0	1	1	1	1	1	1	1	1	1	2	1	1	97	0	0.994083		0	1	Uncat	NA	NA	0.75	Uncat	NA	Uncat	NA	No_transmembrane
TribeFamily_2071_t06_3.1	SAC3/GANP,	1	1	1	1	1	1	1	1	1	1	1	1	1	1	0	1	1	0	1	1	1	0	1	1	1	1	1	1	1	1	2	1	1	86	93.3333	0.923077		0	0	Enzyme	1	NA	0.75	Uncat	NA	NA	1	No_transmembrane
TribeFamily_1420_t06_3.1	Calponin-like actin-binding,IQ calmodulin-binding region,Ras GTPase-activating protein,RasGAP protein, C-terminal,	1	1	1	1	1	1	1	1	1	1	1	1	1	1	0	1	1	0	1	1	1	0	1	1	1	2	1	1	1	1	4	1	1	22	100	0.84497		0	1	Enzyme	1	Uncat	NA	Uncat	NA	NA	1	No_transmembrane
TribeFamily_1358_t06_3.1	Ribosomal protein L13e,	1	1	1	1	1	1	1	1	1	1	1	0	1	1	0	1	1	0	1	2	1	1	1	1	1	1	1	1	1	1	4	1	1	100	93.75	0.994083		0	1	Nonenzyme	1	NA	1	Uncat	NA	NA	1	No_transmembrane
TribeFamily_1982_t06_3.1	WD40-like,WD-40 repeat,Cytochrome cd1-nitrite reducta.,WD-40 repeat,Periodic tryptophan protein-as.,	1	1	1	1	1	1	1	1	1	1	1	1	1	1	0	1	1	0	1	1	1	1	1	1	1	1	1	1	1	1	1	1	1	1	100	0.796907		0	1	Enzyme	1	NA	0.75	Uncat	NA	NA	1	No_transmembrane
TribeFamily_1328_t06_3.1	Protein kinase,Serine/threonine protein kinas.,	1	1	1	1	1	2	1	1	1	1	1	1	1	1	0	1	1	0	1	1	1	1	1	1	1	1	2	1	1	1	2	1	1	1	100	0.883121		0	1	Enzyme	1	Uncat	NA	Uncat	NA	NA	1	No_transmembrane
TribeFamily_1090_t06_3.1	Aminotransferase, class I and .,Aminotransferase, class-II,	1	2	2	2	1	1	1	1	1	1	1	2	1	1	0	1	1	0	1	1	1	1	1	1	1	1	1	1	1	1	2	1	1	27	100	0.576381		1	1	Enzyme	1	Uncat	NA	Uncat	NA	Uncat	NA	Uncat
TribeFamily_2158_t06_3.1	RNA polymerase subunit, RPB5/R.,DNA-directed RNA polymerase, 1.,	1	1	0	1	1	1	1	1	1	1	0	1	1	1	0	1	1	0	1	1	1	1	1	1	1	1	1	1	1	1	2	1	1	100	100	0.987179		0	1	Uncat	NA	NA	1	Translation	1	Uncat	NA	No_transmembrane
TribeFamily_2044_t06_3.1	Ras GTPase,GTP-binding protein SAR1,	1	1	1	1	1	1	1	1	1	1	0	1	1	1	0	1	1	0	1	1	1	1	1	1	1	1	1	1	1	1	2	1	1	13	100	0.927647		0	1	Enzyme	1	Uncat	NA	Uncat	NA	NA	1	No_transmembrane
TribeFamily_2067_t06_3.1	BRCA1-associated 2,Zinc finger, RING-type,EGF-like,Zinc finger, UBP-type,	1	1	1	1	0	1	1	2	1	1	0	2	1	0	0	1	1	0	1	1	1	1	1	1	1	1	1	1	1	1	2	1	1	7	100	1.02497		0	1	Enzyme	1	Uncat	NA	Translation	0.83	NA	0.83	No_transmembrane
TribeFamily_2339_t06_3.1	Ribosomal protein L4/L1e,	1	1	1	1	1	1	1	1	1	1	1	1	1	1	0	1	1	0	1	1	1	0	0	0	1	1	1	1	0	1	2	1	1	85	100	0.923077		0	1	Enzyme	1	Uncat	NA	Uncat	NA	Uncat	NA	No_transmembrane
TribeFamily_2162_t06_3.1	Uso1/p115 like vesicle tetheri.,Uso1/p115 like vesicle tetheri.,	1	1	1	1	1	1	1	1	1	1	1	1	1	1	0	1	1	1	1	1	1	1	0	0	1	1	1	1	1	1	1	1	1	2	100	0.555046		0	1	Uncat	NA	Uncat	NA	Translation	0.75	NA	1	No_transmembrane
TribeFamily_1893_t06_3.1	ERG2 and sigma1 receptor-like .,	0	1	1	1	1	0	1	1	1	1	1	1	1	1	1	1	1	1	1	1	1	1	1	1	1	1	1	1	1	1	1	1	2	100	100	1.25641		1	1	Enzyme	0.89	NA	0.89	Uncat	NA	Uncat	NA	Transmembrane
TribeFamily_1539_t06_3.1	Heat shock protein DnaJ, N-ter.,Zinc finger, U1-type,Zinc finger, C2H2-type,	0	1	1	1	1	1	1	1	1	1	1	1	1	1	1	1	1	1	1	1	1	1	1	1	2	1	1	1	1	1	1	1	1	5	100	0.818182		0	1	Enzyme	0.88	Ligase_(EC_6.-.-.-)	0.75	Regulatory_functions	0.75	NA	1	No_transmembrane
TribeFamily_2133_t06_3.1	Protein of unknown function UP.,	0	1	1	0	1	1	1	1	1	1	1	1	1	1	1	1	1	1	1	1	1	1	1	1	1	1	0	1	1	1	1	1	1	100	100	1.16667		0	1	Nonenzyme	1	NA	1	Translation	1	Secreted	1	No_transmembrane
TribeFamily_2518_t06_3.1	Transcription factor CBF/NF-Y/.,	1	1	1	1	0	0	1	1	0	0	1	1	1	1	1	1	1	0	1	1	0	1	1	1	1	1	1	1	0	1	1	1	1	13	100	0.950226		0	1	Nonenzyme	1	NA	1	Uncat	NA	Uncat	NA	No_transmembrane
TribeFamily_2282_t06_3.1	Protein of unknown function DU.,	1	1	1	1	1	1	1	1	1	0	1	1	1	1	1	1	1	1	1	1	0	1	1	1	1	1	1	1	1	0	0	1	1	100	100	0.994083		0	1	Nonenzyme	0.75	NA	0.75	Transport_and_binding	0.88	Uncat	NA	Transmembrane
TribeFamily_2277_t06_3.1	Protein kinase-like,Phosphatidylinositol 3- and 4-.,	0	0	0	0	0	1	1	1	1	1	0	1	1	1	0	1	1	1	1	1	1	1	1	1	1	1	1	1	2	1	3	1	1	11	100	1.12		1	1	Enzyme	1	Uncat	NA	Uncat	NA	NA	1	No_transmembrane
TribeFamily_2191_t06_3.1	Uridine kinase,	0	0	0	0	0	1	1	1	1	1	1	1	1	1	1	1	1	1	1	1	1	1	1	1	1	1	2	1	1	1	2	1	1	86	76.9231	1		0	0	Enzyme	1	Uncat	NA	Uncat	NA	Secreted	0.86	No_transmembrane
TribeFamily_2164_t06_3.1	Alkyl hydroperoxide reductase/.,	0	0	0	0	0	2	1	1	0	0	0	1	0	0	0	1	1	2	2	2	1	1	3	1	1	1	1	1	1	0	4	1	1	6	100	1.03134		0	1	Enzyme	0.83	Uncat	NA	Uncat	NA	Uncat	NA	Uncat
TribeFamily_2155_t06_3.1	Zinc finger, Tim10/DDP-type,	1	1	0	1	1	1	1	1	1	1	1	1	1	1	0	1	1	1	1	1	0	1	1	1	1	1	1	1	1	0	2	1	1	100	100	0.911243		0	1	Nonenzyme	1	NA	1	Translation	1	Secreted	1	No_transmembrane
TribeFamily_2036_t06_3.1	RNA polymerase Rpb5, N-termina.,RNA polymerase subunit, RPB5,	1	1	0	1	1	1	1	1	1	1	1	1	1	1	0	1	1	1	1	1	1	1	1	1	1	1	1	1	1	0	2	1	1	89	100	0.994083		0	1	Uncat	NA	NA	0.75	Uncat	NA	Uncat	NA	No_transmembrane
TribeFamily_2338_t06_3.1	Protein of unknown function DU.,	1	1	0	0	0	1	1	1	1	1	1	1	1	1	0	1	1	1	1	1	1	1	1	1	1	1	1	1	1	0	1	1	1	100	92.3077	1.17483		0	0	Uncat	NA	NA	1	Translation	0.86	Uncat	NA	No_transmembrane
TribeFamily_892_t06_3.1	Aminotransferase, class I and .,1-aminocyclopropane-1-carboxyl.,	1	1	1	1	1	1	1	1	1	1	1	1	1	1	0	1	1	2	1	2	1	1	1	1	2	1	1	1	1	0	5	1	1	16	88.2353	0.441616		1	1	Enzyme	1	Uncat	NA	Uncat	NA	NA	1	No_transmembrane
TribeFamily_2182_t06_3.1	Ribosomal protein S16,	1	1	1	1	1	1	1	1	0	1	1	1	1	1	0	1	1	1	1	1	1	1	1	1	1	1	1	0	1	0	2	1	1	97	100	0.994083		0	1	Enzyme	1	Uncat	NA	Uncat	NA	Uncat	NA	No_transmembrane
TribeFamily_801_t06_3.1	Transcription factor, MADS-box,	1	1	1	1	1	1	1	1	0	1	1	1	1	1	0	1	1	3	3	2	1	1	1	1	1	1	1	1	0	1	6	0	1	46	100	1.35613		1	1	Nonenzyme	0.89	NA	0.89	Uncat	NA	NA	0.78	No_transmembrane
TribeFamily_2185_t06_3.1	Zinc finger, DHHC-type,	1	1	1	1	1	1	1	1	1	1	1	1	1	1	0	1	1	1	1	1	0	1	1	1	1	1	0	0	0	1	3	1	1	1	100	0.108132		0	1	Uncat	NA	NA	1	Uncat	NA	NA	1	Transmembrane
TribeFamily_1830_t06_3.1	Protein of unknown function UP.,	1	1	1	1	1	1	1	1	1	1	1	1	1	1	0	1	1	1	1	1	0	1	1	1	1	1	1	1	0	1	2	2	1	8	100	0.760181		0	1	Enzyme	1	Ligase_(EC_6.-.-.-)	0.75	Amino_acid_biosynthesis	0.75	NA	1	No_transmembrane
TribeFamily_2069_t06_3.1	Helicase, C-terminal,	1	1	1	1	1	1	1	1	1	1	1	1	1	1	0	1	1	1	1	1	1	1	1	1	1	1	1	0	0	1	2	1	1	25	100	0.425101		0	1	Enzyme	1	Ligase_(EC_6.-.-.-)	0.86	Uncat	NA	NA	1	No_transmembrane
TribeFamily_1801_t06_3.1	DEAD/DEAH box helicase, N-term.,DEAD/DEAH box helicase,ATP-dependent helicase, DEAD-b.,Helicase, C-terminal,	1	1	1	1	1	1	1	1	1	1	1	1	1	1	0	1	1	1	1	1	1	1	1	1	1	1	1	1	0	1	2	1	1	22	12.5	0.516389		0	1	Enzyme	1	NA	0.88	Uncat	NA	NA	1	No_transmembrane
TribeFamily_875_t06_3.1	ABC transporter related,	1	1	1	1	1	1	1	1	1	2	1	1	1	1	0	1	1	1	1	1	3	1	2	1	1	3	1	1	1	1	1	1	1	95	70.5882	1.3641		0	1	Enzyme	1	Ligase_(EC_6.-.-.-)	1	Uncat	NA	NA	1	No_transmembrane
TribeFamily_1424_t06_3.1	Transcription factor CBF/NF-Y/.,Histone-like transcription fac.,	0	1	1	1	1	1	1	1	1	1	1	1	1	1	0	1	1	1	1	1	2	1	2	2	1	2	1	1	1	0	1	1	1	25	100	1.02024		1	1	Nonenzyme	0.88	NA	1	Uncat	NA	Uncat	NA	No_transmembrane
TribeFamily_1125_t06_3.1	SMC protein, N-terminal,SMCs flexible hinge,Structural maintenance of chro.,ABC transporter related,	1	1	1	1	1	1	1	1	1	1	1	1	1	1	0	1	1	1	1	1	2	1	1	2	1	1	2	1	1	1	1	1	1	2	100	0.669583		0	1	Nonenzyme	0.88	NA	0.88	Translation	0.88	NA	1	No_transmembrane
TribeFamily_1690_t06_3.1	Phenylalanyl-tRNA synthetase, .,Aminoacyl-transfer RNA synthet.,	1	1	1	1	1	1	1	1	1	1	1	2	1	1	0	1	1	1	1	1	1	1	1	1	1	1	1	1	1	1	1	1	1	49	100	0.897436		1	1	Enzyme	1	Uncat	NA	Uncat	NA	NA	1	No_transmembrane
TribeFamily_1660_t06_3.1	Thiamine monophosphate synthas.,Hydroxyethylthiazole kinase,	1	1	1	1	1	1	1	1	1	1	1	2	1	1	0	1	1	1	1	1	1	1	1	1	1	1	1	1	1	1	1	1	1	23	100	0.643357		1	1	Enzyme	0.88	Uncat	NA	Uncat	NA	NA	0.88	No_transmembrane
TribeFamily_1869_t06_3.1	Anthranilate phosphoribosyl tr.,	1	1	1	1	1	1	1	1	1	1	1	1	1	1	0	1	1	1	1	1	1	1	1	1	1	1	1	1	1	1	1	1	1	100	100	0.923077		1	1	Enzyme	1	Ligase_(EC_6.-.-.-)	0.75	Central_intermediary_metabolism	0.75	NA	0.88	No_transmembrane
TribeFamily_1363_t06_3.1	SKP1 component,	1	1	1	1	1	1	1	1	2	1	1	1	1	1	0	1	1	1	1	1	1	1	1	1	1	1	1	1	1	1	2	1	1	85	100	0.861538		0	1	Uncat	NA	NA	0.75	Uncat	NA	NA	0.88	No_transmembrane
TribeFamily_1780_t06_3.1	WD40-like,WD-40 repeat,	1	1	1	1	1	1	1	1	1	1	1	1	1	1	0	1	1	1	1	1	1	1	1	1	1	1	1	1	1	1	1	1	1	1	100	0.796907		0	0	Enzyme	1	Ligase_(EC_6.-.-.-)	0.75	Uncat	NA	Uncat	NA	No_transmembrane
TribeFamily_1572_t06_3.1	WD-40 repeat,WD40-like,WD-40 repeat,	1	1	1	1	1	1	1	1	1	1	1	1	1	1	0	1	1	1	2	1	1	1	1	1	1	1	1	1	1	1	1	1	1	1	100	0.796907		0	1	Enzyme	1	Uncat	NA	Uncat	NA	NA	1	No_transmembrane
TribeFamily_2076_t06_3.1	WD40-like,WD-40 repeat,WD40-like,WD-40 repeat,	1	1	1	1	1	1	1	1	1	1	1	1	1	1	0	1	1	1	1	1	1	1	1	1	1	1	1	1	1	1	1	0	1	1	100	0.796907		0	1	Enzyme	1	Lyase_(EC_4.-.-.-)	0.75	Uncat	NA	NA	1	No_transmembrane
TribeFamily_935_t06_3.1	Leucine-rich repeat, typical s.,Endonuclease/exonuclease/phosp.,	1	1	1	1	1	1	1	1	1	1	1	1	2	1	0	1	1	1	1	1	2	2	1	1	1	2	1	1	1	1	2	1	1	6	94.4444	1.27567		0	1	Enzyme	1	Uncat	NA	Central_intermediary_metabolism	0.88	NA	1	No_transmembrane
TribeFamily_1483_t06_3.1	Transketolase, C-terminal-like,FAD-binding,Flavoprotein pyridine nucleoti.,Oxidoreductase FAD/NAD(P)-bind.,Flavoprotein pyridine nucleoti.,	1	1	1	1	1	1	1	1	1	1	1	1	1	1	0	1	1	1	1	1	1	1	1	1	1	3	1	1	1	1	1	1	1	1	100	0.16638		1	1	Enzyme	1	Ligase_(EC_6.-.-.-)	0.88	Uncat	NA	NA	0.88	No_transmembrane
TribeFamily_698_t06_3.1	Protein of unknown function DU.,	1	1	1	1	0	1	1	1	2	1	1	1	1	1	0	1	1	1	1	1	3	2	2	2	2	2	1	1	1	1	4	1	1	21	94.1176	0.859118		0	0	Enzyme	1	NA	1	Transport_and_binding	1	NA	1	Transmembrane
TribeFamily_2017_t06_3.1	Autophagy protein Apg9,	1	1	1	1	1	1	0	1	1	1	1	1	1	1	0	1	1	1	1	1	1	1	1	1	1	1	1	1	1	1	1	1	1	94	100	0.923077		0	1	Enzyme	1	Uncat	NA	Uncat	NA	NA	0.86	Transmembrane
TribeFamily_1600_t06_3.1	RNA-binding region RNP-1 (RNA .,	1	1	1	1	1	1	0	1	1	1	1	1	1	1	0	1	1	1	1	1	1	2	2	1	1	1	1	1	1	1	1	1	1	4	88.2353	0.890479		0	1	Uncat	NA	Uncat	NA	Uncat	NA	NA	1	No_transmembrane
TribeFamily_2165_t06_3.1	Zinc finger, ZZ-type,Myb, DNA-binding,SWIRM,	1	1	0	1	1	1	0	1	1	1	1	1	1	1	0	1	1	1	1	1	1	1	1	1	1	1	1	1	1	1	1	1	1	8	92.8571	0.435556		0	1	Enzyme	1	Uncat	NA	Uncat	NA	NA	1	No_transmembrane
TribeFamily_1691_t06_3.1	Esterase/lipase/thioesterase,Lipase, active site,	1	1	1	1	1	1	0	1	1	1	1	1	1	1	0	1	1	1	1	1	1	1	1	1	1	1	1	0	1	1	2	1	3	100	100	1.15976		0	1	Enzyme	0.75	Uncat	NA	Uncat	NA	Uncat	NA	Transmembrane
TribeFamily_1961_t06_3.1	ABC transporter related,	1	1	1	1	1	1	1	1	1	1	1	2	1	1	0	0	1	1	1	1	1	1	1	1	1	1	1	1	1	1	1	1	1	100	100	0.789744		0	1	Enzyme	1	Uncat	NA	Uncat	NA	NA	0.89	No_transmembrane
TribeFamily_1129_t06_3.1	Threonine synthase,Serine/threonine dehydratase, .,	1	1	1	1	1	1	1	1	1	1	1	3	1	2	0	1	1	1	1	1	1	1	1	1	1	1	1	1	1	1	1	1	1	38	94.7368	0.427056		1	1	Enzyme	1	Uncat	NA	Uncat	NA	NA	1	No_transmembrane
TribeFamily_1307_t06_3.1	Golgi phosphoprotein 3,	1	1	1	1	1	1	1	1	1	1	1	1	1	1	0	1	1	2	1	1	1	1	1	1	1	1	1	1	1	1	2	1	1	100	100	1		0	1	Enzyme	1	Lyase_(EC_4.-.-.-)	0.88	Uncat	NA	Uncat	NA	No_transmembrane
TribeFamily_1189_t06_3.1	Endopolyphosphatase, Ppn1p-rel.,Metallophosphoesterase,	1	1	1	1	1	1	1	1	1	1	1	1	1	1	0	1	1	1	1	1	1	1	1	1	1	1	1	1	2	1	3	1	1	40	93.75	1.24009		0	1	Enzyme	1	Uncat	NA	Cell_envelope	1	NA	1	No_transmembrane
TribeFamily_1783_t06_3.1	Adaptin, N-terminal,HEAT,Protein of unknown function DU.,AP2 clathrin adaptor, alpha an.,	1	1	1	1	1	1	1	1	1	1	1	1	1	1	0	1	1	1	1	1	1	1	1	1	1	1	1	1	1	1	1	1	1	14	100	0.999207		0	1	Enzyme	1	Lyase_(EC_4.-.-.-)	1	Purines_and_pyrimidines	0.75	NA	1	No_transmembrane
TribeFamily_1278_t06_3.1	Single hybrid motif,FCP1-like phosphatase, phospha.,BRCT,	1	1	1	1	1	1	1	1	1	1	1	1	1	1	0	1	1	1	1	1	2	1	1	1	1	1	1	1	1	1	2	1	1	49	100	0.833747		0	1	Enzyme	1	Uncat	NA	Central_intermediary_metabolism	0.88	NA	1	No_transmembrane
TribeFamily_1334_t06_3.1	Protein of unknown function DU.,	1	1	1	1	1	1	1	1	1	1	1	1	1	1	0	1	1	1	1	1	2	1	1	1	1	1	1	1	2	1	1	1	1	100	100	1		0	0	Enzyme	1	Uncat	NA	Amino_acid_biosynthesis	0.75	NA	1	No_transmembrane
TribeFamily_1068_t06_3.1	Xeroderma pigmentosum group B .,DEAD/DEAH box helicase, N-term.,Type III restriction enzyme, r.,DEAD/DEAH box helicase, N-term.,Xeroderma pigmentosum group B .,Helicase, C-terminal,Xeroderma pigmentosum group B .,	1	1	1	1	1	1	1	2	1	1	1	1	1	1	0	1	1	1	1	1	3	1	1	1	1	1	1	1	1	1	2	1	1	100	100	1.00513		0	1	Enzyme	1	Ligase_(EC_6.-.-.-)	0.88	Central_intermediary_metabolism	0.75	NA	1	No_transmembrane
TribeFamily_1901_t06_3.1	Acyl carrier protein-like,	1	1	1	1	1	1	1	1	1	0	1	1	1	1	0	1	1	1	1	1	2	1	1	1	1	1	1	1	1	1	1	1	1	100	43.75	1.07692		1	1	Enzyme	1	Uncat	NA	Uncat	NA	Uncat	NA	Transmembrane
TribeFamily_969_t06_3.1	Actin interacting protein 3,t-snare,	1	1	1	1	1	1	1	1	1	1	1	2	1	0	0	1	1	1	1	1	1	1	1	1	1	1	2	2	1	1	4	1	1	100	88.2353	0.923077		0	1	Uncat	NA	NA	0.89	Uncat	NA	NA	0.78	No_transmembrane
TribeFamily_1010_t06_3.1	Glutamine amidotransferase, cl.,Glucosamine-fructose-6-phospha.,Glutamine amidotransferase, cl.,Sugar isomerase (SIS),Bacterial extracellular solute.,	1	1	2	1	1	1	1	1	1	1	1	2	1	0	0	1	1	1	1	3	1	1	1	1	1	1	1	1	1	1	2	1	1	54	100	1.03704		1	1	Enzyme	1	Uncat	NA	Uncat	NA	NA	1	No_transmembrane
TribeFamily_1815_t06_3.1	WD40-like,WD-40 repeat,	1	1	1	1	1	1	1	1	2	1	1	1	1	0	0	1	1	1	1	1	1	1	1	1	1	1	1	1	1	1	2	0	1	100	100	0.923077		0	1	Enzyme	1	Uncat	NA	Uncat	NA	NA	0.86	No_transmembrane
TribeFamily_1633_t06_3.1		1	1	1	1	1	1	1	1	2	1	1	1	1	1	0	1	1	1	1	1	1	0	1	1	1	2	1	1	1	1	1	1	1	69	100	0.445623		0	1	Uncat	NA	Uncat	NA	Uncat	NA	NA	1	No_transmembrane
TribeFamily_1578_t06_3.1		1	1	1	1	1	1	1	1	1	1	1	1	1	0	0	1	1	1	1	1	1	0	1	1	1	2	2	1	1	1	2	1	1	13	100	1.12		1	1	Enzyme	1	Ligase_(EC_6.-.-.-)	1	Uncat	NA	NA	1	No_transmembrane
TribeFamily_2050_t06_3.1	CAP protein,Cyclase-associated protein,	1	1	1	1	1	1	1	1	1	1	1	1	1	1	0	1	1	1	1	1	1	0	1	1	1	1	1	1	1	1	1	1	1	51	100	0.846154		0	1	Enzyme	1	Uncat	NA	Uncat	NA	NA	0.88	No_transmembrane
TribeFamily_1873_t06_3.1	Para-aminobenzoate synthase,Anthranilate synthase componen.,Anthranilate synthase componen.,Anthranilate synthase componen.,	1	1	1	1	1	1	1	1	1	1	2	1	1	1	0	1	1	1	1	1	1	0	1	1	1	1	1	1	1	1	1	1	1	26	100	0.997151		1	1	Enzyme	1	Ligase_(EC_6.-.-.-)	0.78	Central_intermediary_metabolism	1	NA	1	No_transmembrane
TribeFamily_1930_t06_3.1	Longin-like,Clathrin adaptor complex, smal.,	1	1	1	1	1	1	1	1	1	1	1	1	1	1	0	1	1	1	1	1	1	1	1	1	1	1	1	1	1	1	1	1	1	100	87.5	0.923077		0	1	Enzyme	1	Lyase_(EC_4.-.-.-)	1	Energy_metabolism	1	NA	1	No_transmembrane
TribeFamily_1782_t06_3.1	Pleckstrin/ G-protein, interac.,	1	1	1	1	1	1	1	1	1	1	1	1	1	1	0	1	1	1	1	1	1	1	1	1	1	1	1	1	1	1	1	1	1	17	87.5	0.341026		0	1	Enzyme	1	Ligase_(EC_6.-.-.-)	0.88	Uncat	NA	NA	1	No_transmembrane
TribeFamily_1603_t06_3.1	U box,	1	1	1	1	1	1	1	1	1	1	1	1	1	1	0	1	1	1	1	1	2	1	1	1	1	1	1	1	1	1	1	1	1	45	100	0.565385		0	1	Enzyme	1	Ligase_(EC_6.-.-.-)	0.75	Uncat	NA	NA	1	No_transmembrane
TribeFamily_1663_t06_3.1	WD40-like,WD-40 repeat,	1	1	1	1	1	1	1	1	1	1	1	1	1	1	0	1	1	1	1	1	1	1	1	1	1	1	1	1	1	1	2	1	1	1	93.75	0.796907		0	1	Enzyme	1	NA	1	Uncat	NA	NA	0.75	No_transmembrane
TribeFamily_1366_t06_3.1		1	1	1	1	1	1	1	1	1	1	1	1	1	1	0	1	1	1	1	1	1	1	1	1	1	1	1	1	2	1	2	1	1	50	6.25	1.15976		0	0	Nonenzyme	0.75	NA	0.88	Energy_metabolism	0.88	Uncat	NA	Transmembrane
TribeFamily_1396_t06_3.1	Bromo adjacent region,AAA ATPase, central region,	1	1	2	1	1	1	1	1	1	1	1	1	1	1	0	1	1	2	1	1	1	1	1	1	1	1	1	1	1	1	1	1	1	48	100	1.11406		0	1	Enzyme	1	Ligase_(EC_6.-.-.-)	1	Uncat	NA	NA	1	No_transmembrane
TribeFamily_1335_t06_3.1	Diphthamide synthesis DPH2 pro.,	1	1	1	1	1	1	1	1	2	1	1	1	1	1	0	1	1	1	1	1	1	1	2	1	1	1	1	1	1	1	1	1	1	49	94.1176	0.928382		0	0	Enzyme	1	Uncat	NA	Uncat	NA	NA	1	No_transmembrane
TribeFamily_1276_t06_3.1	Seryl-tRNA synthetase, class I.,tRNA-binding arm,tRNA synthetase, class II (G, .,Seryl-tRNA synthetase, class I.,	1	1	1	1	1	1	1	1	2	1	1	1	1	1	0	1	1	1	1	1	1	1	1	1	1	1	1	1	1	1	2	1	1	22	100	0.269231		1	1	Enzyme	1	Ligase_(EC_6.-.-.-)	0.75	Uncat	NA	NA	1	No_transmembrane
TribeFamily_841_t06_3.1	Protein of unknown function DU.,	1	2	2	2	2	0	2	2	1	1	1	2	1	1	0	1	1	2	1	1	1	1	1	1	1	1	1	1	1	1	2	0	1	98	100	0.7		0	1	Nonenzyme	0.82	NA	0.91	Uncat	NA	NA	0.91	Transmembrane
TribeFamily_1096_t06_3.1	Peroxisomal biogenesis factor .,	1	1	2	1	1	1	2	2	1	1	1	1	1	1	1	1	1	2	1	1	0	1	1	1	1	1	1	1	1	1	2	0	1	75	94.4444	0.5		0	0	Enzyme	0.89	NA	0.78	Energy_metabolism	0.89	NA	0.78	No_transmembrane
TribeFamily_638_t06_3.1	Glycerol kinase,	2	1	2	2	2	1	1	2	2	2	1	1	1	2	0	1	1	1	1	1	1	1	1	1	1	1	1	1	1	1	6	0	1	100	100	0.587413		1	1	Enzyme	1	Lyase_(EC_4.-.-.-)	0.8	Uncat	NA	NA	1	No_transmembrane
TribeFamily_1627_t06_3.1	Glycoside hydrolase, family 13.,Alpha amylase, catalytic subdo.,	1	1	1	1	1	1	1	1	2	1	1	1	1	1	0	1	1	1	1	1	1	1	1	1	1	1	1	1	1	1	2	0	1	100	93.75	0.861538		1	1	Enzyme	1	Uncat	NA	Central_intermediary_metabolism	0.88	NA	1	No_transmembrane
TribeFamily_761_t06_3.1	Malate synthase A,	1	1	1	1	1	1	1	2	1	1	1	1	2	1	1	1	1	2	1	2	1	1	1	2	1	2	1	1	1	1	2	0	2	98	100	1.27885		1	1	Enzyme	1	Ligase_(EC_6.-.-.-)	0.9	Uncat	NA	NA	0.8	No_transmembrane
TribeFamily_1810_t06_3.1		1	1	1	1	1	1	1	1	1	1	1	1	1	1	1	1	1	1	1	1	1	1	1	1	1	1	1	1	1	1	1	0	1	1	93.75	0.796907		0	1	Enzyme	1	Uncat	NA	Uncat	NA	NA	0.75	No_transmembrane
TribeFamily_1428_t06_3.1		1	1	1	1	1	1	1	1	1	1	1	1	1	1	1	1	1	1	1	1	1	1	1	1	1	1	1	1	1	0	4	0	1	64	6.25	0.5		0	1	Nonenzyme	1	NA	1	Transport_and_binding	1	NA	0.88	Transmembrane
TribeFamily_1216_t06_3.1	Amino acid/polyamine transport.,	1	1	1	1	1	1	1	1	1	1	1	1	1	1	1	1	1	1	0	1	1	1	2	1	1	1	1	1	1	1	4	0	1	11	93.75	0.998759		0	1	Nonenzyme	1	NA	1	Transport_and_binding	1	Uncat	NA	Transmembrane
TribeFamily_932_t06_3.1	Fungal transcriptional regulat.,	1	1	1	1	1	1	1	1	1	0	1	1	1	1	0	1	1	1	1	1	1	1	1	1	1	1	1	1	2	1	7	0	1	26	56.25	0.890533		0	0	Uncat	NA	NA	0.86	Uncat	NA	Uncat	NA	No_transmembrane
TribeFamily_1720_t06_3.1		1	1	1	1	1	1	1	1	0	1	1	1	1	1	0	1	1	1	1	1	1	1	1	0	1	1	1	1	1	1	5	0	1	79	100	0.696833		0	1	Enzyme	0.88	NA	0.88	Transport_and_binding	1	Uncat	NA	Transmembrane
TribeFamily_727_t06_3.1		1	1	1	1	1	1	1	2	1	1	1	1	6	1	1	1	1	1	1	1	1	1	1	1	1	1	1	0	1	1	4	1	1	53	100	0.708502		0	1	Uncat	NA	NA	0.86	Regulatory_functions	0.86	NA	1	No_transmembrane
TribeFamily_1511_t06_3.1	TonB box, N-terminal,	1	1	0	1	1	1	1	1	1	1	1	1	1	1	1	1	1	1	1	1	1	1	1	1	1	1	1	0	1	1	4	0	1	11	28.5714	0.628807		0	1	Nonenzyme	1	NA	1	Transport_and_binding	1	NA	1	Transmembrane
TribeFamily_2255_t06_3.1	Molybdenum cofactor biosynthes.,UBA/THIF-type NAD/FAD binding .,Ubiquitin-activating enzyme, E.,	1	1	1	1	1	1	1	1	1	1	1	1	1	1	0	1	1	1	1	1	0	1	1	1	1	1	0	1	1	1	0	1	1	7	100	0.650218		0	1	Enzyme	1	Uncat	NA	Uncat	NA	NA	0.88	No_transmembrane
TribeFamily_2077_t06_3.1	Like-Sm ribonucleoprotein, euk.,	1	1	1	1	1	1	1	1	1	1	1	1	1	1	0	1	1	1	1	1	0	1	1	1	1	1	1	1	1	1	1	1	1	100	100	0.846154		0	1	Uncat	NA	NA	0.75	Translation	0.88	Secreted	1	No_transmembrane
TribeFamily_2228_t06_3.1	D-tyrosyl-tRNA(Tyr) deacylase,	1	1	0	1	1	1	1	1	1	1	1	1	1	1	0	1	1	1	1	1	0	1	1	1	1	1	0	1	1	1	1	1	1	1	100	0.796907		0	1	Enzyme	1	NA	0.75	Uncat	NA	Uncat	NA	No_transmembrane
TribeFamily_1217_t06_3.1	Per1-like,	1	1	0	1	1	1	1	1	1	1	1	1	1	1	0	1	1	1	1	1	0	2	2	2	2	2	1	1	1	1	1	1	1	45	100	0.577861		0	1	Nonenzyme	0.75	NA	1	Transport_and_binding	1	NA	0.75	Transmembrane
TribeFamily_2109_t06_3.1	NUDIX hydrolase,	1	1	1	1	1	1	1	1	1	1	1	1	1	1	1	0	2	1	1	1	0	1	1	1	1	1	1	1	1	1	0	1	1	17	100	0.380637		1	1	Enzyme	1	Uncat	NA	Central_intermediary_metabolism	0.75	NA	0.88	No_transmembrane
TribeFamily_2404_t06_3.1		1	1	1	1	0	1	0	1	1	1	1	1	1	1	0	1	0	0	1	1	0	1	1	1	1	1	1	1	1	1	1	1	1	100	0	0.807692		0	1	Enzyme	0.83	NA	1	Uncat	NA	Secreted	0.83	Uncat
TribeFamily_2256_t06_3.1	GPI transamidase subunit PIG-U,	1	1	1	1	1	1	1	1	0	0	1	1	1	1	0	1	1	1	1	1	0	1	1	1	1	1	1	1	1	1	1	1	1	97	100	1.07692		0	1	Nonenzyme	1	NA	1	Transport_and_binding	1	NA	1	Transmembrane
TribeFamily_2139_t06_3.1	Transcription factor TFIIE bet.,	1	1	1	1	1	1	1	1	1	1	1	1	1	1	0	1	1	1	1	1	1	1	1	1	1	1	1	1	0	0	1	1	1	94	43.75	0.923077		0	1	Uncat	NA	NA	0.88	Uncat	NA	NA	0.75	No_transmembrane
TribeFamily_1159_t06_3.1	Glycoside hydrolase, family 47,	1	2	1	1	1	2	1	1	2	1	1	1	1	1	0	1	1	1	1	1	2	1	1	1	1	1	1	1	1	0	1	1	1	9	100	0.557029		0	1	Enzyme	1	Uncat	NA	Uncat	NA	NA	0.88	No_transmembrane
TribeFamily_2048_t06_3.1	Prefoldin beta-like,	1	1	1	1	1	1	1	1	1	1	1	1	1	1	0	1	1	1	1	1	1	1	1	1	1	1	1	1	1	0	1	1	1	100	100	0.923077		0	1	Uncat	NA	NA	0.88	Translation	0.88	Uncat	NA	No_transmembrane
TribeFamily_1721_t06_3.1	Importin-beta, N-terminal,HEAT,	1	1	1	1	1	1	1	1	1	1	1	1	1	1	0	1	1	1	1	1	1	1	1	1	1	1	1	1	1	0	3	1	1	24	100	1		0	1	Enzyme	1	Uncat	NA	Purines_and_pyrimidines	0.75	NA	0.88	No_transmembrane
TribeFamily_2227_t06_3.1	Histidine triad (HIT) protein,	1	1	1	1	1	1	1	1	1	1	1	1	1	1	0	1	1	0	1	1	1	1	1	1	1	1	1	1	1	0	1	1	0	10	100	0.775686		1	1	Enzyme	1	Uncat	NA	Uncat	NA	Uncat	NA	No_transmembrane
TribeFamily_2072_t06_3.1	HEAT,	1	1	1	1	1	1	0	1	1	1	1	1	1	1	0	1	1	0	1	1	1	1	1	1	3	1	1	0	1	0	1	1	2	22	100	1		0	1	Enzyme	1	Lyase_(EC_4.-.-.-)	1	Uncat	NA	NA	1	No_transmembrane
TribeFamily_1863_t06_3.1	RNA pol II accessory factor, C.,	1	1	1	1	1	1	1	1	1	1	1	1	1	1	1	1	1	1	1	1	1	1	1	1	1	1	1	1	1	1	0	1	1	89	100	0.823529		0	1	Enzyme	1	Uncat	NA	Uncat	NA	NA	1	No_transmembrane
TribeFamily_1596_t06_3.1	Vacuolar sorting protein 9,UBA-like,Ubiquitin system component Cue,	1	1	1	1	1	1	1	1	1	1	1	1	1	1	1	1	1	1	1	1	1	1	1	1	1	1	2	1	1	1	0	1	1	27	100	0.666667		0	1	Enzyme	0.88	Uncat	NA	Uncat	NA	NA	1	No_transmembrane
TribeFamily_1537_t06_3.1	Mitochondrial import inner mem.,	1	1	1	1	1	1	1	1	1	1	1	1	1	1	1	1	1	2	1	1	1	1	1	1	1	1	1	1	1	1	0	1	1	51	100	0.961538		0	1	Enzyme	0.75	NA	1	Uncat	NA	Uncat	NA	Transmembrane
TribeFamily_2070_t06_3.1	Glutamyl-tRNA(Gln) amidotransf.,GatB N-terminal region,Glutamyl-tRNA(Gln) amidotransf.,GatB, central region,GatB/Yqey,	1	1	1	1	1	1	1	1	1	1	1	1	0	1	1	1	1	1	1	1	1	1	1	1	1	1	1	1	1	1	0	1	1	72	100	0.875		0	0	Enzyme	1	Ligase_(EC_6.-.-.-)	0.88	Uncat	NA	NA	1	No_transmembrane
TribeFamily_1984_t06_3.1	High mobility group-like nucle.,Ribosomal protein HS6,High mobility group-like nucle.,	1	1	0	1	1	1	1	1	1	1	1	1	1	1	1	1	1	1	1	1	1	1	1	1	1	1	1	1	1	1	0	1	1	4	100	0.825358		0	1	Nonenzyme	0.88	NA	0.88	Uncat	NA	NA	1	No_transmembrane
TribeFamily_1718_t06_3.1	Protein of unknown function DU.,	1	1	1	1	1	2	1	1	1	1	1	1	1	1	1	1	1	1	1	1	1	1	1	1	1	1	1	1	1	1	0	1	1	100	100	0.933333		0	1	Enzyme	1	Uncat	NA	Uncat	NA	NA	1	No_transmembrane
TribeFamily_2192_t06_3.1	Frataxin-like,	1	1	1	1	1	1	1	1	1	1	1	1	1	1	0	1	1	1	1	1	0	1	1	1	1	1	1	1	1	1	0	1	1	16	93.75	0.760181		0	1	Enzyme	0.88	NA	0.75	Uncat	NA	Secreted	0.88	No_transmembrane
TribeFamily_2190_t06_3.1	Protein of unknown function DU.,	1	1	1	1	1	1	1	1	1	1	1	1	1	1	0	1	1	1	1	1	0	1	1	1	1	1	1	1	1	1	0	1	1	31	100	0.90161		0	1	Enzyme	1	Uncat	NA	Uncat	NA	NA	0.88	No_transmembrane
TribeFamily_2186_t06_3.1	TPR repeat,	1	1	1	1	1	1	1	1	1	1	1	1	1	1	0	1	1	1	1	1	0	1	1	1	1	1	1	1	1	1	0	1	1	15	100	0.799007		0	1	Enzyme	1	Uncat	NA	Uncat	NA	NA	1	No_transmembrane
TribeFamily_1206_t06_3.1	Vacuolar protein sorting 55,	1	1	1	1	1	1	1	1	1	1	1	1	1	1	0	1	1	1	1	1	0	2	2	2	2	2	1	1	1	1	0	1	1	100	100	1.23077		0	1	Nonenzyme	1	NA	1	Uncat	NA	Secreted	0.88	Transmembrane
TribeFamily_1030_t06_3.1	Deoxyribonuclease/rho motif-re.,(Uracil-5)-methyltransferase,SAM (and some other nucleotide.,(Uracil-5)-methyltransferase,	1	1	1	1	1	1	1	1	1	1	1	1	1	1	0	1	1	1	1	1	1	2	2	2	2	2	1	1	1	1	0	1	1	92	100	1.22051		0	1	Enzyme	1	Ligase_(EC_6.-.-.-)	0.88	Uncat	NA	NA	1	No_transmembrane
TribeFamily_721_t06_3.1	Peptidase M3A and M3B, thimet/.,Peptidase M, neutral zinc meta.,	1	3	3	1	0	1	3	2	1	1	1	1	1	1	1	3	1	1	1	1	1	0	1	2	2	1	1	1	0	0	2	0	2	55	100	0.918552		0	1	Enzyme	1	Ligase_(EC_6.-.-.-)	0.8	Uncat	NA	NA	1	No_transmembrane
TribeFamily_2281_t06_3.1		1	1	1	1	1	1	1	1	1	1	1	1	1	1	0	1	1	1	1	1	1	0	1	1	1	2	1	0	1	0	1	0	1	17	28.5714	0.690635		0	0	Enzyme	1	Ligase_(EC_6.-.-.-)	1	Uncat	NA	NA	1	Uncat
TribeFamily_2045_t06_3.1	RFT1,	1	1	1	2	1	1	1	1	1	1	1	1	1	1	0	1	1	1	1	1	1	0	1	1	1	1	1	1	1	1	0	1	1	44	87.5	0.680162		0	1	Nonenzyme	0.88	NA	1	Transport_and_binding	0.88	NA	0.88	Transmembrane
TribeFamily_1836_t06_3.1	D123,	1	1	1	1	1	1	1	1	1	1	1	1	1	1	0	2	1	1	1	1	1	0	1	1	1	1	1	1	1	1	1	1	1	100	100	0.923077		0	1	Enzyme	1	Uncat	NA	Central_intermediary_metabolism	0.75	NA	1	No_transmembrane
TribeFamily_1983_t06_3.1	Galactose mutarotase-like,Aldose 1-epimerase,	1	1	1	1	0	1	1	1	1	1	1	1	1	1	0	1	1	1	1	1	2	1	1	1	1	1	1	1	1	1	1	0	1	12	100	0.498168		0	1	Enzyme	1	NA	0.86	Uncat	NA	NA	1	No_transmembrane
TribeFamily_1478_t06_3.1	Transcription factor jumonji, .,Transcription factor jumonji, .,Zinc finger, C2H2-type,	1	1	2	2	1	1	1	1	1	1	1	1	1	1	0	1	1	1	1	2	1	1	1	1	1	1	1	1	1	1	1	0	1	14	100	0.951456		0	1	Enzyme	1	NA	1	Uncat	NA	NA	1	No_transmembrane
TribeFamily_2100_t06_3.1		1	1	1	1	1	1	1	1	1	1	1	1	1	1	0	0	1	2	1	1	1	0	1	1	1	1	1	2	2	1	0	0	1	27	100	0.320166		0	1	Enzyme	0.78	NA	0.78	Uncat	NA	NA	0.78	Transmembrane
TribeFamily_722_t06_3.1	LCCL,	2	2	2	2	2	4	1	2	1	1	2	1	2	2	0	1	1	1	1	1	1	1	1	1	1	1	1	1	1	0	0	0	1	35	77.2727	0.372781		0	1	Enzyme	0.82	Uncat	NA	Uncat	NA	NA	0.82	Transmembrane
TribeFamily_571_t06_3.1	Histidine kinase,Histidine kinase related prote.,	2	3	4	3	1	3	3	2	2	2	2	3	2	2	1	1	1	1	1	1	0	1	0	1	1	1	1	1	0	0	0	0	1	11	100	0.760181		0	1	Enzyme	1	Uncat	NA	Uncat	NA	NA	0.93	No_transmembrane
TribeFamily_1240_t06_3.1	Mitochondrial substrate carrie.,	1	2	2	2	2	2	1	1	1	2	1	1	1	1	1	0	0	1	0	1	1	1	1	1	1	1	1	1	0	0	1	1	2	3	100	0.844189		1	1	Enzyme	1	Uncat	NA	Uncat	NA	NA	0.9	Uncat
TribeFamily_509_t06_3.1	Peptidase M24B, X-Pro dipeptid.,Peptidase M24,	2	2	2	2	2	2	2	4	2	2	2	2	2	1	1	1	1	1	2	1	0	1	1	1	1	1	2	2	1	0	3	0	1	30	100	0.442105		0	1	Enzyme	1	Uncat	NA	Uncat	NA	NA	1	No_transmembrane
TribeFamily_343_t06_3.1	Glucose/ribitol dehydrogenase,	2	2	1	2	3	6	3	5	4	3	3	2	2	1	1	1	1	1	1	1	2	1	1	1	1	1	4	2	1	1	2	0	1	3	100	0.209226		1	1	Enzyme	1	Uncat	NA	Uncat	NA	NA	0.94	No_transmembrane
TribeFamily_606_t06_3.1	Glutamate decarboxylase,	2	2	2	2	2	4	2	2	2	2	2	1	2	2	1	0	1	1	1	1	0	0	1	1	1	1	2	1	1	1	2	0	1	44	100	0.626573		1	1	Enzyme	1	Uncat	NA	Uncat	NA	NA	1	No_transmembrane
TribeFamily_603_t06_3.1	Haem peroxidase, plant/fungal/.,	2	2	3	2	2	2	2	2	2	2	2	2	2	2	1	0	1	1	1	1	1	1	1	1	1	1	1	1	0	1	2	0	1	52	8.33333	0.241102		0	1	Enzyme	1	Uncat	NA	Uncat	NA	NA	1	No_transmembrane
TribeFamily_435_t06_3.1	Peptidase M28,	3	2	3	1	1	4	3	3	0	1	2	3	2	3	1	1	1	1	1	1	1	1	1	1	1	1	5	1	1	1	2	0	1	33	96.1538	0.245614		0	0	Enzyme	1	Uncat	NA	Cell_envelope	0.8	Uncat	NA	No_transmembrane
TribeFamily_337_t06_3.1	AAA-protein subdomain,	1	2	3	2	2	3	3	5	2	3	1	1	2	4	1	1	1	1	1	1	1	0	1	1	1	1	8	2	1	1	4	1	1	8	100	0.828402		0	1	Enzyme	1	Uncat	NA	Uncat	NA	NA	0.87	Uncat
TribeFamily_78_t06_3.1	Taurine catabolism dioxygenase.,	0	9	11	7	11	6	5	12	10	7	3	5	4	1	2	1	2	0	0	1	4	5	4	9	5	3	8	6	5	1	2	0	6	48	100	0.797468		0	1	Enzyme	1	Uncat	NA	Uncat	NA	NA	0.92	No_transmembrane
TribeFamily_159_t06_3.1	Myb, DNA-binding,Major facilitator superfamily .,	0	5	9	4	8	2	3	7	2	2	3	2	3	2	2	4	2	0	0	3	3	3	3	5	8	1	2	4	1	1	0	0	4	7	89.4737	0.274147		0	1	Uncat	NA	NA	1	Uncat	NA	NA	0.93	Transmembrane
TribeFamily_836_t06_3.1	Kynureninase,	1	2	2	2	2	2	2	2	2	2	2	1	2	1	0	1	0	0	0	1	1	1	1	1	1	1	1	1	1	1	1	0	1	100	100	0.387692		1	1	Enzyme	1	Lyase_(EC_4.-.-.-)	0.91	Uncat	NA	NA	1	No_transmembrane
TribeFamily_658_t06_3.1	Indoleamine 2,3-dioxygenase,	1	2	2	2	2	2	2	2	1	2	2	2	2	0	1	1	0	0	0	1	1	1	1	1	1	1	3	2	1	1	2	0	1	69	100	0.296154		1	1	Enzyme	1	Uncat	NA	Uncat	NA	Uncat	NA	No_transmembrane
TribeFamily_527_t06_3.1	Bifunctional 3 beta-hydroxyste.,3-beta hydroxysteroid dehydrog.,	1	1	2	2	2	3	1	2	3	4	1	1	1	3	1	1	1	1	1	1	1	1	1	1	1	1	1	3	1	1	2	1	1	14	100	0.313667		1	1	Enzyme	1	Uncat	NA	Uncat	NA	NA	0.92	No_transmembrane
TribeFamily_405_t06_3.1	Aquaporin,	1	1	2	1	1	7	3	3	6	5	1	3	1	3	1	1	1	1	2	2	1	1	1	1	0	1	0	2	1	2	0	0	1	11	100	0.306417		0	1	Nonenzyme	0.94	NA	1	Transport_and_binding	0.88	Uncat	NA	Transmembrane
TribeFamily_600_t06_3.1	Mitochondrial substrate carrie.,	1	2	3	1	1	3	2	3	1	2	1	1	2	2	1	1	1	1	1	1	1	1	1	1	0	0	1	1	3	3	1	1	1	4	100	0.844189		1	1	Enzyme	0.9	Uncat	NA	Uncat	NA	Uncat	NA	No_transmembrane
TribeFamily_634_t06_3.1	Membrane bound O-acyl transfer.,	1	1	1	1	1	2	2	2	2	2	2	1	2	1	1	1	1	2	2	2	1	1	1	1	1	1	1	1	1	1	1	2	1	54	95.2381	0.426282		0	1	Enzyme	0.82	NA	0.91	Transport_and_binding	0.82	NA	1	Transmembrane
TribeFamily_539_t06_3.1	Oxysterol-binding protein,	1	1	1	1	1	2	3	3	2	2	2	1	3	1	1	1	1	2	2	2	0	1	1	1	1	1	1	1	1	0	4	2	1	22	100	0.738462		0	1	Enzyme	1	Uncat	NA	Uncat	NA	NA	0.92	No_transmembrane
TribeFamily_809_t06_3.1	NAGK-NAGSA, bifunctional,Acetylglutamate kinase,Protein of unknown function DU.,Semialdehyde dehydrogenase, di.,N-acetyl-gamma-glutamyl-phosph.,	1	2	0	1	1	1	2	4	2	1	1	2	1	1	1	1	1	1	1	1	1	1	1	1	1	1	1	1	1	1	1	1	1	100	100	0.7		1	1	Enzyme	1	Ligase_(EC_6.-.-.-)	0.8	Uncat	NA	NA	0.8	No_transmembrane
TribeFamily_964_t06_3.1	Glutathione S-transferase, C-t.,Glutamyl-tRNA synthetase archa.,Ribosomal protein L25-like,	1	1	2	1	1	1	1	1	1	1	1	1	2	1	1	1	1	1	1	1	2	1	1	1	1	1	1	1	1	1	2	1	1	20	100	0.729529		1	1	Enzyme	1	Ligase_(EC_6.-.-.-)	0.75	Uncat	NA	NA	1	No_transmembrane
TribeFamily_1422_t06_3.1	Ribulose-phosphate binding bar.,Ribulose-phosphate 3-epimerase,	1	1	1	1	1	1	1	1	1	1	1	1	1	1	1	1	1	1	1	1	2	1	1	1	1	1	1	1	1	1	1	1	1	100	100	1.07692		1	1	Enzyme	1	Uncat	NA	Uncat	NA	NA	1	No_transmembrane
TribeFamily_934_t06_3.1	Zinc finger, PHD-type,	1	1	1	1	1	3	1	1	2	1	1	1	1	1	1	1	1	1	1	1	1	1	1	1	1	1	1	1	1	1	2	1	1	15	93.75	0.951456		0	0	Enzyme	1	NA	0.88	Uncat	NA	NA	1	No_transmembrane
TribeFamily_1274_t06_3.1	RNA-binding region RNP-1 (RNA .,	1	1	2	1	1	1	1	0	1	1	1	1	1	1	1	1	1	1	1	1	1	1	1	1	1	1	1	1	1	1	2	1	1	4	94.1176	0.890479		0	1	Uncat	NA	NA	0.88	Uncat	NA	NA	1	No_transmembrane
TribeFamily_1067_t06_3.1	Methionine sulfoxide reductase.,	1	1	1	1	1	1	1	0	1	1	1	1	1	1	1	1	1	1	1	1	2	1	1	1	1	1	1	1	1	1	2	1	3	86	100	0.906883		0	1	Enzyme	1	Uncat	NA	Uncat	NA	NA	0.9	No_transmembrane
TribeFamily_2078_t06_3.1	EVH1,Actin-binding WH2,	1	1	1	1	0	1	1	1	1	1	1	1	1	1	1	1	1	0	1	1	1	1	1	1	1	1	1	1	1	1	1	1	1	25	100	0.629586		0	1	Enzyme	0.86	NA	1	Uncat	NA	NA	1	No_transmembrane
TribeFamily_1840_t06_3.1	RNA-binding region RNP-1 (RNA .,	1	1	1	1	0	1	1	1	1	1	1	1	1	1	1	1	1	0	1	1	1	1	1	1	1	1	1	1	1	1	2	1	1	23	93.3333	0.828402		0	1	Enzyme	0.86	Uncat	NA	Translation	0.86	NA	1	No_transmembrane
TribeFamily_1570_t06_3.1	Autophagy protein Apg6,	1	1	1	1	0	1	1	1	1	1	1	1	1	1	1	1	1	1	1	1	1	1	2	1	1	1	1	1	1	1	1	1	1	38	87.5	0.299145		0	0	Enzyme	1	Uncat	NA	Uncat	NA	NA	0.86	No_transmembrane
TribeFamily_1837_t06_3.1	Snf7,tRNA-binding arm,	1	1	1	1	1	1	1	1	1	1	1	1	1	1	1	1	1	0	1	1	1	1	1	1	1	1	1	1	1	1	1	1	1	25	100	1.01709		0	1	Nonenzyme	0.88	NA	1	Translation	1	NA	1	No_transmembrane
TribeFamily_1331_t06_3.1	Ribosomal protein S4,RNA-binding S4,	1	1	1	1	1	1	1	1	1	2	1	1	1	1	1	1	1	0	1	1	1	1	1	1	1	1	1	1	2	1	1	1	1	49	100	0.854111		0	1	Uncat	NA	NA	0.88	Uncat	NA	NA	0.88	No_transmembrane
TribeFamily_1153_t06_3.1	Importin-beta, N-terminal,	1	1	1	1	1	1	1	1	1	1	1	1	1	1	1	1	1	0	2	1	1	1	1	1	1	1	1	1	1	1	3	1	1	95	94.1176	1.00513		0	1	Enzyme	1	Lyase_(EC_4.-.-.-)	1	Uncat	NA	NA	1	No_transmembrane
TribeFamily_723_t06_3.1	Cystathionine beta-lyase, euka.,	1	1	1	1	1	1	1	1	1	1	1	1	1	1	0	2	2	0	2	3	2	1	1	1	1	1	1	2	2	2	2	1	1	14	95.4545	0.551757		1	1	Enzyme	1	Uncat	NA	Uncat	NA	NA	0.91	No_transmembrane
TribeFamily_2011_t06_3.1	RNA polymerase, RBP11-like,RNA polymerase, RpoA/D/Rpb3-ty.,DNA-directed RNA polymerase, 3.,RNA polymerase, insert,	1	1	1	1	1	1	1	1	1	1	1	1	1	1	0	1	1	0	1	1	1	1	1	1	1	1	1	1	1	1	1	1	1	48	100	0.923077		0	1	Enzyme	1	Uncat	NA	Uncat	NA	NA	1	No_transmembrane
TribeFamily_1955_t06_3.1	Protein of unknown function DU.,	1	1	1	1	1	1	1	1	1	1	1	1	1	1	0	1	1	0	1	1	1	1	2	1	1	1	1	1	1	1	1	1	1	100	94.1176	0.923077		0	1	Enzyme	1	Ligase_(EC_6.-.-.-)	1	Amino_acid_biosynthesis	1	NA	1	No_transmembrane
TribeFamily_2014_t06_3.1	Adaptin, N-terminal,Alpha/gamma adaptin, C-termina.,AP2 clathrin adaptin, alpha ch.,	1	1	1	1	1	1	1	1	1	1	1	1	1	1	0	1	1	0	1	1	1	1	1	1	1	1	1	1	1	1	1	1	1	13	100	0.999207		0	1	Enzyme	1	Uncat	NA	Purines_and_pyrimidines	0.75	NA	1	No_transmembrane
TribeFamily_1301_t06_3.1	N2227-like,	1	1	1	1	1	2	1	1	1	1	1	1	1	1	0	1	1	0	1	1	1	1	1	1	1	1	2	2	1	1	1	1	1	48	58.8235	0.635108		0	1	Enzyme	1	Uncat	NA	Uncat	NA	NA	1	No_transmembrane
TribeFamily_1120_t06_3.1	Polynucleotidyl transferase, R.,DNA polymerase B, exonuclease,DNA-directed DNA polymerase B,DNA polymerase B region,DNA-directed DNA polymerase B,	1	1	1	1	1	1	1	1	1	1	1	1	1	1	0	1	1	0	1	1	1	1	3	1	1	1	2	1	2	1	1	1	1	23	94.4444	1.09615		0	1	Enzyme	1	Ligase_(EC_6.-.-.-)	1	Uncat	NA	NA	1	No_transmembrane
TribeFamily_1719_t06_3.1	RNA-binding region RNP-1 (RNA .,	1	1	1	1	1	1	1	1	1	1	1	1	1	1	1	1	1	0	1	1	2	1	1	1	1	1	1	1	1	1	1	1	1	4	100	0.890479		0	1	Nonenzyme	0.75	NA	0.75	Uncat	NA	NA	1	No_transmembrane
TribeFamily_1394_t06_3.1		1	1	1	1	1	1	2	1	1	1	1	1	1	1	1	1	1	0	1	1	2	1	1	1	1	1	1	1	1	1	1	1	1	100	100	0.933333		0	0	Enzyme	1	Ligase_(EC_6.-.-.-)	1	Uncat	NA	NA	1	Transmembrane
TribeFamily_1454_t06_3.1	Oligosaccharyl transferase, ST.,	1	1	1	1	1	1	1	1	1	1	1	1	1	1	1	1	1	0	1	1	3	1	1	1	1	1	1	1	1	1	1	1	1	52	100	0.994083		0	1	Nonenzyme	0.88	NA	1	Transport_and_binding	0.75	Secreted	0.75	Transmembrane
TribeFamily_1929_t06_3.1	Aspartic acid and asparagine h.,Patched,Sterol-sensing 5TM box,	1	1	1	1	1	1	1	1	1	1	1	1	1	1	1	1	1	0	1	1	2	1	1	1	1	1	1	1	1	1	1	0	1	52	100	1.07692		0	1	Enzyme	1	NA	0.75	Transport_and_binding	1	Uncat	NA	Transmembrane
TribeFamily_1958_t06_3.1	Zinc finger, DHP-type,	1	1	1	1	1	1	1	1	1	1	1	1	1	1	1	1	1	1	1	1	1	1	1	1	1	1	1	1	1	1	0	1	1	78	93.75	0.608696		0	1	Nonenzyme	0.75	NA	1	Translation	0.75	Uncat	NA	No_transmembrane
TribeFamily_1779_t06_3.1	Ribosomal biogenesis regulator.,	1	1	1	1	1	1	1	1	1	1	1	1	1	1	1	1	1	1	1	1	1	1	1	1	1	1	1	1	1	1	0	1	1	97	100	1		0	1	Nonenzyme	0.88	NA	1	Uncat	NA	NA	0.88	No_transmembrane
TribeFamily_1838_t06_3.1	CBF,	1	1	1	1	1	1	1	1	1	1	1	1	1	0	1	1	1	1	1	1	1	1	1	1	1	1	1	1	2	1	0	1	1	32	100	0.88547		0	0	Enzyme	1	Uncat	NA	Uncat	NA	Uncat	NA	No_transmembrane
TribeFamily_1986_t06_3.1	YjeF-related protein, N-termin.,	1	1	1	1	0	1	1	1	1	1	1	1	1	1	1	1	1	1	1	1	1	1	1	1	1	1	1	1	1	1	0	1	1	21	100	1.2963		0	1	Enzyme	1	Uncat	NA	Uncat	NA	NA	0.86	No_transmembrane
TribeFamily_99_t06_3.1	Ferric reductase-like transmem.,	1	5	4	3	2	2	7	9	1	0	1	5	6	1	1	3	5	0	1	6	5	3	14	5	3	7	6	5	4	3	0	2	13	21	97.4684	0.65848		0	1	Enzyme	0.85	Uncat	NA	Uncat	NA	Secreted	0.8	Transmembrane
TribeFamily_370_t06_3.1	ArgE/dapE/ACY1/CPG2/yscS,Peptidase dimerisation,	0	1	1	1	2	1	3	3	0	0	0	2	1	1	2	3	4	1	1	2	2	3	3	2	3	2	3	4	5	1	0	1	2	40	93.9394	1.2963		0	1	Enzyme	1	Uncat	NA	Uncat	NA	Uncat	NA	Uncat
TribeFamily_2166_t06_3.1	Oligopeptide transporter OPT s.,	1	1	1	1	1	1	1	1	1	2	0	1	1	0	1	1	1	1	1	1	0	1	1	1	1	1	1	1	1	1	1	0	1	49	100	0.331361		0	1	Uncat	NA	NA	0.83	Transport_and_binding	1	Secreted	1	Transmembrane
TribeFamily_1631_t06_3.1	Conserved hypothetical protein.,	1	3	2	1	2	1	1	2	1	1	1	1	1	0	1	1	0	1	1	1	1	1	1	1	1	1	0	1	1	0	1	0	1	49	100	0.841346		0	1	Enzyme	1	NA	0.75	Uncat	NA	NA	0.88	No_transmembrane
TribeFamily_2161_t06_3.1	Bacterial bifunctional deamina.,	1	2	2	2	1	1	1	1	1	1	1	1	0	0	0	1	1	1	1	1	1	1	1	1	1	1	1	0	0	1	1	0	1	23	100	0.179487		1	1	Enzyme	1	Uncat	NA	Uncat	NA	NA	0.83	No_transmembrane
TribeFamily_787_t06_3.1	Alkyl hydroperoxide reductase/.,	1	2	2	2	2	1	1	1	1	1	1	1	1	1	1	0	1	1	1	1	2	3	2	2	2	1	1	1	0	1	1	0	1	51	100	0.666667		0	1	Enzyme	0.89	Uncat	NA	Uncat	NA	Uncat	NA	No_transmembrane
TribeFamily_701_t06_3.1	Enoyl-CoA hydratase/isomerase,	1	2	3	1	2	1	2	2	2	1	1	1	1	1	1	1	1	2	1	2	1	2	2	1	1	1	1	1	0	1	2	0	0	11	100	0.435556		0	1	Enzyme	1	Uncat	NA	Uncat	NA	NA	0.8	No_transmembrane
TribeFamily_612_t06_3.1	Sterol-sensing 5TM box,3-hydroxy-3-methylglutaryl Coe.,Hydroxymethylglutaryl-CoA redu.,Orn/DAP/Arg decarboxylase 2,	1	4	5	2	2	1	1	3	1	1	1	1	1	1	0	1	1	1	1	2	1	1	1	1	1	1	1	1	1	1	2	1	1	100	100	0.56		1	1	Enzyme	1	Uncat	NA	Transport_and_binding	0.9	Secreted	0.9	Transmembrane
TribeFamily_584_t06_3.1	Flavodoxin-like,FAD-binding,Flavoprotein pyridine nucleoti.,Oxidoreductase FAD/NAD(P)-bind.,Flavoprotein pyridine nucleoti.,	1	2	2	2	2	1	2	6	1	1	1	1	1	1	0	1	1	2	1	1	1	1	1	1	1	1	2	1	1	1	3	1	1	2	95	0.16638		0	1	Enzyme	1	Ligase_(EC_6.-.-.-)	0.8	Uncat	NA	NA	1	No_transmembrane
TribeFamily_816_t06_3.1	Hydroxymethylglutaryl-CoA synt.,Hydroxymethylglutaryl-coenzyme.,	1	2	2	2	1	1	1	2	2	2	1	1	1	1	0	1	1	1	1	1	1	1	1	1	1	1	1	1	2	1	1	1	1	100	100	0.646154		1	1	Enzyme	1	Lyase_(EC_4.-.-.-)	0.75	Energy_metabolism	0.75	NA	1	No_transmembrane
TribeFamily_1011_t06_3.1	Homoserine dehydrogenase, NAD-.,Homoserine dehydrogenase,	1	1	2	1	1	1	1	3	1	1	1	1	1	0	1	1	1	1	1	1	1	1	1	1	1	1	1	1	1	1	2	1	1	100	100	0.875		1	1	Enzyme	1	Uncat	NA	Uncat	NA	NA	1	No_transmembrane
TribeFamily_671_t06_3.1	Tryptophan synthase, alpha cha.,Tryptophan synthase, beta chai.,Pyridoxal-5'-phosphate-depende.,Tryptophan synthase, beta chai.,	1	4	4	2	2	1	2	1	1	1	1	1	1	0	0	1	1	1	1	1	2	1	1	1	1	1	2	1	1	1	2	1	1	100	100	0.636364		1	1	Enzyme	1	Uncat	NA	Uncat	NA	NA	1	No_transmembrane
TribeFamily_613_t06_3.1	2-oxoglutarate dehydrogenase, .,Dehydrogenase, E1 component,Transketolase, central region,	1	2	5	1	1	1	1	2	2	1	1	1	1	0	1	1	1	1	1	1	2	1	1	1	1	1	2	2	1	1	4	1	1	100	100	0.753846		1	1	Enzyme	1	Ligase_(EC_6.-.-.-)	1	Uncat	NA	NA	1	No_transmembrane
TribeFamily_391_t06_3.1	Protein of unknown function DU.,	1	4	4	4	3	2	1	2	1	1	1	1	1	0	1	1	1	0	1	1	1	1	1	1	1	1	3	5	2	1	7	2	1	97	100	0.518519		0	1	Uncat	NA	NA	0.91	Uncat	NA	NA	0.82	Transmembrane
TribeFamily_755_t06_3.1	Glucose/ribitol dehydrogenase,	1	1	1	1	1	2	1	1	1	1	1	1	1	1	1	1	1	1	1	1	1	2	2	2	2	2	1	1	1	1	1	0	3	2	100	0.209226		0	1	Enzyme	1	Uncat	NA	Uncat	NA	Uncat	NA	No_transmembrane
TribeFamily_334_t06_3.1	Major facilitator superfamily .,	2	3	2	3	2	2	2	2	1	1	2	2	1	2	3	3	2	0	0	1	1	3	2	2	4	2	1	1	1	2	2	0	6	100	97.0588	1.1567		1	1	Nonenzyme	0.89	NA	1	Transport_and_binding	0.94	NA	0.83	Transmembrane
TribeFamily_530_t06_3.1	Pyridoxal-5'-phosphate-depende.,Serine/threonine dehydratase, .,	1	1	2	2	2	2	1	2	1	1	1	1	1	1	3	1	2	1	1	3	0	2	2	2	2	2	1	1	2	1	2	0	2	45	100	0.792453		1	1	Enzyme	1	Lyase_(EC_4.-.-.-)	0.75	Uncat	NA	NA	0.83	No_transmembrane
TribeFamily_388_t06_3.1	Dienelactone hydrolase,	1	7	2	2	2	3	5	4	2	1	2	1	3	1	1	1	1	1	2	1	0	1	2	2	2	2	1	2	1	1	0	0	1	43	96.5517	0.213018		0	1	Enzyme	1	Uncat	NA	Uncat	NA	NA	0.87	No_transmembrane
TribeFamily_352_t06_3.1	Major facilitator superfamily .,	1	6	3	1	2	2	1	3	3	2	1	3	1	3	2	2	1	0	1	1	0	2	4	3	2	2	1	2	1	1	1	1	3	11	100	0.314978		1	1	Nonenzyme	0.88	NA	1	Transport_and_binding	0.88	NA	0.88	Transmembrane
TribeFamily_2022_t06_3.1	Protein of unknown function DU.,	1	1	1	1	1	1	1	1	1	1	1	1	1	1	1	1	1	1	1	1	0	1	1	1	1	1	1	1	1	1	1	0	1	97	87.5	0.861538		0	1	Enzyme	0.75	NA	1	Translation	0.88	Secreted	0.75	No_transmembrane
TribeFamily_1814_t06_3.1	TPR repeat,	1	1	1	1	1	1	1	1	1	1	1	1	1	1	1	1	1	1	1	1	0	1	1	1	1	1	1	1	1	1	1	1	1	16	100	0.799007		0	1	Enzyme	1	Uncat	NA	Uncat	NA	NA	1	No_transmembrane
TribeFamily_643_t06_3.1	Sterol desaturase,SUR2-type hydroxylase/desatura.,	1	2	2	2	2	1	1	2	1	1	1	1	1	2	1	1	1	1	1	1	0	2	2	2	2	2	1	1	1	1	2	1	1	25	100	0.455621		1	1	Enzyme	1	Uncat	NA	Uncat	NA	Uncat	NA	Uncat
TribeFamily_2160_t06_3.1	Thioredoxin-like fold,Glutaredoxin, eukaryotic and v.,	1	1	1	1	0	1	1	1	1	1	1	1	1	1	0	1	1	1	1	2	1	1	1	1	1	1	2	1	0	0	0	1	1	10	100	0.756757		0	1	Enzyme	0.88	NA	0.88	Cell_envelope	0.88	Uncat	NA	Transmembrane
TribeFamily_1987_t06_3.1	Ribonucleases PMRP subunit POP.,POPLD,	1	1	1	1	1	1	1	1	1	1	1	1	1	1	0	1	1	1	1	1	2	1	1	1	1	1	1	1	1	0	0	1	1	91	100	1		0	1	Enzyme	1	Ligase_(EC_6.-.-.-)	1	Uncat	NA	NA	1	No_transmembrane
TribeFamily_2344_t06_3.1	Peptidase M, neutral zinc meta.,	1	1	1	1	1	1	1	1	1	1	1	1	0	1	1	1	1	1	1	1	1	1	1	1	1	1	1	1	0	0	0	0	1	23	93.3333	0.19943		0	1	Enzyme	0.88	Uncat	NA	Uncat	NA	Uncat	NA	No_transmembrane
TribeFamily_1185_t06_3.1	Peptidase M49,	1	2	1	2	1	1	2	1	1	3	1	1	1	2	1	1	1	1	1	1	1	1	1	1	1	1	1	1	0	0	0	0	1	33	100	0.519231		0	1	Enzyme	1	Ligase_(EC_6.-.-.-)	0.8	Uncat	NA	NA	1	No_transmembrane
TribeFamily_2049_t06_3.1	Proteinase inhibitor, propepti.,Peptidase M14, carboxypeptidas.,	1	1	1	1	1	1	1	1	1	1	1	1	1	1	1	1	1	1	1	1	1	1	1	1	1	1	1	1	0	1	0	1	1	48	100	0.297872		0	1	Enzyme	1	Uncat	NA	Cell_envelope	0.88	Uncat	NA	No_transmembrane
TribeFamily_873_t06_3.1	AAA ATPase VAT, N-terminal,Cell division protein 48, CDC4.,AAA-protein subdomain,AAA ATPase,	1	1	1	1	1	1	1	1	4	1	1	1	0	1	1	1	1	1	2	1	2	0	3	1	1	1	1	1	1	1	1	1	1	5	94.1176	0.828402		0	1	Enzyme	1	Lyase_(EC_4.-.-.-)	1	Uncat	NA	NA	1	No_transmembrane
TribeFamily_1808_t06_3.1	Protein prenyltransferase,Protein prenyltransferase, alp.,	1	1	1	1	1	1	1	1	1	1	1	1	0	1	1	1	1	1	1	1	2	1	1	1	1	1	1	1	1	1	0	1	1	41	100	0.773176		1	1	Enzyme	1	Uncat	NA	Uncat	NA	NA	1	No_transmembrane
TribeFamily_1365_t06_3.1	Phosphoglycerate/bisphosphogly.,	0	2	2	2	1	2	1	2	2	2	1	1	1	1	0	1	1	1	1	1	1	1	2	1	1	0	0	1	1	0	0	0	1	12	100	0.908654		0	1	Enzyme	1	Uncat	NA	Translation	0.75	Uncat	NA	No_transmembrane
TribeFamily_1245_t06_3.1	K+ channel, pore region,K+ channel, two pore,K+ channel, pore region,K+ channel, two pore,	0	2	2	3	0	2	2	3	2	2	1	1	1	1	0	0	1	1	1	1	0	0	1	1	1	1	2	0	1	0	0	0	2	92	100	0.468227		0	1	Enzyme	0.75	Uncat	NA	Uncat	NA	Uncat	NA	Transmembrane
TribeFamily_2433_t06_3.1	Protein of unknown function DU.,	0	1	0	1	0	1	1	1	1	1	1	1	1	1	0	1	1	1	1	1	1	1	1	1	1	1	1	1	1	1	0	0	1	35	100	0.708502		0	0	Uncat	NA	Uncat	NA	Uncat	NA	NA	1	No_transmembrane
TribeFamily_2283_t06_3.1	BolA-like protein,	0	1	1	1	1	1	1	1	1	1	1	1	0	1	0	1	1	1	1	1	1	1	1	1	1	1	1	1	1	0	1	1	1	19	100	0.742204		0	1	Enzyme	0.75	Uncat	NA	Uncat	NA	Uncat	NA	No_transmembrane
TribeFamily_1900_t06_3.1	UvrD/REP helicase,	0	0	1	1	1	1	1	1	1	1	1	1	1	1	0	1	2	1	1	1	2	1	1	1	1	1	1	1	1	1	1	1	1	70	94.1176	2.24359		0	1	Enzyme	1	Uncat	NA	Uncat	NA	NA	1	No_transmembrane
TribeFamily_471_t06_3.1	Ketopantoate reductase ApbA/Pa.,6-phosphogluconate dehydrogena.,	0	4	1	2	2	3	2	7	1	1	1	0	0	1	2	1	2	1	1	1	1	3	1	2	4	3	0	0	2	1	1	0	1	50	100	1.05401		0	1	Enzyme	1	Uncat	NA	Uncat	NA	Uncat	NA	Uncat
TribeFamily_1602_t06_3.1		0	2	0	1	1	1	1	2	0	1	0	1	0	1	1	1	1	1	1	1	3	1	1	1	4	1	0	1	2	0	0	0	2	5	92.8571	0.364103		1	1	Enzyme	1	Ligase_(EC_6.-.-.-)	0.75	Biosynthesis_of_cofactors	0.75	NA	0.88	No_transmembrane
TribeFamily_1665_t06_3.1	Glycoside transferase, six-hai.,	0	1	1	1	1	2	1	2	1	0	1	1	1	0	1	1	1	2	2	1	2	1	1	1	1	1	1	1	1	1	0	0	1	100	87.5	1.32544		0	1	Enzyme	1	Ligase_(EC_6.-.-.-)	0.86	Central_intermediary_metabolism	0.86	NA	1	No_transmembrane
TribeFamily_2730_t06_3.1	SAM (and some other nucleotide.,Generic methyltransferase,	1	1	1	1	1	1	0	0	1	1	0	0	0	0	1	1	1	1	1	1	1	1	1	1	1	1	0	0	0	0	1	1	1	77	100	1.07692		0	0	Enzyme	1	Uncat	NA	Uncat	NA	Secreted	1	Transmembrane
TribeFamily_2670_t06_3.1	Glycoside hydrolase, family 17,	1	1	1	1	1	0	1	1	1	1	0	0	0	0	1	1	1	1	1	1	0	1	1	1	1	1	0	0	0	0	2	1	1	11	100	0.409534		1	1	Enzyme	1	Uncat	NA	Cell_envelope	0.75	NA	0.75	No_transmembrane
TribeFamily_2734_t06_3.1	Complex 1 LYR protein,	1	1	0	1	1	1	1	1	1	1	1	0	0	0	1	1	1	0	1	1	0	1	1	1	1	1	1	0	0	0	1	0	1	13	90.9091	0.287798		0	1	Nonenzyme	1	NA	1	Uncat	NA	Secreted	0.8	No_transmembrane
TribeFamily_2341_t06_3.1		1	1	1	1	1	1	1	1	1	1	1	1	1	0	1	1	1	0	0	4	1	1	1	1	1	0	0	0	0	1	1	1	0	100	0	0.994083		0	1	Enzyme	1	Uncat	NA	Amino_acid_biosynthesis	0.75	NA	1	No_transmembrane
TribeFamily_2250_t06_3.1	SAM (and some other nucleotide.,Generic methyltransferase,	1	1	1	1	1	1	1	1	1	1	1	1	1	0	1	1	1	0	1	1	1	1	1	1	1	1	0	1	0	1	1	1	1	88	100	0.994083		0	1	Enzyme	0.86	Uncat	NA	Uncat	NA	Uncat	NA	No_transmembrane
TribeFamily_2432_t06_3.1	Heavy metal transport/detoxifi.,	1	1	0	1	1	1	1	1	1	1	1	1	1	1	1	1	1	1	0	1	1	1	1	1	1	1	1	1	0	0	0	1	0	96	100	0.911243		0	1	Uncat	NA	NA	1	Uncat	NA	NA	0.86	No_transmembrane
TribeFamily_2254_t06_3.1	GroES-like,Chaperonin Cpn10,	1	1	0	1	1	1	1	1	1	1	1	1	1	0	1	1	2	1	1	1	0	1	1	1	1	0	1	1	0	1	1	1	1	62	100	2.15385		0	1	Nonenzyme	0.86	NA	1	Uncat	NA	NA	0.86	No_transmembrane
TribeFamily_2672_t06_3.1	Class I peptide chain release .,	0	1	0	1	0	1	1	1	0	1	1	1	0	1	1	1	1	0	1	1	1	1	1	1	1	1	1	0	0	0	1	1	1	26	75	1.0217		0	1	Uncat	NA	NA	1	Uncat	NA	Uncat	NA	No_transmembrane
TribeFamily_2520_t06_3.1	Got1-like protein,	1	1	0	1	0	1	1	1	0	2	1	1	1	0	0	1	1	1	1	1	1	1	1	1	1	0	1	0	1	0	1	1	1	100	100	1.07692		0	1	Nonenzyme	1	NA	1	Transport_and_binding	0.8	NA	1	Transmembrane
TribeFamily_2492_t06_3.1	Ankyrin,BTB/POZ,	1	1	1	1	0	1	1	1	1	1	1	1	1	1	0	0	1	1	1	1	2	1	1	1	1	1	0	0	0	0	1	1	1	100	100	0.994083		0	0	Enzyme	1	Uncat	NA	Uncat	NA	NA	1	No_transmembrane
TribeFamily_2434_t06_3.1		1	1	0	1	0	1	1	1	1	1	1	1	1	1	0	1	1	1	1	1	1	1	1	1	1	1	0	0	0	0	2	1	1	42	0	1.07692		0	1	Nonenzyme	0.83	NA	1	Transport_and_binding	0.83	NA	1	Transmembrane
TribeFamily_2112_t06_3.1	ThiJ/PfpI,	1	1	2	0	0	0	1	2	0	0	0	0	0	0	1	0	2	0	1	4	0	4	1	1	1	1	0	0	0	0	1	5	2	11	100	0.448161		0	0	Enzyme	1	Lyase_(EC_4.-.-.-)	0.86	Uncat	NA	NA	1	No_transmembrane
TribeFamily_1504_t06_3.1	Histidine acid phosphatase,	1	2	1	0	0	1	0	0	0	0	0	0	0	0	2	0	4	0	0	5	1	6	2	3	1	1	0	1	0	0	0	3	0	28	89.4737	0.363636		1	1	Enzyme	1	Uncat	NA	Uncat	NA	Secreted	0.83	No_transmembrane
TribeFamily_897_t06_3.1	L-asparaginase, type II,	0	1	1	1	1	2	3	6	1	1	0	0	0	0	0	1	1	1	1	5	2	2	1	1	1	1	0	0	0	0	0	4	0	58	100	0.807692		1	1	Enzyme	1	Uncat	NA	Uncat	NA	Secreted	0.78	No_transmembrane
TribeFamily_2668_t06_3.1	Glia maturation factor beta,Actin-binding, cofilin/tropomy.,	1	1	0	1	1	1	1	1	1	1	0	1	1	1	1	1	1	1	1	1	1	1	1	1	1	0	0	0	0	0	0	1	0	86	75	0.987179		0	1	Uncat	NA	NA	0.8	Uncat	NA	Uncat	NA	No_transmembrane
TribeFamily_2522_t06_3.1	GINS complex, Psf3 component,	1	2	1	1	1	1	1	1	1	1	1	1	1	1	1	1	1	1	1	1	0	1	1	0	1	1	0	0	0	0	0	1	0	79	100	0.789744		0	1	Enzyme	1	NA	0.83	Uncat	NA	Secreted	1	No_transmembrane
TribeFamily_2579_t06_3.1	Protein of unknown function Me.,	1	1	1	1	1	1	1	1	1	1	0	1	1	0	1	1	0	1	1	1	1	1	1	1	1	1	0	0	0	0	0	1	1	45	33.3333	1.07692		0	0	Enzyme	1	Uncat	NA	Central_intermediary_metabolism	0.8	NA	0.8	No_transmembrane
TribeFamily_2430_t06_3.1	Alg9-like mannosyltransferase,	1	1	1	1	1	1	1	1	1	1	0	1	0	1	1	1	1	1	1	1	1	1	1	1	1	1	1	0	0	0	0	1	1	3	100	0.416707		0	1	Uncat	NA	Uncat	NA	Transport_and_binding	0.83	Uncat	NA	Transmembrane
TribeFamily_2521_t06_3.1		1	1	1	1	1	1	1	1	1	1	1	1	1	0	0	1	1	1	1	1	1	1	1	1	1	1	0	0	0	0	0	1	1	12	100	0.738462		0	1	Enzyme	1	Uncat	NA	Central_intermediary_metabolism	1	NA	1	No_transmembrane
TribeFamily_2135_t06_3.1	HEAT,	1	1	1	1	1	1	1	1	1	1	1	1	1	1	0	1	1	1	1	1	1	1	2	1	2	1	0	0	0	0	1	1	1	46	100	1.11538		0	1	Enzyme	1	Ligase_(EC_6.-.-.-)	1	Uncat	NA	NA	1	No_transmembrane
TribeFamily_2345_t06_3.1	Protein of unknown function UP.,	1	1	1	1	1	1	1	1	1	1	1	1	1	1	1	1	1	1	1	1	1	1	1	1	1	1	0	0	0	0	0	1	1	53	100	1		0	1	Uncat	NA	NA	0.86	Energy_metabolism	0.86	Uncat	NA	No_transmembrane
TribeFamily_2284_t06_3.1	Zinc finger, Rad18-type putati.,Zinc finger, C2H2-type,Zinc finger, FYVE-type,	1	1	1	1	1	1	1	1	1	1	1	1	1	1	1	1	1	1	1	1	2	1	1	1	1	1	0	0	0	0	0	1	1	31	100	1.52854		0	1	Enzyme	1	Uncat	NA	Uncat	NA	NA	0.86	No_transmembrane
TribeFamily_815_t06_3.1	Protein of unknown function DU.,Esterase/lipase/thioesterase,Lipase, active site,	1	1	1	1	1	1	1	1	1	1	1	1	1	1	0	2	2	3	3	3	1	2	2	2	2	2	0	0	0	0	0	1	0	11	100	0.426799		0	1	Enzyme	1	Uncat	NA	Uncat	NA	NA	1	No_transmembrane
TribeFamily_2429_t06_3.1	Protein of unknown function DU.,	1	1	1	1	1	1	1	1	1	1	1	1	1	1	0	1	1	1	1	1	1	1	1	1	1	1	0	0	0	0	0	1	1	25	100	0.737892		0	1	Enzyme	1	Uncat	NA	Uncat	NA	NA	1	Transmembrane
TribeFamily_2575_t06_3.1	Zinc finger, C2H2-type,	1	1	1	1	1	1	0	1	1	1	1	1	0	1	0	1	1	1	2	1	1	1	1	1	1	1	0	0	0	0	0	0	1	2	100	0.62882		0	1	Nonenzyme	1	NA	1	Regulatory_functions	1	Uncat	NA	No_transmembrane
TribeFamily_272_t06_3.1		2	1	1	2	1	2	1	2	2	2	2	2	1	0	0	2	1	0	0	0	3	9	8	8	11	6	0	0	0	0	0	0	1	84	3.22581	2.64744		0	1	Enzyme	1	NA	0.86	Uncat	NA	Uncat	NA	Uncat
TribeFamily_2054_t06_3.1	Heat shock factor (HSF)-type, .,	1	1	2	2	1	2	1	1	1	1	1	1	1	1	0	1	1	1	1	0	1	2	1	1	2	2	0	0	0	0	0	0	1	6	82.3529	0.403357		0	1	Enzyme	1	NA	1	Uncat	NA	Uncat	NA	No_transmembrane
TribeFamily_994_t06_3.1	Major facilitator superfamily .,	1	2	2	2	2	2	2	2	1	1	0	0	1	1	0	0	1	1	1	1	2	2	3	2	2	2	0	0	0	0	0	0	1	100	52.6316	1.02024		0	1	Nonenzyme	1	NA	1	Transport_and_binding	1	NA	1	Transmembrane
TribeFamily_1745_t06_3.1		0	2	1	3	1	2	0	0	1	1	1	1	1	1	0	0	1	1	0	1	1	2	2	2	3	1	2	0	0	1	0	1	0	14	100	0.385125		0	1	Enzyme	1	Uncat	NA	Uncat	NA	NA	1	No_transmembrane
TribeFamily_457_t06_3.1	Glycoside hydrolase, family 17,	1	2	2	2	2	1	1	1	1	1	1	1	1	2	1	1	3	2	4	3	2	3	3	3	2	3	1	0	0	0	0	0	3	24	43.75	0.409534		0	0	Enzyme	0.92	Uncat	NA	Uncat	NA	Uncat	NA	No_transmembrane
TribeFamily_265_t06_3.1		3	3	4	2	2	1	1	1	3	1	1	0	3	2	1	3	3	2	3	2	3	5	6	8	5	2	0	0	0	0	0	0	1	46	5.26316	1.93033		0	0	Enzyme	1	Ligase_(EC_6.-.-.-)	0.78	Cell_envelope	0.89	NA	0.89	Transmembrane
TribeFamily_730_t06_3.1	Spermine synthase,SAM (and some other nucleotide.,Spermine synthase,	1	1	1	1	1	1	1	1	1	1	1	1	1	1	2	1	2	2	2	2	2	2	2	2	2	2	0	0	0	0	1	1	2	48	100	1.27885		1	1	Enzyme	1	Uncat	NA	Uncat	NA	NA	1	No_transmembrane
TribeFamily_641_t06_3.1	SUN,	1	1	1	1	1	1	1	1	1	0	1	1	0	1	1	2	2	4	4	4	2	2	2	2	2	2	0	0	0	0	0	2	1	65	100	1.96656		0	1	Uncat	NA	NA	0.9	Cell_envelope	0.8	Uncat	NA	No_transmembrane
TribeFamily_462_t06_3.1	Zinc finger, C2H2-type,	1	1	1	1	1	2	2	3	2	1	2	2	2	2	1	0	2	1	1	1	3	6	1	4	5	1	0	0	0	1	0	2	1	5	92	0.62882		0	0	Enzyme	1	Uncat	NA	Uncat	NA	NA	1	No_transmembrane
TribeFamily_248_t06_3.1	Major facilitator superfamily .,	2	6	4	2	1	2	1	5	2	1	2	3	1	1	2	0	15	1	2	2	2	4	1	3	3	3	0	0	0	1	0	0	2	15	87.8049	0.261625		0	1	Nonenzyme	1	NA	1	Transport_and_binding	0.92	Uncat	NA	Transmembrane
TribeFamily_2244_t06_3.1	Transcription initiation facto.,Histone-fold/TFIID-TAF/NF-Y,	1	1	1	1	1	1	1	1	1	1	1	1	1	1	1	1	1	1	1	1	1	1	1	1	1	1	0	0	0	0	1	1	1	15	93.3333	0.868881		0	1	Uncat	NA	Uncat	NA	Translation	0.86	NA	0.86	No_transmembrane
TribeFamily_1620_t06_3.1	SWIRM,	1	1	1	1	1	1	1	1	1	1	1	1	1	1	1	1	1	2	2	2	1	1	1	1	1	1	0	0	0	0	1	2	1	9	94.1176	0.435556		0	0	Uncat	NA	NA	0.88	Regulatory_functions	0.75	Secreted	1	No_transmembrane
TribeFamily_2337_t06_3.1	Leucyl-tRNA synthetase bacteri.,Aminoacyl-tRNA synthetase, cla.,	1	1	1	1	1	1	1	1	1	1	1	1	1	1	0	1	1	1	1	1	1	1	1	1	1	1	0	0	0	0	1	1	1	14	100	0.840237		1	1	Enzyme	1	Ligase_(EC_6.-.-.-)	1	Uncat	NA	NA	1	No_transmembrane
TribeFamily_2335_t06_3.1	Protein similar to CwfJ, C-ter.,Protein similar to CwfJ, C-ter.,	1	1	1	1	1	1	1	1	1	1	1	1	1	1	0	1	1	1	1	1	1	1	1	1	1	1	0	0	0	0	1	1	1	88	100	0.923077		0	1	Enzyme	1	Uncat	NA	Central_intermediary_metabolism	1	NA	1	No_transmembrane
TribeFamily_720_t06_3.1	Peptidase, trypsin-like serine.,Peptidase S1C, HrtA/DegP2/Q/S,PDZ/DHR/GLGF,Peptidase S1C, HrtA/DegP2/Q/S,Peptidase, trypsin-like serine.,PDZ/DHR/GLGF,	1	1	1	1	1	1	2	2	1	1	1	2	1	1	1	1	1	1	1	1	2	1	2	1	1	3	0	0	0	0	4	2	2	66	100	0.807692		0	0	Enzyme	1	Lyase_(EC_4.-.-.-)	0.8	Uncat	NA	NA	1	No_transmembrane
TribeFamily_2037_t06_3.1	Zinc finger, C2H2-type,	1	1	1	1	1	1	1	1	1	1	1	1	1	1	1	1	1	1	2	1	1	1	1	1	1	1	0	0	0	0	2	1	1	72	100	1.00513		0	1	Nonenzyme	0.86	NA	1	Uncat	NA	NA	0.86	No_transmembrane
TribeFamily_2334_t06_3.1	Zinc finger, Zim17-type,	1	1	1	1	0	0	1	1	1	1	1	1	1	1	1	1	1	1	1	1	1	1	1	1	1	1	0	1	0	0	1	1	1	88	100	1.07692		0	0	Enzyme	0.86	NA	0.86	Uncat	NA	Uncat	NA	No_transmembrane
TribeFamily_2280_t06_3.1	SKP1 component,	1	1	1	1	0	1	1	1	1	1	1	1	1	1	1	1	1	1	1	1	1	1	1	1	1	1	0	1	0	0	1	1	1	91	100	1.07692		0	1	Enzyme	1	NA	0.86	Uncat	NA	NA	1	No_transmembrane
TribeFamily_2118_t06_3.1	DNA-binding RFX,	1	1	1	1	1	1	1	1	2	1	1	1	1	1	2	1	1	1	1	1	1	1	1	1	1	1	0	0	0	0	0	1	1	73	93.3333	1.50769		0	1	Enzyme	1	Uncat	NA	Uncat	NA	NA	1	No_transmembrane
TribeFamily_1318_t06_3.1	YEATS,	1	1	1	1	1	1	1	1	1	1	1	1	1	1	1	2	2	3	2	2	1	1	1	1	1	1	0	0	0	0	0	1	1	33	100	1.17949		0	1	Enzyme	1	Uncat	NA	Uncat	NA	Secreted	0.75	No_transmembrane
TribeFamily_2243_t06_3.1	Armadillo,	1	1	1	1	1	1	1	1	1	1	1	1	1	1	1	1	1	1	1	1	1	1	1	1	1	1	0	0	0	1	0	1	1	88	53.3333	1		0	1	Uncat	NA	Uncat	NA	Uncat	NA	Uncat	NA	No_transmembrane
TribeFamily_1411_t06_3.1	Fungal transcriptional regulat.,Fungal specific transcription .,	1	1	1	1	1	1	1	1	1	1	1	2	1	2	1	1	2	1	2	2	1	1	1	1	1	1	0	0	0	0	0	2	1	1	100	0.182072		0	1	Enzyme	1	Uncat	NA	Uncat	NA	NA	1	No_transmembrane
TribeFamily_2180_t06_3.1	AAA ATPase,	1	1	1	1	1	1	1	1	1	1	1	1	1	1	1	1	1	1	1	1	1	1	1	1	1	1	0	0	0	1	1	1	1	42	86.6667	1.11406		0	1	Uncat	NA	Uncat	NA	Uncat	NA	NA	1	No_transmembrane
TribeFamily_2122_t06_3.1	Fork head transcription factor,	1	1	1	1	1	1	1	1	1	1	1	1	1	0	1	1	1	1	1	1	1	1	1	1	1	1	0	0	0	1	1	2	1	23	100	0.822378		0	1	Enzyme	0.83	NA	1	Uncat	NA	NA	1	No_transmembrane
TribeFamily_2512_t06_3.1	Mitochondrial carrier protein,	1	1	1	1	1	1	1	1	1	1	1	1	0	1	0	1	1	1	1	1	1	1	1	1	1	1	0	0	0	0	0	1	1	2	100	0.844189		0	1	Enzyme	1	Uncat	NA	Uncat	NA	NA	0.86	Uncat
TribeFamily_2423_t06_3.1	UAS,Thioredoxin-like fold,UBX,	1	1	1	1	1	1	1	1	1	1	1	1	1	1	0	1	1	1	1	1	1	1	1	1	1	1	0	0	0	0	0	1	1	96	100	0.923077		0	1	Enzyme	1	Uncat	NA	Central_intermediary_metabolism	1	NA	1	No_transmembrane
TribeFamily_2417_t06_3.1	WD40-like,WD-40 repeat,	1	1	1	1	1	1	1	1	1	1	1	1	1	1	0	1	1	0	1	1	1	1	1	1	1	1	1	0	0	0	0	1	1	32	100	1.46154		0	1	Enzyme	1	NA	0.86	Uncat	NA	NA	1	No_transmembrane
TribeFamily_2507_t06_3.1	Di-trans-poly-cis-decaprenylci.,	1	1	1	1	1	1	1	1	0	0	1	1	1	1	0	1	1	1	2	1	1	1	1	1	1	1	0	0	0	0	0	1	1	87	68.75	1		0	0	Enzyme	1	Uncat	NA	Uncat	NA	Uncat	NA	Transmembrane
TribeFamily_1885_t06_3.1	Amino acid/polyamine transport.,Amino acid permease-associated.,	1	1	1	1	1	1	1	1	1	1	1	1	1	1	0	1	1	1	1	1	2	1	2	1	1	3	0	0	0	1	0	1	1	97	93.75	1.14872		0	1	Enzyme	1	Uncat	NA	Transport_and_binding	0.83	Secreted	0.83	Transmembrane
TribeFamily_2355_t06_3.1	NUDIX hydrolase,	1	1	1	1	1	1	1	1	1	1	1	1	1	1	0	1	1	1	1	1	1	1	1	1	1	1	0	0	0	0	1	1	1	76	100	0.923077		0	1	Uncat	NA	Uncat	NA	Uncat	NA	Uncat	NA	No_transmembrane
TribeFamily_2028_t06_3.1	Type I phosphodiesterase/nucle.,	1	1	1	1	1	1	1	2	1	1	1	1	1	1	0	1	1	1	1	1	2	1	2	1	1	1	0	0	0	0	1	1	1	28	31.25	0.755735		0	0	Uncat	NA	NA	1	Transport_and_binding	0.86	Uncat	NA	Transmembrane
TribeFamily_2414_t06_3.1	Beta-ketoacyl synthase,	1	1	1	1	1	1	1	1	1	1	1	1	0	1	0	1	1	1	1	1	1	1	1	1	1	1	0	0	0	0	1	1	1	1	100	0.16403		1	1	Enzyme	1	Uncat	NA	Uncat	NA	NA	0.86	No_transmembrane
TribeFamily_2236_t06_3.1		1	1	1	1	1	2	1	1	1	1	1	1	1	1	0	1	1	0	1	1	1	1	1	1	1	1	0	0	0	0	1	2	1	97	46.6667	0.740385		0	0	Enzyme	1	Uncat	NA	Uncat	NA	NA	1	No_transmembrane
TribeFamily_2500_t06_3.1	Glucose/ribitol dehydrogenase,	1	1	1	1	1	1	1	1	1	1	1	1	1	1	0	1	1	0	1	1	1	1	1	1	1	1	0	0	0	0	0	1	1	5	73.3333	0.126103		0	1	Enzyme	0.86	NA	0.86	Uncat	NA	NA	0.86	Transmembrane
TribeFamily_2322_t06_3.1	DNA repair protein, Rad18,Zinc finger, RING-type,Zinc finger, Rad18-type putati.,DNA-binding SAP,	1	1	1	1	1	1	1	1	1	1	1	1	1	1	0	1	1	1	1	1	1	1	1	1	1	1	0	0	1	0	0	1	1	88	100	0.923077		0	1	Uncat	NA	NA	0.86	Uncat	NA	NA	0.86	No_transmembrane
TribeFamily_2501_t06_3.1	GTP1/OBG,	1	1	0	1	1	1	1	1	1	1	1	1	1	1	1	1	1	0	1	1	1	1	1	1	1	1	0	0	0	0	0	1	1	12	92.8571	1.1276		0	1	Enzyme	1	Lyase_(EC_4.-.-.-)	0.86	Uncat	NA	NA	1	No_transmembrane
TribeFamily_2323_t06_3.1	IMP-specific 5-nucleotidase,	1	1	1	1	1	1	1	1	1	1	1	1	1	1	1	1	1	1	1	1	1	1	1	1	1	1	0	0	0	0	0	1	1	100	100	1		0	1	Enzyme	1	Uncat	NA	Uncat	NA	Uncat	NA	No_transmembrane
TribeFamily_2354_t06_3.1	Proteasome maturation factor U.,	1	1	0	1	1	1	1	1	1	1	1	1	1	1	1	1	1	1	1	1	1	1	1	1	1	1	1	0	0	0	0	1	1	82	100	1.07692		0	1	Enzyme	0.86	NA	1	Uncat	NA	Secreted	0.86	No_transmembrane
TribeFamily_478_t06_3.1	Glycoside hydrolase, family 81,	1	1	1	1	1	2	1	1	2	1	1	3	1	2	1	2	2	0	1	2	4	2	2	3	3	3	0	0	0	0	1	2	5	96	92.5926	1.81377		0	1	Enzyme	0.87	Uncat	NA	Uncat	NA	Uncat	NA	No_transmembrane
TribeFamily_1070_t06_3.1	Galactosyl transferase,	1	1	1	1	1	2	0	1	1	1	1	1	1	1	1	1	1	1	1	1	2	1	1	1	1	1	0	0	0	0	0	6	3	54	100	1.07692		0	1	Enzyme	1	Uncat	NA	Uncat	NA	Uncat	NA	Transmembrane
TribeFamily_2418_t06_3.1	Leucine carboxyl methyltransfe.,Galactose oxidase, central,	1	1	1	1	1	1	1	1	1	1	1	1	1	1	1	1	0	1	1	1	1	1	1	1	1	1	0	0	0	0	0	1	1	48	100	0.957265		0	1	Enzyme	1	Uncat	NA	Uncat	NA	NA	1	No_transmembrane
TribeFamily_2329_t06_3.1	Phosphoserine phosphatase SerB,Haloacid dehalogenase-like hyd.,	1	1	1	1	0	1	1	1	1	1	1	1	1	1	1	1	1	1	1	1	1	1	1	1	1	1	0	0	0	0	1	1	1	100	100	1.07692		1	1	Enzyme	1	Uncat	NA	Uncat	NA	NA	1	No_transmembrane
TribeFamily_2237_t06_3.1	Polynucleotidyl transferase, R.,RNA-binding region RNP-1 (RNA .,Zinc finger, RanBP2-type,	1	1	1	1	1	1	1	1	1	1	1	1	1	1	1	1	1	1	1	1	1	1	1	1	1	1	0	0	0	0	1	1	1	85	100	0.875		0	1	Enzyme	0.86	NA	1	Uncat	NA	NA	1	No_transmembrane
TribeFamily_2060_t06_3.1	Cytidylyltransferase,	1	1	1	1	1	1	1	1	2	1	1	1	1	1	1	1	1	1	1	1	1	1	1	1	1	1	0	0	0	0	2	1	1	45	100	0.933333		1	1	Enzyme	1	Uncat	NA	Uncat	NA	NA	1	No_transmembrane
TribeFamily_2239_t06_3.1	WD40-like,WD-40 repeat,	1	1	1	1	1	1	1	1	1	1	1	1	1	1	0	1	1	1	1	2	1	1	1	1	1	1	0	0	0	0	1	1	1	45	100	1.12375		0	1	Enzyme	1	Uncat	NA	Uncat	NA	NA	1	No_transmembrane
TribeFamily_2353_t06_3.1	Exonuclease,	1	1	1	1	1	1	1	1	2	1	1	1	1	1	1	1	1	1	1	1	1	0	1	1	1	1	0	0	0	0	1	1	0	15	100	0.763864		0	1	Enzyme	1	Uncat	NA	Uncat	NA	NA	1	No_transmembrane
TribeFamily_2513_t06_3.1	Histidine kinase A, N-terminal,Histidine kinase,Histidine kinase related prote.,Response regulator receiver,	0	0	1	1	1	1	1	1	1	1	1	1	1	1	1	1	1	1	1	1	2	0	1	1	1	1	0	0	0	0	0	0	2	5	93.3333	0.403357		0	1	Enzyme	1	Ligase_(EC_6.-.-.-)	0.75	Uncat	NA	Uncat	NA	Transmembrane
TribeFamily_2276_t06_3.1	Regulation of nuclear pre-mRNA.,RNA-binding region RNP-1 (RNA .,	1	1	1	1	1	1	1	1	1	1	0	1	1	1	1	1	1	1	1	1	1	1	3	1	1	1	0	0	0	0	0	1	1	88	87.5	1.15385		0	1	Enzyme	1	NA	0.83	Uncat	NA	NA	1	No_transmembrane
TribeFamily_2812_t06_3.1		0	0	1	1	0	1	1	1	1	1	1	1	1	1	1	1	1	0	1	1	0	1	1	1	1	1	0	0	0	0	0	1	0	11	0	0.932458		0	1	Uncat	NA	NA	1	Uncat	NA	Uncat	NA	Transmembrane
TribeFamily_927_t06_3.1	Major facilitator superfamily .,	0	1	1	1	1	2	3	3	1	1	1	1	1	2	1	1	1	1	1	1	1	2	2	1	2	1	0	0	0	0	0	0	3	97	100	1.07692		0	1	Nonenzyme	0.83	NA	0.92	Transport_and_binding	1	NA	0.83	Transmembrane
TribeFamily_2510_t06_3.1	Pex2 / Pex12, N-terminal,Zinc finger, RING-type,	1	1	1	1	1	1	1	1	0	1	1	1	1	1	1	1	1	1	1	1	1	1	1	1	1	1	0	0	0	0	0	0	1	76	100	1.07692		0	1	Enzyme	0.86	Uncat	NA	Uncat	NA	NA	1	Uncat
TribeFamily_2514_t06_3.1		1	1	1	0	1	1	1	1	1	1	1	1	1	1	1	1	1	1	1	1	0	1	1	1	1	1	0	0	0	0	1	0	1	72	100	0.942308		1	1	Enzyme	1	Uncat	NA	Uncat	NA	NA	0.86	No_transmembrane
TribeFamily_2421_t06_3.1	NAD-dependent epimerase/dehydr.,	1	1	2	1	1	1	1	1	1	1	1	1	0	0	0	1	1	1	1	1	1	1	1	3	1	1	0	0	1	0	0	0	0	25	61.5385	0.757835		0	1	Enzyme	1	NA	1	Uncat	NA	Uncat	NA	Uncat
TribeFamily_2039_t06_3.1	Glucose/ribitol dehydrogenase,	1	1	3	1	1	1	1	1	1	1	1	1	1	0	1	1	1	2	2	2	1	1	1	1	1	1	0	0	0	0	0	1	0	2	100	0.209226		0	0	Enzyme	0.83	NA	0.83	Uncat	NA	Uncat	NA	Transmembrane
TribeFamily_2664_t06_3.1		0	1	1	0	1	1	1	1	1	1	0	1	0	0	0	1	1	2	1	2	1	1	1	1	1	1	0	1	0	0	0	0	1	62	0	0.655518		0	1	Enzyme	1	Uncat	NA	Uncat	NA	Uncat	NA	Uncat
TribeFamily_2336_t06_3.1		1	1	1	1	1	1	1	1	1	1	1	1	1	0	0	1	1	1	1	1	1	1	1	1	1	1	1	1	1	0	0	0	1	42	13.3333	0.605769		0	1	Nonenzyme	0.86	NA	1	Transport_and_binding	0.86	Uncat	NA	Transmembrane
TribeFamily_2508_t06_3.1	SM22/calponin,Calponin-like actin-binding su.,SM22/calponin,	1	1	1	1	1	1	1	1	1	1	1	1	1	0	1	1	1	1	1	1	1	1	0	1	0	1	0	0	0	0	1	1	1	16	84.6154	0.84497		0	1	Enzyme	0.83	Uncat	NA	Uncat	NA	NA	0.83	No_transmembrane
TribeFamily_2427_t06_3.1	tRNA-intron endonuclease,tRNA intron endonuclease, cata.,	1	1	1	1	1	1	1	1	1	1	1	1	1	1	1	1	1	1	1	1	1	1	0	1	1	1	0	0	0	0	0	1	1	90	78.5714	1.07692		0	1	Enzyme	1	Uncat	NA	Uncat	NA	NA	1	No_transmembrane
TribeFamily_2659_t06_3.1	SUN,	1	1	1	1	1	0	1	1	1	0	1	1	1	0	0	1	1	2	0	1	1	1	1	1	1	1	0	0	0	0	0	1	1	35	100	1.96656		0	1	Enzyme	1	Uncat	NA	Cell_envelope	0.83	NA	0.83	No_transmembrane
TribeFamily_2511_t06_3.1	Ribosomal RNA methyltransferas.,	1	1	1	0	0	1	1	1	0	1	0	1	1	1	1	1	1	1	1	1	1	1	1	1	1	1	0	0	1	1	0	1	1	24	100	1.12587		0	0	Enzyme	1	Uncat	NA	Uncat	NA	NA	1	No_transmembrane
TribeFamily_3013_t06_3.1	N-6 Adenine-specific DNA methy.,	0	0	0	0	0	1	0	1	1	1	1	1	1	1	0	1	1	0	1	1	1	1	1	1	1	1	1	0	0	0	0	0	1	25	81.8182	0.923077		0	1	Enzyme	1	Uncat	NA	Uncat	NA	Uncat	NA	No_transmembrane
TribeFamily_2810_t06_3.1	HAD-superfamily phosphatase su.,	0	0	0	0	0	1	0	1	1	1	1	1	1	1	0	1	1	1	1	1	1	1	2	1	1	1	0	0	0	0	0	1	1	71	83.3333	1.07692		0	1	Enzyme	1	NA	1	Uncat	NA	NA	1	No_transmembrane
TribeFamily_2657_t06_3.1	HesB/YadR/YfhF,	0	0	0	1	0	1	1	1	1	1	1	1	1	1	1	1	1	1	1	1	1	1	1	1	1	1	0	0	0	1	0	0	1	19	100	1.03914		0	1	Enzyme	0.83	Uncat	NA	Uncat	NA	NA	1	No_transmembrane
TribeFamily_2661_t06_3.1	Like-Sm ribonucleoprotein, euk.,	1	0	0	1	0	1	1	1	1	1	1	1	1	1	0	1	1	0	1	1	1	1	1	1	1	0	0	1	1	0	0	1	1	1	100	0.16638		0	1	Enzyme	0.86	Uncat	NA	Uncat	NA	Uncat	NA	No_transmembrane
TribeFamily_3129_t06_3.1	CHCH,	1	0	0	0	1	1	1	1	1	1	1	0	0	0	0	1	1	0	1	1	1	1	1	1	1	1	0	0	1	0	0	0	0	35	88.8889	1.07692		0	0	Uncat	NA	NA	1	Uncat	NA	Uncat	NA	No_transmembrane
TribeFamily_2569_t06_3.1	Cytochrome C oxidase copper ch.,	1	1	0	1	1	1	1	1	1	1	1	0	0	1	0	1	1	1	1	1	1	1	1	1	1	1	0	0	1	0	0	1	1	100	75	1.17483		0	1	Nonenzyme	0.83	NA	1	Uncat	NA	Secreted	1	No_transmembrane
TribeFamily_2278_t06_3.1	Ubiquitin,	0	1	0	1	1	1	1	1	1	0	1	1	1	1	1	1	1	1	1	1	1	1	1	1	0	1	1	1	1	1	2	1	0	94	100	0.911243		0	1	Nonenzyme	1	NA	1	Uncat	NA	Secreted	0.86	No_transmembrane
TribeFamily_1980_t06_3.1	Zinc finger, Tim10/DDP-type,	1	1	0	1	1	1	1	1	1	1	1	1	1	1	1	1	1	1	1	1	1	1	1	1	1	1	0	1	1	1	2	1	0	94	100	1.07692		0	1	Nonenzyme	1	NA	1	Uncat	NA	Secreted	1	No_transmembrane
TribeFamily_1026_t06_3.1	Ribosomal protein S27E,	1	1	0	1	1	1	1	1	1	1	1	1	1	1	0	1	1	0	1	2	0	2	2	2	1	2	1	2	1	1	3	1	0	100	100	1.15976		0	1	Nonenzyme	1	NA	1	Uncat	NA	Uncat	NA	No_transmembrane
TribeFamily_2516_t06_3.1	SNF5/SMARCB1/INI1,	1	1	0	1	1	0	1	1	1	1	1	1	1	1	0	1	1	0	1	1	1	1	1	1	1	1	0	0	0	1	1	1	1	41	100	0.891247		0	1	Enzyme	1	Uncat	NA	Uncat	NA	Uncat	NA	No_transmembrane
TribeFamily_2248_t06_3.1	CDP-alcohol phosphatidyltransf.,	1	1	0	1	1	1	1	1	1	1	1	1	1	1	1	1	1	0	1	1	1	1	1	1	1	1	0	1	1	1	1	0	1	29	93.3333	0.634615		1	1	Uncat	NA	NA	1	Uncat	NA	NA	0.88	Transmembrane
TribeFamily_2332_t06_3.1	Ubiquinol-cytochrome C reducta.,	1	1	1	1	1	1	1	1	1	1	1	1	1	1	0	1	1	0	1	0	1	1	1	1	0	0	0	1	1	1	2	1	1	90	86.6667	0.769231		0	1	Uncat	NA	NA	1	Uncat	NA	Secreted	0.86	No_transmembrane
TribeFamily_2150_t06_3.1	Actin-binding, cofilin/tropomy.,	1	2	2	1	1	0	1	2	0	1	1	1	1	1	0	1	1	0	1	1	1	1	1	1	0	0	0	2	0	1	2	1	1	16	100	0.760181		0	1	Enzyme	0.89	NA	0.78	Translation	0.78	Uncat	NA	No_transmembrane
TribeFamily_2003_t06_3.1	Cyclin-like,Cyclin, N-terminal,	1	1	2	1	1	1	1	2	0	1	1	1	1	1	1	1	1	0	1	1	0	1	1	1	1	1	0	1	1	1	2	0	1	23	94.1176	0.683761		0	1	Enzyme	0.75	Uncat	NA	Uncat	NA	NA	0.75	No_transmembrane
TribeFamily_2342_t06_3.1	Flavodoxin/nitric oxide syntha.,Radical SAM,	1	1	1	1	1	1	1	1	1	1	1	1	1	1	1	1	0	1	1	1	1	1	1	1	1	1	0	0	0	0	1	1	1	41	100	0.698545		0	1	Enzyme	1	Ligase_(EC_6.-.-.-)	0.86	Uncat	NA	Uncat	NA	Uncat
TribeFamily_1482_t06_3.1	SPX, N-terminal,Ankyrin,Glycerophosphoryl diester phos.,	2	2	3	1	1	1	1	1	1	1	1	2	1	1	1	1	1	1	1	1	1	1	1	1	1	1	0	0	0	0	1	1	1	2	100	0.108132		0	1	Enzyme	1	Ligase_(EC_6.-.-.-)	0.88	Uncat	NA	NA	0.88	No_transmembrane
TribeFamily_1778_t06_3.1	CBS,	1	1	1	1	1	1	1	1	1	1	1	1	1	1	1	1	1	2	1	2	1	1	1	1	1	1	0	0	0	0	2	1	1	71	100	0.783217		0	1	Enzyme	0.88	NA	0.88	Uncat	NA	NA	0.75	No_transmembrane
TribeFamily_1213_t06_3.1	Nucleotidyl transferase,Bacterial transferase hexapept.,	1	1	1	1	1	1	1	1	1	1	1	2	1	1	1	1	1	2	2	1	1	1	1	1	1	1	0	0	0	0	4	1	1	29	100	0.812416		1	1	Enzyme	1	Lyase_(EC_4.-.-.-)	1	Uncat	NA	NA	0.75	No_transmembrane
TribeFamily_2253_t06_3.1	Protein kinase,Serine/threonine protein kinas.,	1	1	1	1	1	1	1	1	1	1	1	1	1	1	1	1	1	1	1	1	1	1	1	1	1	1	0	0	0	1	1	0	1	1	100	0.881778		0	1	Enzyme	1	Uncat	NA	Uncat	NA	NA	1	Uncat
TribeFamily_2075_t06_3.1	Aminotransferase, class I and .,	1	1	2	2	1	1	1	2	1	1	0	1	1	1	1	1	1	1	1	1	2	1	1	1	1	1	0	0	0	0	1	0	1	25	50	0.850202		0	1	Enzyme	1	Uncat	NA	Uncat	NA	Uncat	NA	No_transmembrane
TribeFamily_453_t06_3.1	Arrestin, N-terminal,Arrestin, C-terminal,	1	2	1	1	2	1	2	3	1	1	1	1	1	1	0	2	2	3	3	3	2	2	2	2	2	2	0	0	0	0	6	2	1	41	96	1.41958		0	0	Enzyme	1	Uncat	NA	Uncat	NA	NA	1	No_transmembrane
TribeFamily_447_t06_3.1		1	1	1	1	1	1	1	1	1	1	1	1	1	1	0	2	2	4	4	4	2	3	3	3	2	3	0	0	0	0	4	2	1	75	14.8148	1.11058		0	1	Uncat	NA	NA	1	Cell_envelope	1	NA	0.8	No_transmembrane
TribeFamily_587_t06_3.1	DNA-binding, yeast,	1	1	1	1	1	1	1	1	1	1	1	1	1	1	0	1	1	2	2	2	2	2	2	2	2	2	0	0	0	0	10	0	2	34	100	1.5641		0	1	Uncat	NA	NA	1	Uncat	NA	NA	0.89	No_transmembrane
TribeFamily_2132_t06_3.1	Bile acid:sodium symporter,	1	1	1	1	1	1	1	1	0	0	0	1	0	1	1	1	1	1	1	1	2	1	1	1	1	1	0	0	1	0	4	0	2	94	42.8571	1.56643		0	1	Uncat	NA	NA	0.86	Transport_and_binding	1	NA	0.86	Transmembrane
TribeFamily_545_t06_3.1	NAD-dependent glycerol-3-phosp.,NAD-dependent glycerol-3-phosp.,NAD-dependent glycerol-3-phosp.,NAD-dependent glycerol-3-phosp.,	1	2	2	2	2	1	1	1	1	1	1	1	1	2	0	1	1	2	2	2	1	1	2	2	2	2	0	0	2	1	5	2	1	91	100	1.07692		1	1	Enzyme	0.9	Uncat	NA	Uncat	NA	NA	1	No_transmembrane
TribeFamily_2131_t06_3.1	TPR repeat,	1	1	1	1	1	1	1	1	1	1	1	1	1	1	0	1	1	1	1	1	1	1	1	1	1	1	0	0	1	1	1	1	1	100	73.3333	0.923077		0	1	Enzyme	1	Ligase_(EC_6.-.-.-)	1	Uncat	NA	NA	1	No_transmembrane
TribeFamily_525_t06_3.1	Cellular retinaldehyde-binding.,Cellular retinaldehyde-binding.,	1	2	3	3	3	1	2	2	0	1	1	1	2	1	0	1	1	1	2	1	1	1	1	1	2	3	0	0	0	2	2	3	4	25	96.2963	0.937557		0	1	Enzyme	1	Uncat	NA	Uncat	NA	NA	0.92	No_transmembrane
TribeFamily_2125_t06_3.1		1	1	1	1	1	1	1	1	1	1	1	1	1	1	1	1	1	1	1	1	1	0	1	1	1	1	0	0	1	1	1	1	1	94	100	0.923077		0	1	Enzyme	1	Uncat	NA	Uncat	NA	NA	0.86	No_transmembrane
TribeFamily_1922_t06_3.1	Thioredoxin-related,Endoplasmic reticulum targetin.,	1	1	1	1	1	1	1	1	1	1	1	1	1	1	1	1	1	1	1	1	2	1	1	1	1	1	0	0	1	1	1	1	1	5	93.3333	0.682274		0	1	Enzyme	1	Uncat	NA	Cell_envelope	1	Uncat	NA	No_transmembrane
TribeFamily_1622_t06_3.1	Protein of unknown function DU.,	1	1	1	1	1	1	1	1	0	1	1	1	1	1	1	1	1	2	1	1	1	1	1	1	1	1	0	1	1	1	2	1	1	7	50	0.750164		0	1	Enzyme	0.75	NA	0.88	Uncat	NA	Secreted	0.75	Transmembrane
TribeFamily_1386_t06_3.1	Protein import receptor MAS20,	1	1	1	1	1	1	1	1	1	1	1	1	1	1	1	1	1	2	1	1	2	1	1	1	1	1	0	1	1	1	1	1	1	89	100	1.15385		0	1	Enzyme	0.88	NA	1	Uncat	NA	NA	0.88	Transmembrane
TribeFamily_480_t06_3.1	Major facilitator superfamily .,	0	5	9	7	6	2	1	1	7	4	0	1	0	1	0	0	0	0	0	0	0	0	0	0	0	0	1	1	2	0	2	1	1	91	92.5926	0		0	0	Uncat	NA	NA	0.82	Transport_and_binding	0.82	Uncat	NA	Transmembrane
TribeFamily_2459_t06_3.1		0	1	3	2	2	1	1	1	2	2	0	1	0	1	0	0	0	0	0	0	0	0	0	0	3	0	1	2	1	1	2	0	0	40	16.6667	0.393996		0	0	Uncat	NA	NA	1	Transport_and_binding	1	NA	0.83	Transmembrane
TribeFamily_519_t06_3.1	Aquaporin,	1	3	4	2	4	2	2	1	3	3	0	2	0	0	0	1	1	1	2	2	1	0	0	0	0	0	2	5	0	2	2	1	2	9	100	0.306417		1	1	Nonenzyme	0.82	NA	1	Uncat	NA	Uncat	NA	Transmembrane
TribeFamily_2340_t06_3.1	IPR013110,	1	1	1	1	1	1	1	1	1	1	1	1	1	1	1	1	1	1	1	1	1	0	0	0	0	0	1	1	1	1	2	0	1	85	28.5714	1		0	1	Enzyme	1	Uncat	NA	Translation	0.75	NA	1	No_transmembrane
TribeFamily_2251_t06_3.1	Phox-like,	1	1	1	1	1	1	1	1	2	1	1	1	1	0	1	1	1	1	1	1	0	0	0	0	0	0	1	1	1	1	3	1	1	8	100	1.13318		0	1	Enzyme	1	Uncat	NA	Regulatory_functions	0.83	NA	1	No_transmembrane
TribeFamily_2010_t06_3.1	Zinc finger, C2H2-type,	1	1	1	1	1	1	1	1	1	1	1	1	1	1	0	2	2	0	0	0	0	0	0	0	0	0	0	3	0	0	9	0	1	3	100	0.62882		0	1	Nonenzyme	1	NA	1	Regulatory_functions	0.78	NA	0.78	No_transmembrane
TribeFamily_3011_t06_3.1	Protein of unknown function DU.,	1	1	1	1	1	1	0	1	1	1	1	1	0	1	0	1	1	1	1	1	0	0	0	0	0	0	1	1	0	1	0	0	0	74	100	0.987179		0	0	Enzyme	1	NA	1	Uncat	NA	NA	1	No_transmembrane
TribeFamily_2246_t06_3.1	CAP-Gly,Leucine-rich repeat,	1	1	1	1	1	2	1	1	2	1	1	2	1	1	0	1	1	1	1	1	1	0	1	0	0	1	1	1	0	1	0	0	1	85	100	0.760181		0	1	Enzyme	1	Uncat	NA	Uncat	NA	NA	1	No_transmembrane
TribeFamily_2073_t06_3.1	2-methylcitrate dehydratase Pr.,	1	3	3	1	1	1	1	1	2	3	1	1	1	1	1	1	1	1	1	1	0	0	0	0	0	0	1	1	0	1	0	0	1	43	100	0.148541		0	1	Enzyme	1	Uncat	NA	Amino_acid_biosynthesis	0.88	NA	0.75	No_transmembrane
TribeFamily_2041_t06_3.1	Peptidase M28,	1	1	3	1	1	2	1	1	1	1	1	1	2	2	0	1	1	1	1	1	0	0	0	0	0	0	2	1	1	1	1	0	1	49	94.4444	0.620047		0	1	Enzyme	1	Uncat	NA	Cell_envelope	0.89	Uncat	NA	Uncat
TribeFamily_2169_t06_3.1	cAMP-regulated phosphoprotein/.,	1	1	1	1	1	1	1	1	1	1	1	1	1	1	1	1	1	1	1	2	1	0	0	0	0	0	1	1	1	1	2	1	1	83	100	1.00513		0	1	Nonenzyme	0.89	NA	1	Uncat	NA	NA	0.89	No_transmembrane
TribeFamily_2138_t06_3.1	Phox-like,	1	1	1	1	1	1	1	1	1	1	1	1	1	1	0	1	1	1	1	1	1	0	0	0	0	0	1	1	1	1	3	2	1	9	100	1.13318		0	1	Enzyme	1	Uncat	NA	Translation	0.75	NA	0.88	No_transmembrane
TribeFamily_2525_t06_3.1		1	1	1	1	1	1	1	1	1	1	1	2	1	1	0	0	1	1	1	1	1	0	0	0	0	0	1	0	1	1	2	0	1	96	92.3077	0.403846		0	1	Enzyme	1	Uncat	NA	Uncat	NA	NA	1	No_transmembrane
TribeFamily_1460_t06_3.1	DNA-binding, yeast,Ankyrin,	1	1	1	1	1	1	1	1	1	1	1	1	1	1	1	1	1	1	1	1	2	0	0	0	0	0	1	2	4	1	2	1	1	25	100	1.5641		0	1	Enzyme	0.89	Uncat	NA	Uncat	NA	NA	1	No_transmembrane
TribeFamily_2509_t06_3.1	Ribosomal protein L17,	1	1	1	1	1	1	1	1	1	1	1	1	1	1	0	1	1	1	1	1	1	0	0	0	0	0	1	0	1	1	2	1	0	79	100	0.923077		0	1	Nonenzyme	0.83	NA	1	Translation	1	Secreted	0.83	No_transmembrane
TribeFamily_2121_t06_3.1	Hly-III related proteins,	1	1	1	1	1	1	1	1	1	1	1	1	1	1	1	1	1	1	1	1	0	0	0	0	0	0	1	0	1	1	5	1	1	31	100	0.717949		0	1	Uncat	NA	NA	1	Uncat	NA	NA	0.86	Transmembrane
TribeFamily_1676_t06_3.1	KH, type 1,	2	2	2	2	1	1	1	1	1	1	1	1	1	1	0	1	1	0	1	0	1	0	0	0	0	0	1	1	1	1	5	1	1	61	86.6667	0.538462		0	0	Enzyme	1	Uncat	NA	Uncat	NA	NA	1	No_transmembrane
TribeFamily_2515_t06_3.1	Like-Sm ribonucleoprotein, euk.,	1	1	1	1	1	1	1	0	1	1	1	1	1	1	1	1	1	1	0	1	1	0	1	0	0	0	1	1	1	1	1	1	0	47	100	0.704142		0	0	Uncat	NA	NA	0.86	Translation	0.86	Uncat	NA	No_transmembrane
TribeFamily_2153_t06_3.1	Phox-like,	1	1	1	1	1	1	1	1	0	1	1	1	1	1	1	1	1	1	1	1	1	0	1	1	0	0	1	1	1	1	2	1	1	9	100	1.13318		0	1	Enzyme	0.88	NA	0.88	Uncat	NA	Secreted	0.75	No_transmembrane
TribeFamily_2570_t06_3.1		1	1	1	0	1	1	1	1	1	1	1	1	1	1	1	1	1	1	1	1	1	0	0	0	0	0	1	1	1	0	0	1	1	20	0	1.16308		0	1	Nonenzyme	0.75	NA	0.75	Uncat	NA	Secreted	0.88	Transmembrane
TribeFamily_2425_t06_3.1	WD40-like,WD-40 repeat,	1	1	1	1	1	1	1	1	1	1	1	1	1	1	0	1	1	1	1	2	1	0	0	0	0	0	1	1	1	1	0	1	1	1	100	0.796907		0	0	Enzyme	1	Uncat	NA	Uncat	NA	NA	1	No_transmembrane
TribeFamily_2415_t06_3.1	Zinc/iron permease,	1	1	1	1	1	1	1	1	1	1	1	1	1	1	1	1	1	1	1	1	0	0	0	0	0	0	1	1	1	0	2	1	1	46	100	0.769231		0	0	Nonenzyme	1	NA	1	Transport_and_binding	1	NA	0.88	Transmembrane
TribeFamily_2326_t06_3.1	Exocyst complex component Sec6,	1	1	1	1	1	1	1	1	1	1	1	1	1	1	1	1	1	1	1	1	1	0	0	0	0	0	1	1	1	1	1	1	1	85	100	1		0	1	Enzyme	1	Uncat	NA	Uncat	NA	NA	1	No_transmembrane
TribeFamily_2428_t06_3.1	Like-Sm ribonucleoprotein, euk.,	1	1	0	1	1	1	1	1	1	1	1	1	1	1	0	1	1	0	1	1	1	1	1	1	0	0	1	1	1	1	1	1	0	49	100	0.704142		0	1	Uncat	NA	NA	1	Translation	0.86	Uncat	NA	No_transmembrane
TribeFamily_2129_t06_3.1	Nucleic acid-binding, OB-fold,Ribosomal protein S17,	1	1	0	1	1	1	1	1	1	1	1	1	1	1	0	1	1	0	1	2	1	1	0	1	0	0	1	1	1	1	2	2	1	100	100	0.745562		0	1	Uncat	NA	NA	1	Uncat	NA	NA	0.78	No_transmembrane
TribeFamily_2517_t06_3.1	Like-Sm ribonucleoprotein, euk.,	0	1	0	1	1	1	1	1	1	1	1	1	0	1	1	1	1	0	1	1	1	1	1	1	0	0	1	1	1	1	0	1	1	100	92.8571	0.979021		0	1	Uncat	NA	NA	1	Uncat	NA	Uncat	NA	No_transmembrane
TribeFamily_2420_t06_3.1	Prenylated rab acceptor PRA1,	0	1	1	1	1	1	1	1	1	1	1	1	1	1	0	1	1	0	1	1	1	1	1	1	0	0	1	0	2	1	1	1	0	84	100	0.478632		0	1	Uncat	NA	NA	1	Uncat	NA	Uncat	NA	Transmembrane
TribeFamily_1908_t06_3.1	Ppx/GppA phosphatase,	1	1	2	2	2	1	3	3	0	1	1	2	1	1	1	1	1	2	1	1	1	0	0	0	0	0	0	0	0	0	2	0	1	2	100	0.274147		0	1	Enzyme	1	Uncat	NA	Uncat	NA	NA	0.91	No_transmembrane
TribeFamily_1742_t06_3.1	Glutamine amidotransferase cla.,	1	2	1	2	1	1	2	4	1	1	1	2	2	1	0	0	0	1	1	1	1	0	0	0	0	0	1	1	1	1	1	1	1	55	93.75	0.244755		0	0	Enzyme	1	Lyase_(EC_4.-.-.-)	0.9	Uncat	NA	Uncat	NA	No_transmembrane
TribeFamily_1494_t06_3.1	Nitroreductase,	0	2	3	3	3	2	1	3	1	1	1	2	1	1	1	0	1	1	2	2	1	0	0	0	0	0	0	0	1	1	0	0	0	100	15	0.358974		0	1	Enzyme	1	Uncat	NA	Uncat	NA	NA	1	No_transmembrane
TribeFamily_1462_t06_3.1	Major facilitator superfamily,	1	2	2	2	2	3	1	1	2	2	1	1	1	1	1	1	1	1	1	1	1	0	0	0	0	0	1	1	1	0	0	1	1	51	35.2941	0.393996		0	1	Nonenzyme	1	NA	1	Transport_and_binding	1	NA	0.78	Transmembrane
TribeFamily_373_t06_3.1	Intradiol ring-cleavage dioxyg.,	0	9	11	3	7	2	3	4	6	2	1	1	3	2	0	0	0	0	0	0	0	1	0	0	0	0	2	0	1	2	0	0	0	91	93.75	0	PezAbu	0	0	Enzyme	1	Uncat	NA	Cell_envelope	0.86	Uncat	NA	No_transmembrane
TribeFamily_364_t06_3.1	Glycoside hydrolase, family 28,	0	8	10	6	4	2	3	5	6	6	1	3	1	1	0	0	0	0	0	0	0	0	0	0	0	0	2	2	1	0	0	0	0	32	100	0.116215	PezAbu	0	1	Enzyme	1	Uncat	NA	Cell_envelope	0.85	Uncat	NA	No_transmembrane
TribeFamily_422_t06_3.1	Histidine kinase A, N-terminal,Histidine kinase,Histidine kinase related prote.,Response regulator receiver,	0	3	7	6	7	5	6	3	5	4	1	2	1	0	0	0	0	0	0	0	0	0	0	0	0	0	1	1	2	2	0	0	0	12	100	0.400753	PezAbu	0	0	Enzyme	0.94	Ligase_(EC_6.-.-.-)	0.82	Uncat	NA	NA	1	No_transmembrane
TribeFamily_95_t06_3.1	Amino acid/polyamine transport.,	1	15	21	10	9	7	20	34	3	3	1	2	2	3	0	0	0	0	0	0	0	2	0	0	1	0	0	1	2	3	0	0	0	75	94.3662	0	PezAbu	0	1	Nonenzyme	1	NA	1	Transport_and_binding	1	Secreted	0.89	Transmembrane
TribeFamily_257_t06_3.1	Alcohol dehydrogenase superfam.,	0	9	8	2	5	4	4	15	4	2	2	6	1	2	0	0	0	0	0	0	0	1	0	0	0	0	3	2	1	1	0	1	0	9	100	0.297465	PezAbu	0	1	Enzyme	1	Uncat	NA	Uncat	NA	NA	0.95	No_transmembrane
TribeFamily_624_t06_3.1	Pectate lyase/Amb allergen,	0	6	8	4	5	1	4	7	5	3	0	0	1	0	0	0	0	0	0	0	0	0	0	0	0	0	0	0	0	1	0	0	0	54	100	0	PezAbu	0	0	Enzyme	1	NA	0.89	Cell_envelope	1	Uncat	NA	No_transmembrane
TribeFamily_602_t06_3.1	Aromatic-ring hydroxylase,	0	4	6	4	4	3	3	7	4	3	2	0	2	3	0	0	0	0	0	0	0	0	0	0	0	0	0	0	0	1	0	0	0	8	100	0	PezAbu	0	1	Enzyme	1	Uncat	NA	Uncat	NA	NA	0.83	Uncat
TribeFamily_269_t06_3.1	Tannase and feruloyl esterase,	0	17	6	3	5	5	2	13	10	3	0	0	5	1	0	0	0	0	0	0	0	1	0	0	0	0	0	0	0	0	0	0	0	52	100	0	PezAbu	0	0	Enzyme	1	Uncat	NA	Uncat	NA	Secreted	0.75	No_transmembrane
TribeFamily_989_t06_3.1	NmrA-like,	1	4	3	1	2	3	2	5	3	1	1	1	3	1	0	0	0	0	0	0	0	3	0	0	1	0	1	0	0	1	0	0	0	19	70.5882	0	PezAbu	0	0	Enzyme	1	Uncat	NA	Uncat	NA	NA	1	No_transmembrane
TribeFamily_768_t06_3.1	Glycoside hydrolase, family 28,Parallel beta-helix repeat,	0	7	3	3	3	2	2	2	6	5	1	1	0	1	0	1	0	0	0	1	0	0	0	0	0	0	0	1	0	1	0	0	0	21	100	0.116215	PezAbu	0	1	Uncat	NA	Uncat	NA	Cell_envelope	1	Uncat	NA	No_transmembrane
TribeFamily_621_t06_3.1	Glycoside hydrolase, family 35,	0	5	7	4	3	2	2	4	5	4	2	1	1	0	0	0	0	0	0	0	0	0	0	0	0	0	0	3	0	1	1	0	0	96	95.6522	0	PezAbu	0	1	Enzyme	1	Uncat	NA	Uncat	NA	Uncat	NA	No_transmembrane
TribeFamily_430_t06_3.1	Aminotransferase, class I and .,1-aminocyclopropane-1-carboxyl.,	2	6	11	4	4	2	2	8	5	1	0	4	1	1	0	0	0	0	0	0	0	0	0	0	0	0	1	1	1	1	0	0	0	23	96.4286	0.441616	PezAbu	0	1	Enzyme	1	Uncat	NA	Uncat	NA	NA	0.92	No_transmembrane
TribeFamily_2089_t06_3.1	6-phosphogluconate dehydrogena.,Hydroxyacid dehydrogenase/redu.,6-phosphogluconate dehydrogena.,	1	5	3	2	3	2	2	2	2	1	0	1	1	1	0	0	0	0	0	0	0	0	0	0	0	0	1	1	1	1	1	0	0	21	100	0.184615	PezAbu	0	1	Enzyme	1	Uncat	NA	Uncat	NA	NA	0.88	No_transmembrane
TribeFamily_706_t06_3.1	Major facilitator superfamily .,	0	3	3	2	2	3	3	3	3	4	2	3	2	3	0	0	0	0	0	0	0	0	0	1	0	0	0	1	2	1	1	0	0	4	80.9524	0	PezAbu	0	1	Nonenzyme	0.86	NA	0.86	Transport_and_binding	1	NA	0.93	Transmembrane
TribeFamily_359_t06_3.1	NAD-dependent epimerase/dehydr.,	1	7	6	2	4	3	6	8	7	2	1	3	1	2	0	0	0	0	0	0	0	1	0	1	1	1	0	1	1	0	1	1	1	47	35.7143	0.245819	PezAbu	0	1	Enzyme	1	Uncat	NA	Uncat	NA	NA	1	No_transmembrane
TribeFamily_681_t06_3.1	GroES-like,Alcohol dehydrogenase, zinc-co.,	2	2	4	4	2	1	3	7	3	1	1	1	1	1	0	0	1	0	0	0	1	1	1	1	1	1	1	0	1	1	0	0	0	5	100	0.301223	PezAbu	0	1	Enzyme	1	Lyase_(EC_4.-.-.-)	0.88	Uncat	NA	NA	0.75	No_transmembrane
TribeFamily_395_t06_3.1	Quinonprotein alcohol dehydrog.,	1	11	11	7	6	0	2	6	3	1	0	1	1	1	0	0	0	0	0	0	2	1	0	0	2	0	0	0	2	0	0	0	0	21	26.6667	0.110577	PezAbu	0	0	Enzyme	1	Uncat	NA	Cell_envelope	0.9	Secreted	0.9	Uncat
TribeFamily_2444_t06_3.1		2	2	3	1	3	4	1	2	2	2	1	0	2	1	0	0	0	0	0	0	0	0	0	0	0	0	0	0	0	1	0	0	0	96	16.6667	0	PezAbu	0	0	Enzyme	1	Ligase_(EC_6.-.-.-)	1	Uncat	NA	NA	1	No_transmembrane
TribeFamily_2361_t06_3.1	Branched-chain amino acid amin.,	1	5	2	1	3	5	2	1	1	1	1	1	1	1	0	0	0	0	0	0	0	0	0	0	0	0	0	0	0	1	1	0	0	29	100	0.330025	PezAbu	0	1	Enzyme	1	Uncat	NA	Uncat	NA	NA	1	No_transmembrane
TribeFamily_363_t06_3.1	Esterase/lipase/thioesterase,	2	11	9	1	3	4	8	8	4	4	1	0	1	5	0	0	0	0	0	0	0	0	0	0	0	0	0	0	0	0	0	0	0	66	67.8571	0	PezAbu	0	0	Enzyme	1	Lyase_(EC_4.-.-.-)	0.76	Uncat	NA	NA	0.76	No_transmembrane
TribeFamily_181_t06_3.1	O-methyltransferase, family 2,Generic methyltransferase,	3	19	18	3	9	7	5	4	9	4	3	0	4	2	0	0	0	0	0	0	0	0	0	0	0	0	0	0	0	0	0	0	0	37	100	0	PezAbu	0	1	Enzyme	1	Uncat	NA	Uncat	NA	NA	0.95	No_transmembrane
TribeFamily_372_t06_3.1		3	7	9	4	4	8	4	5	3	2	1	0	1	3	0	0	0	0	0	0	0	0	0	0	0	0	0	2	1	1	2	0	0	29	7.14286	0.308824	PezAbu	0	0	Enzyme	1	Uncat	NA	Uncat	NA	NA	0.93	No_transmembrane
TribeFamily_559_t06_3.1	Flavin-containing monooxygenas.,	1	4	8	3	6	6	3	9	2	1	0	1	0	1	0	0	0	0	0	0	0	1	0	1	0	0	0	0	0	1	0	0	0	12	95.6522	0	PezAbu	0	0	Enzyme	1	Uncat	NA	Uncat	NA	NA	1	No_transmembrane
TribeFamily_2296_t06_3.1	Esterase/lipase/thioesterase,Alpha/beta hydrolase,Alpha/beta hydrolase fold,Alpha/beta hydrolase,	1	2	2	2	3	3	2	8	2	1	0	1	1	1	0	0	0	0	0	0	0	0	0	0	0	0	0	0	0	0	0	0	0	12	91.6667	0.448276	PezAbu	0	0	Enzyme	1	Uncat	NA	Uncat	NA	NA	1	No_transmembrane
TribeFamily_2561_t06_3.1	CocE/NonD hydrolase,Peptidase S15,Galactose-binding like,	0	4	6	0	2	4	2	5	1	1	0	0	0	1	0	0	0	0	0	0	0	0	0	0	0	0	0	0	0	0	0	0	0	19	100	0	PezAbu	0	1	Enzyme	1	NA	0.8	Central_intermediary_metabolism	0.8	NA	1	No_transmembrane
TribeFamily_646_t06_3.1		4	8	10	5	4	5	1	1	1	1	1	0	2	1	0	0	0	0	0	0	0	0	0	0	0	0	0	0	0	0	0	0	0	46	4.16667	0.16568	PezAbu	0	0	Enzyme	1	Uncat	NA	Cell_envelope	1	Uncat	NA	Transmembrane
TribeFamily_1971_t06_3.1	Alpha/beta hydrolase fold,	1	9	4	3	2	1	1	2	2	1	1	1	1	2	0	0	0	0	0	0	0	0	0	0	0	0	0	0	0	0	0	0	1	49	43.75	0.587413	PezAbu	0	1	Enzyme	1	Uncat	NA	Uncat	NA	NA	0.75	No_transmembrane
TribeFamily_709_t06_3.1	Fungal specific transcription .,	1	4	7	3	3	2	3	5	2	2	2	4	2	2	0	0	0	0	0	0	0	0	0	0	0	0	0	0	0	0	0	0	0	2	96.1538	0.182072	PezAbu	0	0	Enzyme	1	Uncat	NA	Uncat	NA	NA	0.93	No_transmembrane
TribeFamily_705_t06_3.1	Fungal specific transcription .,	2	4	5	4	2	2	5	5	1	3	2	3	2	2	0	0	0	0	0	0	0	0	0	0	0	0	0	0	0	0	0	0	0	18	96	0.517591	PezAbu	0	1	Enzyme	0.79	Uncat	NA	Uncat	NA	NA	0.93	No_transmembrane
TribeFamily_707_t06_3.1	Heterokaryon incompatibility,	2	4	7	3	3	3	2	4	1	1	2	2	4	2	0	0	0	0	0	0	1	0	0	1	0	0	0	0	0	0	0	0	0	9	76	0.509589	PezAbu	0	1	Uncat	NA	Uncat	NA	Uncat	NA	NA	1	No_transmembrane
TribeFamily_562_t06_3.1	E-class P450, group IV,	1	9	6	4	4	2	4	3	2	1	3	2	2	4	0	0	0	0	0	0	0	0	0	0	0	0	0	0	0	0	1	0	0	12	100	0.440533	PezAbu	0	0	Enzyme	1	Uncat	NA	Uncat	NA	NA	0.88	No_transmembrane
TribeFamily_460_t06_3.1	FAD linked oxidase, N-terminal,	2	5	6	4	6	6	4	2	2	2	4	3	2	5	0	0	0	0	0	0	0	0	0	0	0	0	0	0	0	0	0	0	0	6	100	0	PezAbu	0	1	Enzyme	1	Uncat	NA	Uncat	NA	Uncat	NA	No_transmembrane
TribeFamily_901_t06_3.1	IPR013027,	3	3	6	2	4	3	2	3	1	1	1	0	4	5	0	0	0	0	0	0	0	0	0	0	0	0	0	0	0	0	0	0	0	93	70.8333	0	PezAbu	0	0	Enzyme	0.92	Uncat	NA	Cell_envelope	0.75	Secreted	0.75	No_transmembrane
TribeFamily_380_t06_3.1	Chitin-binding, type 1,Chitinase II,Glycoside hydrolase, chitinase.,	2	4	7	3	6	8	3	12	1	4	1	0	6	2	0	0	0	0	0	0	0	0	0	0	0	0	0	0	0	0	0	0	0	21	100	0.146189	PezAbu	0	1	Enzyme	1	Uncat	NA	Cell_envelope	0.75	Uncat	NA	No_transmembrane
TribeFamily_622_t06_3.1	Peptidoglycan-binding LysM,	1	4	4	3	10	2	2	6	0	1	3	2	4	3	0	0	0	0	0	0	0	0	0	0	0	0	0	0	0	0	0	0	0	15	93.5484	0	PezAbu	0	0	Enzyme	0.9	Uncat	NA	Cell_envelope	0.85	Uncat	NA	No_transmembrane
TribeFamily_2286_t06_3.1		1	4	2	1	2	3	2	6	0	0	3	0	3	2	0	0	0	0	0	0	0	0	0	0	0	0	0	0	0	0	0	0	0	5	93.3333	0	PezAbu	0	1	Enzyme	1	Uncat	NA	Uncat	NA	NA	1	No_transmembrane
TribeFamily_2750_t06_3.1	Emopamil-binding,	1	2	2	2	2	1	1	2	2	2	1	2	2	1	0	0	0	0	0	0	0	0	0	0	0	0	0	0	0	0	0	0	0	12	100	0.205858	PezAbu	0	0	Nonenzyme	0.86	NA	1	Uncat	NA	Uncat	NA	Transmembrane
TribeFamily_2603_t06_3.1		1	1	2	2	1	2	2	2	2	2	2	2	2	2	0	0	0	0	0	0	0	0	0	0	0	0	0	0	0	0	0	0	0	38	93.3333	1	PezAbu	0	0	Enzyme	1	Uncat	NA	Uncat	NA	NA	0.89	Uncat
TribeFamily_2550_t06_3.1	Uracil-DNA glycosylase superfa.,	2	1	2	1	2	2	2	2	2	2	2	2	2	1	0	0	0	0	0	0	0	0	0	0	0	0	0	1	0	0	0	0	0	23	26.6667	0.846154	PezAbu	0	0	Uncat	NA	NA	0.9	Uncat	NA	Uncat	NA	Uncat
TribeFamily_749_t06_3.1	E-class P450, group IV,	1	2	2	1	1	6	6	4	5	4	1	2	4	2	0	0	0	0	0	0	0	0	0	0	0	0	0	0	0	0	0	0	0	24	100	0.264817	PezAbu	0	0	Enzyme	1	Uncat	NA	Uncat	NA	Uncat	NA	Uncat
TribeFamily_1237_t06_3.1	Flavin-containing monooxygenas.,	2	3	3	1	2	2	2	3	5	3	2	2	3	1	0	0	0	0	0	0	0	0	0	0	0	0	0	0	0	1	0	0	0	9	75	0	PezAbu	0	1	Enzyme	1	Uncat	NA	Central_intermediary_metabolism	1	NA	0.89	No_transmembrane
TribeFamily_988_t06_3.1	Lipocalin,	1	1	1	4	2	3	3	3	2	2	4	3	5	1	0	0	0	0	0	0	0	0	0	0	0	0	0	0	0	2	0	0	0	84	26.087	0	PezAbu	0	0	Enzyme	1	NA	0.77	Uncat	NA	NA	0.85	Transmembrane
TribeFamily_2218_t06_3.1	GPCR, family 2, secretin-like,	1	1	1	3	2	2	3	2	3	3	3	2	3	1	0	0	0	0	0	0	0	0	0	0	0	0	0	0	0	0	0	0	0	48	94.4444	0.297872	PezAbu	0	1	Uncat	NA	NA	0.91	Transport_and_binding	0.91	NA	0.91	Transmembrane
TribeFamily_2539_t06_3.1	Metallophosphoesterase,	3	1	2	2	1	2	1	4	1	1	1	1	2	1	0	0	0	0	0	0	0	0	0	0	0	0	1	1	0	0	1	0	0	25	100	0	PezAbu	0	0	Enzyme	1	Uncat	NA	Uncat	NA	Uncat	NA	Uncat
TribeFamily_1974_t06_3.1	Glycosyl transferase, family 2,	4	2	1	2	1	2	3	2	2	1	2	1	3	1	0	0	0	0	0	0	0	0	0	0	0	0	1	1	1	0	2	0	0	16	46.6667	0.313591	PezAbu	0	0	Enzyme	0.78	NA	0.78	Uncat	NA	NA	0.78	Transmembrane
TribeFamily_490_t06_3.1	Aldo/keto reductase,	1	4	3	2	2	3	2	5	4	3	1	7	2	4	0	0	0	0	0	0	0	0	0	0	0	0	0	8	0	0	0	0	0	11	100	0.426781	PezAbu	0	1	Enzyme	1	Uncat	NA	Uncat	NA	NA	0.87	No_transmembrane
TribeFamily_1107_t06_3.1	Cupin region,Cupin,Cupin region,	1	2	2	1	2	3	2	3	3	2	1	3	2	1	0	0	0	0	0	0	0	0	0	0	0	0	1	7	0	0	0	0	0	100	100	0	PezAbu	0	1	Enzyme	1	Uncat	NA	Cell_envelope	0.75	Uncat	NA	No_transmembrane
TribeFamily_1763_t06_3.1	AAA ATPase, central region,CbxX/CfqX,Chaperonin clpA/B,CbxX/CfqX,Chaperonin clpA/B,CbxX/CfqX,	1	4	4	1	1	1	3	2	3	2	1	4	2	1	0	0	0	0	0	0	0	0	0	0	0	0	1	2	0	0	0	0	0	10	94.7368	0.376068	PezAbu	0	0	Enzyme	1	Uncat	NA	Uncat	NA	NA	0.82	No_transmembrane
TribeFamily_2472_t06_3.1	Cytochrome b-245, heavy chain,	2	1	1	1	1	2	2	3	1	2	1	2	2	2	0	0	0	0	0	0	0	0	0	0	0	0	2	2	0	0	0	0	0	4	100	0.65848	PezAbu	0	1	Enzyme	0.8	Uncat	NA	Uncat	NA	Secreted	0.8	Transmembrane
TribeFamily_1751_t06_3.1	Adenosine/AMP deaminase,	2	1	2	2	2	2	2	3	3	2	2	3	2	2	0	0	0	0	0	0	0	0	0	0	0	0	1	1	0	1	0	0	0	40	100	0.149112	PezAbu	0	1	Enzyme	1	Uncat	NA	Uncat	NA	NA	1	No_transmembrane
[truncated: 3,676 more rows]
[truncated: 3 more columns]

## Sheet: cluster2funcat
Protein cluster	Funcat identifier	Funcat category	Funcat link
[truncated: 15,542 more rows]
