# Supplementary material for: Comparison of protein coding gene contents of the fungal phyla Pezizomycotina and Saccharomycotina
Source: BMC Genomics. 2007 Sep 17;8:325. doi: 10.1186/1471-2164-8-325 (PMC2045113; doi:10.1186/1471-2164-8-325)
Supplement: Additional file 2 — Figure 9 as table. An excel version of Figure 9. First sheet contains column title explanations, second sheet the numbers for Figure 9 with InterPro identifiers, InterPro names and "Author assingments". [file 1471-2164-8-325-S2.xls]

## Sheet: Titles
Brief explenations for columns, see publication for further details.
InterPro Identifier
InterPro link	Link to InterPro database
PC1	Value on Principal Component 1
PC2	Value on Principal Component 2
Aory	Aspergillus oryzae
Cglo	Chaetomium globosum
Ccin	Coprinus cinereus
Pchr	Phanerochaete chrysosporium
Anid	Aspergillus nidulans
Tree	Trichoderma reesei
Calb	Candida albicans
Dhan	Debaryomyces hansenii
Agos	Ashbya gossypii
Cgla	Candida glabrata
Klac	Kluyveromyces lactis
Scer	Saccharomyces cerevisiae
Ylip	Yarrowia lipolytica
Mgri	Magnaporthe grisea
Afum	Aspergillus fumigatus
Fgra	Fusarium graminearum
Ncra	Neurospora crassa
InterPro entry ranking	Ranking used to select the TOP 100 InterPro entries
InterPro name	Name of the InterPro entry
Author assignment	See text

## Sheet: Figure8
InterPro Identifier	InterPro link	PC1	PC2	Aory	Cglo	Ccin	Pchr	Anid	Tree	Calb	Dhan	Agos	Cgla	Klac	Scer	Ylip	Mgri	Afum	Fgra	Ncra	InterPro entry ranking	InterPro name	Author assignment
IPR011989	IPR011989	-0.03	-0.18	86	81	99	90	0	0	0	0	0	0	0	0	0	0	0	0	0	81	Armadillo-like helical	Macromolecule interaction
IPR012677	IPR012677	-0.03	-0.16	81	76	91	81	0	0	0	0	0	0	0	0	0	0	0	0	0	79	Nucleotide-binding, alpha-beta plait	Nucleotide binding
IPR000477	IPR000477	-0.03	-0.18	8	114	152	41	26	1	8	0	2	0	0	2	24	85	24	0	0	82	RNA-directed DNA polymerase (Reverse transcriptase)	Transposon
IPR001584	IPR001584	0.02	-0.19	1	37	178	85	22	0	7	1	0	1	0	45	11	52	3	0	0	84	Integrase, catalytic region	Transposon
IPR011990	IPR011990	-0.04	-0.21	107	108	136	77	0	0	0	0	0	0	0	0	0	0	0	0	0	87	Tetratricopeptide-like helical	Macromolecule interaction
IPR012337	IPR012337	0.04	-0.29	36	110	244	152	0	0	26	18	17	19	20	65	50	234	51	25	32	94	Polynucleotidyl transferase, Ribonuclease H fold	Transposon
IPR009007	IPR009007	0.06	-0.18	16	39	136	160	0	0	19	12	9	13	9	55	50	58	11	23	20	85	Peptidase aspartic, catalytic	Protein degradation
IPR011009	IPR011009	0.25	-0.17	216	222	326	254	0	0	124	162	110	130	112	134	106	148	163	181	147	97	Protein kinase-like	Protein modification
IPR000254	IPR000254	-0.02	-0.06	3	33	44	28	7	15	0	0	0	0	0	0	0	18	17	11	19	13	Cellulose-binding region, fungal	Plant biomass degradation
IPR002893	IPR002893	0	-0.06	4	6	64	25	3	10	1	2	1	1	1	1	3	9	4	7	5	4	Zinc finger, MYND-type	Macromolecule interaction
IPR011991	IPR011991	-0.01	-0.06	37	25	32	33	0	0	0	0	0	0	0	0	0	0	0	0	0	14	Winged helix repressor DNA-binding	Macromolecule interaction
IPR012287	IPR012287	-0.01	-0.06	26	33	35	30	0	0	0	0	0	0	0	0	0	0	0	0	0	21	Homeodomain-related	Transcription regulation
IPR005162	IPR005162	0	-0.07	0	1	73	24	1	0	0	2	1	0	0	0	1	23	0	0	0	31	Retrotransposon gag protein	Transposon
IPR011993	IPR011993	-0.01	-0.07	29	25	45	39	0	0	0	0	0	0	0	0	0	0	0	0	0	33	Pleckstrin homology-type	Signalling
IPR013026	IPR013026	-0.02	-0.09	46	46	58	35	0	0	0	0	0	0	0	0	0	0	0	0	0	47	Tetratricopeptide region	Macromolecule interaction
IPR013103	IPR013103	0	-0.09	0	20	59	56	0	0	0	0	0	0	0	0	0	0	0	0	0	48	Reverse transcriptase, RNA-dependent DNA polymerase	Transposon
IPR001810	IPR001810	-0.03	-0.09	59	47	167	80	53	51	23	20	14	13	19	14	63	44	45	80	36	53	Cyclin-like F-box	Macromolecule interaction
IPR013154	IPR013154	-0.04	-0.08	102	49	28	48	0	0	0	0	0	0	0	0	0	0	0	0	0	54	Alcohol dehydrogenase GroES-like	Metabolism
IPR013149	IPR013149	-0.04	-0.09	98	51	28	56	0	0	0	0	0	0	0	0	0	0	0	0	0	57	Alcohol dehydrogenase, zinc-binding	Metabolism
IPR001878	IPR001878	-0.01	-0.11	14	51	79	65	22	9	9	10	7	8	5	12	11	120	12	20	23	63	Zinc finger, CCHC-type	Nucleotide binding
IPR012335	IPR012335	-0.02	-0.12	65	48	69	60	0	0	0	0	0	0	0	0	0	0	0	0	0	67	Thioredoxin fold	Protein modification
IPR000953	IPR000953	-0.02	-0.14	5	28	109	76	27	6	3	3	2	4	3	4	3	78	10	9	11	74	Chromo	Chromatin
IPR009081	IPR009081	-0.04	-0.03	65	45	9	20	0	0	3	2	2	3	2	3	4	33	36	34	16	2	Acyl carrier protein-like	2ary metabolism
IPR010978	IPR010978	0.04	-0.01	12	25	26	25	0	0	14	10	20	13	17	18	20	17	19	18	25	1	tRNA-binding arm	Dubious
IPR001611	IPR001611	0.03	0.03	17	12	16	13	16	16	56	26	12	15	16	13	17	19	18	26	18	3	Leucine-rich repeat	Macromolecule interaction
IPR001227	IPR001227	-0.04	0.01	36	27	3	1	32	17	2	2	1	1	1	1	2	22	16	15	9	5	Acyl transferase region	2ary metabolism
IPR000886	IPR000886	0.02	0.05	20	0	0	2	0	2	14	21	7	12	15	19	33	55	0	43	35	6	Endoplasmic reticulum targeting sequence	Secretion
IPR009057	IPR009057	0.04	-0.03	54	78	48	41	0	0	37	27	32	32	27	32	36	168	81	47	43	7	Homeodomain-like	Transcription regulation
IPR001841	IPR001841	0.03	0.04	48	49	52	43	40	58	38	40	29	33	33	36	49	46	52	56	55	8	Zinc finger, RING-type	Macromolecule interaction
IPR002018	IPR002018	-0.04	-0.01	42	19	19	12	24	14	0	1	0	0	1	0	4	18	15	25	10	9	Carboxylesterase, type B	Metabolism
IPR003959	IPR003959	0.04	0.03	44	46	42	42	41	48	32	29	34	34	35	33	31	39	37	47	40	10	AAA ATPase, central region	Nucleotide binding
IPR008030	IPR008030	-0.04	-0.01	31	23	7	17	25	28	1	0	0	0	0	0	0	6	21	21	3	11	NmrA-like	Transcription regulation
IPR001993	IPR001993	0.04	0.04	43	36	39	35	37	37	33	34	26	29	31	34	37	35	38	40	35	12	Mitochondrial substrate carrier	Mitochondrial
IPR011012	IPR011012	0.05	0.01	10	16	16	15	0	0	17	16	18	16	16	17	17	15	14	18	13	15	Longin-like	Dubious
IPR001969	IPR001969	0.04	-0.04	18	20	20	107	13	14	15	14	7	12	10	48	48	28	7	33	27	16	Peptidase aspartic, active site	Protein degradation
IPR003579	IPR003579	0.04	0.03	31	27	33	30	28	30	23	24	26	28	25	31	30	28	29	29	30	17	Ras small GTPase, Rab type	Signalling
IPR002048	IPR002048	0.04	0.04	40	54	52	40	41	47	36	47	29	32	40	27	50	44	41	69	52	20	Calcium-binding EF-hand	Cofactor binding
IPR002938	IPR002938	-0.05	-0.01	35	19	10	20	38	14	4	1	3	0	0	0	0	27	29	20	9	22	Monooxygenase, FAD-binding	2ary metabolism
IPR000172	IPR000172	-0.04	-0.04	30	24	34	33	24	14	1	1	0	0	0	0	1	18	13	21	7	23	Glucose-methanol-choline oxidoreductase	Plant biomass degradation
IPR010920	IPR010920	0.05	0.01	10	16	17	16	0	0	17	17	18	18	18	20	13	18	18	19	16	24	Like-Sm ribonucleoprotein-related, core	Nuclear
IPR001327	IPR001327	-0.04	0.04	36	10	15	21	58	37	12	20	9	11	13	14	10	31	38	50	30	25	FAD-dependent pyridine nucleotide-disulphide oxidoreductase	Cofactor binding
IPR007867	IPR007867	-0.04	-0.04	31	24	35	34	23	13	0	0	0	0	0	0	1	16	13	20	7	26	GMC oxidoreductase	Plant biomass degradation
IPR004875	IPR004875	-0.04	-0.04	9	52	8	1	25	1	8	1	1	1	1	1	3	145	44	1	1	27	CENP-B protein	Transposon
IPR001042	IPR001042	0.05	0.02	0	0	0	0	0	0	0	0	0	0	1	80	0	0	0	0	0	29	Peptidase A11B, Ty1 A and B	Protein degradation
IPR009053	IPR009053	0.06	-0.01	21	50	59	40	0	0	25	28	24	27	31	28	23	41	43	52	54	38	Prefoldin	Dubious
IPR011011	IPR011011	0.06	0.01	22	27	30	27	0	0	23	23	22	21	25	24	24	23	29	30	27	34	Zinc finger, FYVE/PHD-type	Macromolecule interaction
IPR010989	IPR010989	0.06	0.01	11	26	32	21	0	0	26	24	14	26	22	25	23	22	17	30	32	39	t-snare	Secretion
IPR011028	IPR011028	0.06	0.01	18	20	31	23	0	0	20	20	19	27	23	29	17	18	18	20	22	44	Cyclin-like	Dubious
IPR012336	IPR012336	0.07	0	87	51	71	72	0	0	52	48	34	40	37	47	44	58	72	84	56	49	Thioredoxin-like fold	Protein modification
IPR001410	IPR001410	0.06	0.04	52	54	61	41	45	57	43	38	39	41	40	58	42	42	52	50	49	50	Removed	Dubious
IPR000504	IPR000504	0.06	0.04	68	63	73	68	65	62	53	55	47	53	45	53	55	56	65	59	64	51	RNA-binding region RNP-1 (RNA recognition motif)	Macromolecule interaction
IPR005225	IPR005225	0.07	0.05	40	35	37	43	35	39	38	36	35	38	37	43	43	35	39	41	37	56	Small GTP-binding protein domain	Nucleotide binding
IPR009072	IPR009072	0.08	0.01	23	26	35	36	0	0	30	26	29	31	26	29	25	28	22	30	27	59	Histone-fold	Chromatin
IPR008994	IPR008994	0.1	0.03	40	42	45	43	0	0	43	41	40	40	42	45	38	43	47	49	47	75	Nucleic acid-binding, OB-fold	Macromolecule interaction
IPR000719	IPR000719	0.14	0.01	155	163	225	176	119	135	105	145	97	117	97	121	92	121	125	151	130	83	Protein kinase	Protein modification
IPR003593	IPR003593	0.05	0.08	140	95	99	116	107	125	71	78	70	75	73	81	86	89	109	119	90	60	AAA ATPase	Nucleotide binding
IPR000357	IPR000357	0.05	0.05	36	31	32	37	36	37	29	38	28	37	34	37	43	37	35	43	45	46	HEAT	Macromolecule interaction
IPR001650	IPR001650	0.08	0.06	79	85	92	61	71	77	60	55	57	60	59	77	60	68	81	74	70	66	Helicase, C-terminal	Macromolecule interaction
IPR011545	IPR011545	0.09	0.07	80	82	86	60	71	77	61	60	59	62	60	80	60	65	79	75	73	73	DEAD/DEAH box helicase, N-terminal	Macromolecule interaction
IPR010916	IPR010916	0.06	0.12	17	13	16	11	10	12	8	35	8	44	47	43	88	91	9	126	94	76	TonB box, N-terminal	Dubious
IPR001680	IPR001680	0.13	0.11	139	134	141	131	124	143	99	114	97	110	102	110	111	117	122	155	127	86	WD-40 repeat	Macromolecule interaction
IPR001005	IPR001005	0.02	0.06	32	37	24	25	42	30	20	30	21	22	27	31	58	44	32	56	55	19	Myb, DNA-binding	Macromolecule interaction
IPR006209	IPR006209	0	0.06	1	0	0	1	8	9	1	8	1	11	18	20	56	109	6	82	93	18	EGF-like	Extracellular
IPR004841	IPR004841	0	0.07	71	20	13	21	53	34	38	32	21	20	24	24	31	25	44	50	18	28	Amino acid permease-associated region	Transporter
IPR002293	IPR002293	-0.01	0.07	77	24	16	21	61	34	39	33	21	20	26	25	31	26	49	56	18	32	Amino acid/polyamine transporter I	Transporter
IPR006162	IPR006162	-0.01	0.07	51	33	11	13	50	28	14	28	7	23	25	26	45	43	35	74	40	35	Phosphopantetheine attachment site	2ary metabolism
IPR001440	IPR001440	0.04	0.06	29	28	29	23	47	37	30	30	27	32	32	33	36	42	40	47	36	36	TPR repeat	Macromolecule interaction
IPR002067	IPR002067	0.04	0.07	22	1	1	0	18	20	21	19	19	22	21	24	24	23	21	25	22	41	Mitochondrial carrier protein	Mitochondrial
IPR006662	IPR006662	0.04	0.09	19	6	6	8	14	18	11	20	7	43	27	29	65	86	14	82	77	61	Thioredoxin-related	Protein modification
IPR001806	IPR001806	0.04	0.09	36	2	3	4	32	37	32	31	28	29	28	34	33	35	34	38	33	64	Ras GTPase	Secretion
IPR007087	IPR007087	0.04	0.1	67	86	73	72	82	84	52	60	47	71	57	68	81	132	74	166	132	65	Zinc finger, C2H2-type	Macromolecule interaction
IPR001687	IPR001687	0.03	0.12	0	0	0	0	52	59	27	33	25	30	28	34	40	35	56	55	38	71	ATP/GTP-binding site motif A (P-loop)	Dubious
IPR008271	IPR008271	0.18	0.09	91	82	106	105	86	87	90	91	86	102	89	112	75	78	86	88	79	90	Serine/threonine protein kinase, active site	Protein modification
IPR002290	IPR002290	0.15	0.06	109	114	143	126	102	103	93	92	90	106	90	113	79	99	108	107	98	88	Serine/threonine protein kinase	Protein modification
IPR011046	IPR011046	0.27	0.06	144	122	141	114	0	0	113	114	108	113	111	113	120	112	126	121	118	96	WD40-like	Dubious
IPR001245	IPR001245	0.26	0.21	7	10	18	14	4	7	83	83	82	97	84	105	74	77	86	87	81	99	Tyrosine protein kinase	Protein modification
IPR002198	IPR002198	-0.19	0.04	171	105	51	75	157	128	30	41	18	15	19	16	28	102	118	149	65	91	Short-chain dehydrogenase/reductase SDR	2ary metabolism
IPR002347	IPR002347	-0.17	0.02	160	92	57	84	137	123	28	38	15	14	18	13	30	80	105	137	57	89	Glucose/ribitol dehydrogenase	2ary metabolism
IPR007219	IPR007219	-0.19	0.12	182	66	34	38	168	120	30	48	17	18	22	27	22	56	121	167	57	92	Fungal specific transcription factor	Transcription regulation
IPR003042	IPR003042	-0.09	0.05	75	3	0	0	66	36	6	6	3	2	2	3	3	45	41	46	25	70	Aromatic-ring hydroxylase	2ary metabolism
IPR003663	IPR003663	-0.07	0.09	105	30	14	20	84	52	22	46	11	17	20	32	22	43	69	89	34	69	Sugar transporter	Transporter
IPR005829	IPR005829	-0.07	0.09	126	60	31	40	102	63	34	53	18	28	21	42	54	86	83	118	68	72	Sugar transporter superfamily	Transporter
IPR002110	IPR002110	-0.09	0.1	137	116	99	26	80	119	27	40	25	46	34	52	119	190	84	236	167	77	Ankyrin	Macromolecule interaction
IPR005828	IPR005828	-0.08	0.12	119	47	19	27	109	61	23	67	13	25	30	41	43	72	85	129	51	78	General substrate transporter	Transporter
IPR002401	IPR002401	-0.12	0.06	103	2	0	0	77	52	5	6	0	0	1	1	13	79	50	67	20	80	E-class P450, group I	2ary metabolism
IPR006076	IPR006076	-0.06	0.01	65	30	11	19	37	22	7	9	3	2	6	2	7	30	30	43	14	37	FAD dependent oxidoreductase	2ary metabolism
IPR000794	IPR000794	-0.05	0.01	44	34	4	2	42	24	3	2	2	5	3	3	6	30	19	27	18	30	Beta-ketoacyl synthase	2ary metabolism
IPR002403	IPR002403	-0.05	0.04	34	1	2	0	31	19	8	3	2	2	3	2	4	49	61	47	14	40	E-class P450, group IV	2ary metabolism
IPR010730	IPR010730	-0.06	0.02	40	34	0	1	6	44	0	0	0	0	0	0	0	33	5	85	51	42	Heterokaryon incompatibility	Maiting
IPR006094	IPR006094	-0.06	0	53	42	24	15	47	27	5	4	3	3	5	4	3	34	32	42	22	43	FAD linked oxidase, N-terminal	2ary metabolism
IPR000051	IPR000051	-0.06	0.02	92	62	47	57	73	75	26	27	22	21	23	20	31	69	56	99	67	45	SAM (and some other nucleotide) binding motif	2ary metabolism
IPR000873	IPR000873	-0.07	0.01	81	48	33	46	69	41	11	12	7	14	11	13	30	49	48	65	40	52	AMP-dependent synthetase and ligase	2ary metabolism
IPR000205	IPR000205	-0.07	0.04	74	38	19	29	71	38	21	21	12	10	9	10	16	39	50	74	37	55	NAD-binding site	2ary metabolism
IPR006163	IPR006163	-0.08	0.01	64	41	6	17	54	29	3	2	2	3	2	2	3	32	39	35	15	58	Phosphopantetheine-binding	2ary metabolism
IPR002085	IPR002085	-0.08	0.02	102	47	29	57	82	55	20	35	8	13	16	21	19	46	49	71	29	62	Alcohol dehydrogenase superfamily, zinc-containing	2ary metabolism
IPR000379	IPR000379	-0.09	0.01	141	104	89	101	103	103	51	50	27	31	31	37	51	114	97	168	75	68	Removed	Dubious
IPR001128	IPR001128	-0.19	-0.14	167	92	139	147	120	75	11	10	3	5	6	6	22	137	80	125	42	93	Cytochrome P450	2ary metabolism
IPR007114	IPR007114	-0.33	0.19	427	142	79	122	293	192	74	109	33	40	49	64	110	173	237	292	115	100	Major facilitator superfamily	Transporter
IPR011701	IPR011701	-0.25	0.2	385	144	95	131	264	167	62	134	31	52	75	78	141	195	198	336	132	98	Major facilitator superfamily MFS_1	Transporter
IPR001138	IPR001138	-0.19	0.24	182	110	38	39	223	193	73	88	40	39	58	54	50	118	191	265	92	95	Fungal transcriptional regulatory protein, N-terminal	Transcription regulation
