# Supplementary material for: Comparison of protein coding gene contents of the fungal phyla Pezizomycotina and Saccharomycotina
Source: BMC Genomics. 2007 Sep 17;8:325. doi: 10.1186/1471-2164-8-325 (PMC2045113; doi:10.1186/1471-2164-8-325)
Supplement: Additional file 3 — Sequence identifier to species mappings. A text file with species for each protein sequence identifier. First column contains the ORF identifier as provided by the sequencing centre and second column the species. [file 1471-2164-8-325-S3.zip]

Archive with 1 entries (1 files):
- AF01_acc2species.txt
