# Supplementary material for: Comparison of protein coding gene contents of the fungal phyla Pezizomycotina and Saccharomycotina
Source: BMC Genomics. 2007 Sep 17;8:325. doi: 10.1186/1471-2164-8-325 (PMC2045113; doi:10.1186/1471-2164-8-325)
Supplement: Additional file 3 — Sequence identifier to species mappings. A text file with species for each protein sequence identifier. First column contains the ORF identifier as provided by the sequencing centre and second column the species. [file 1471-2164-8-325-S3.zip › AF01_acc2species.txt]

SPAC1250.01	Schizosaccharomyces pombe
SPAC1250.02	Schizosaccharomyces pombe
SPAC1250.03	Schizosaccharomyces pombe
SPAC1250.04c	Schizosaccharomyces pombe
SPAC1250.05	Schizosaccharomyces pombe
SPAC1296.01c	Schizosaccharomyces pombe
SPAC1296.02	Schizosaccharomyces pombe
SPAC1296.03c	Schizosaccharomyces pombe
SPAC1296.04	Schizosaccharomyces pombe
SPAC1296.05c	Schizosaccharomyces pombe
SPAC1296.06	Schizosaccharomyces pombe
SPAC12B10.01c	Schizosaccharomyces pombe
SPAC12B10.02c	Schizosaccharomyces pombe
SPAC12B10.03	Schizosaccharomyces pombe
SPAC12B10.04	Schizosaccharomyces pombe
SPAC12B10.05	Schizosaccharomyces pombe
SPAC12B10.06c	Schizosaccharomyces pombe
SPAC12B10.07	Schizosaccharomyces pombe
SPAC12B10.08c	Schizosaccharomyces pombe
SPAC12B10.09	Schizosaccharomyces pombe
SPAC12B10.10	Schizosaccharomyces pombe
SPAC12B10.11	Schizosaccharomyces pombe
SPAC12B10.12c	Schizosaccharomyces pombe
SPAC12B10.13	Schizosaccharomyces pombe
SPAC12B10.14c	Schizosaccharomyces pombe
SPAC12B10.15c	Schizosaccharomyces pombe
SPAC12B10.16c	Schizosaccharomyces pombe
SPAC12D12.09	Schizosaccharomyces pombe
SPAC12G12.01c	Schizosaccharomyces pombe
SPAC12G12.02	Schizosaccharomyces pombe
SPAC12G12.03	Schizosaccharomyces pombe
SPAC12G12.04	Schizosaccharomyces pombe
SPAC12G12.05c	Schizosaccharomyces pombe
SPAC12G12.06c	Schizosaccharomyces pombe
SPAC12G12.07c	Schizosaccharomyces pombe
SPAC12G12.08	Schizosaccharomyces pombe
SPAC12G12.09	Schizosaccharomyces pombe
SPAC12G12.10	Schizosaccharomyces pombe
SPAC12G12.11c	Schizosaccharomyces pombe
SPAC12G12.12	Schizosaccharomyces pombe
SPAC12G12.13c	Schizosaccharomyces pombe
SPAC12G12.14c	Schizosaccharomyces pombe
SPAC12G12.15	Schizosaccharomyces pombe
SPAC12G12.16c	Schizosaccharomyces pombe
SPAC1327.01c	Schizosaccharomyces pombe
SPAC139.01c	Schizosaccharomyces pombe
SPAC139.02c	Schizosaccharomyces pombe
SPAC139.03	Schizosaccharomyces pombe
SPAC139.04c	Schizosaccharomyces pombe
SPAC139.05	Schizosaccharomyces pombe
SPAC139.06	Schizosaccharomyces pombe
SPAC1399.01c	Schizosaccharomyces pombe
SPAC1399.02	Schizosaccharomyces pombe
SPAC1399.03	Schizosaccharomyces pombe
SPAC1399.04c	Schizosaccharomyces pombe
SPAC1399.05c	Schizosaccharomyces pombe
SPAC13A11.01c	Schizosaccharomyces pombe
SPAC13A11.02c	Schizosaccharomyces pombe
SPAC13A11.03	Schizosaccharomyces pombe
SPAC13A11.04c	Schizosaccharomyces pombe
SPAC13A11.05	Schizosaccharomyces pombe
SPAC13A11.06	Schizosaccharomyces pombe
SPAC13C5.01c	Schizosaccharomyces pombe
SPAC13C5.02	Schizosaccharomyces pombe
SPAC13C5.03	Schizosaccharomyces pombe
SPAC13C5.04	Schizosaccharomyces pombe
SPAC13C5.05c	Schizosaccharomyces pombe
SPAC13C5.06c	Schizosaccharomyces pombe
SPAC13C5.07	Schizosaccharomyces pombe
SPAC13D1.01c	Schizosaccharomyces pombe
SPAC13D6.01	Schizosaccharomyces pombe
SPAC13D6.02c	Schizosaccharomyces pombe
SPAC13D6.03c	Schizosaccharomyces pombe
SPAC13D6.04c	Schizosaccharomyces pombe
SPAC13D6.05	Schizosaccharomyces pombe
SPAC13F5.01c	Schizosaccharomyces pombe
SPAC13F5.02c	Schizosaccharomyces pombe
SPAC13F5.03c	Schizosaccharomyces pombe
SPAC13F5.04c	Schizosaccharomyces pombe
SPAC13F5.05	Schizosaccharomyces pombe
SPAC13F5.06c	Schizosaccharomyces pombe
SPAC13F5.07c	Schizosaccharomyces pombe
SPAC13G6.01c	Schizosaccharomyces pombe
SPAC13G6.02c	Schizosaccharomyces pombe
SPAC13G6.03	Schizosaccharomyces pombe
SPAC13G6.04	Schizosaccharomyces pombe
SPAC13G6.05c	Schizosaccharomyces pombe
SPAC13G6.06c	Schizosaccharomyces pombe
SPAC13G6.07c	Schizosaccharomyces pombe
SPAC13G6.08	Schizosaccharomyces pombe
SPAC13G6.09	Schizosaccharomyces pombe
SPAC13G6.10c	Schizosaccharomyces pombe
SPAC13G6.11c	Schizosaccharomyces pombe
SPAC13G6.12c	Schizosaccharomyces pombe
SPAC13G6.13	Schizosaccharomyces pombe
SPAC13G6.14	Schizosaccharomyces pombe
SPAC13G6.15c	Schizosaccharomyces pombe
SPAC13G7.01c	Schizosaccharomyces pombe
SPAC13G7.02c	Schizosaccharomyces pombe
SPAC13G7.03	Schizosaccharomyces pombe
SPAC13G7.04c	Schizosaccharomyces pombe
SPAC13G7.05	Schizosaccharomyces pombe
SPAC13G7.06	Schizosaccharomyces pombe
SPAC13G7.07	Schizosaccharomyces pombe
SPAC13G7.08c	Schizosaccharomyces pombe
SPAC13G7.09c	Schizosaccharomyces pombe
SPAC13G7.10	Schizosaccharomyces pombe
SPAC13G7.11	Schizosaccharomyces pombe
SPAC13G7.12c	Schizosaccharomyces pombe
SPAC13G7.13c	Schizosaccharomyces pombe
SPAC140.01	Schizosaccharomyces pombe
SPAC140.02	Schizosaccharomyces pombe
SPAC140.03	Schizosaccharomyces pombe
SPAC140.04	Schizosaccharomyces pombe
SPAC1420.01c	Schizosaccharomyces pombe
SPAC1420.02c	Schizosaccharomyces pombe
SPAC1420.03	Schizosaccharomyces pombe
SPAC1420.04c	Schizosaccharomyces pombe
SPAC144.01	Schizosaccharomyces pombe
SPAC144.02	Schizosaccharomyces pombe
SPAC144.03	Schizosaccharomyces pombe
SPAC144.04c	Schizosaccharomyces pombe
SPAC144.05	Schizosaccharomyces pombe
SPAC144.06	Schizosaccharomyces pombe
SPAC144.07c	Schizosaccharomyces pombe
SPAC144.08	Schizosaccharomyces pombe
SPAC144.09c	Schizosaccharomyces pombe
SPAC144.10c	Schizosaccharomyces pombe
SPAC144.11	Schizosaccharomyces pombe
SPAC144.12	Schizosaccharomyces pombe
SPAC144.13c	Schizosaccharomyces pombe
SPAC144.14	Schizosaccharomyces pombe
SPAC144.15c	Schizosaccharomyces pombe
SPAC144.16	Schizosaccharomyces pombe
SPAC144.17c	Schizosaccharomyces pombe
SPAC144.18	Schizosaccharomyces pombe
SPAC1486.01	Schizosaccharomyces pombe
SPAC1486.02c	Schizosaccharomyces pombe
SPAC1486.03c	Schizosaccharomyces pombe
SPAC1486.04c	Schizosaccharomyces pombe
SPAC1486.05	Schizosaccharomyces pombe
SPAC1486.06	Schizosaccharomyces pombe
SPAC1486.07c	Schizosaccharomyces pombe
SPAC1486.08	Schizosaccharomyces pombe
SPAC1486.09	Schizosaccharomyces pombe
SPAC1486.10	Schizosaccharomyces pombe
SPAC14C4.01c	Schizosaccharomyces pombe
SPAC14C4.02c	Schizosaccharomyces pombe
SPAC14C4.03	Schizosaccharomyces pombe
SPAC14C4.04	Schizosaccharomyces pombe
SPAC14C4.05c	Schizosaccharomyces pombe
SPAC14C4.06c	Schizosaccharomyces pombe
SPAC14C4.07	Schizosaccharomyces pombe
SPAC14C4.08	Schizosaccharomyces pombe
SPAC14C4.09	Schizosaccharomyces pombe
SPAC14C4.10c	Schizosaccharomyces pombe
SPAC14C4.11	Schizosaccharomyces pombe
SPAC14C4.12c	Schizosaccharomyces pombe
SPAC14C4.13	Schizosaccharomyces pombe
SPAC14C4.14	Schizosaccharomyces pombe
SPAC14C4.15c	Schizosaccharomyces pombe
SPAC14C4.16	Schizosaccharomyces pombe
SPAC1527.01	Schizosaccharomyces pombe
SPAC1527.02	Schizosaccharomyces pombe
SPAC1527.03	Schizosaccharomyces pombe
SPAC1556.01c	Schizosaccharomyces pombe
SPAC1556.02c	Schizosaccharomyces pombe
SPAC1556.03	Schizosaccharomyces pombe
SPAC1556.04c	Schizosaccharomyces pombe
SPAC1556.05c	Schizosaccharomyces pombe
SPAC1556.06	Schizosaccharomyces pombe
SPAC1556.06b	Schizosaccharomyces pombe
SPAC1556.07	Schizosaccharomyces pombe
SPAC1556.08c	Schizosaccharomyces pombe
SPAC1565.01	Schizosaccharomyces pombe
SPAC1565.02c	Schizosaccharomyces pombe
SPAC1565.03	Schizosaccharomyces pombe
SPAC1565.04c	Schizosaccharomyces pombe
SPAC1565.05	Schizosaccharomyces pombe
SPAC1565.06c	Schizosaccharomyces pombe
SPAC1565.07c	Schizosaccharomyces pombe
SPAC1565.08	Schizosaccharomyces pombe
SPAC15A10.01	Schizosaccharomyces pombe
SPAC15A10.02	Schizosaccharomyces pombe
SPAC15A10.03c	Schizosaccharomyces pombe
SPAC15A10.04c	Schizosaccharomyces pombe
SPAC15A10.05c	Schizosaccharomyces pombe
SPAC15A10.06	Schizosaccharomyces pombe
SPAC15A10.07	Schizosaccharomyces pombe
SPAC15A10.08	Schizosaccharomyces pombe
SPAC15A10.09c	Schizosaccharomyces pombe
SPAC15A10.10	Schizosaccharomyces pombe
SPAC15A10.11	Schizosaccharomyces pombe
SPAC15A10.12c	Schizosaccharomyces pombe
SPAC15A10.13	Schizosaccharomyces pombe
SPAC15A10.15	Schizosaccharomyces pombe
SPAC15A10.16	Schizosaccharomyces pombe
SPAC15E1.02c	Schizosaccharomyces pombe
SPAC15E1.03	Schizosaccharomyces pombe
SPAC15E1.04	Schizosaccharomyces pombe
SPAC15E1.05c	Schizosaccharomyces pombe
SPAC15E1.06	Schizosaccharomyces pombe
SPAC15E1.07c	Schizosaccharomyces pombe
SPAC15E1.08	Schizosaccharomyces pombe
SPAC15E1.09	Schizosaccharomyces pombe
SPAC15E1.10	Schizosaccharomyces pombe
SPAC15F9.01c	Schizosaccharomyces pombe
SPAC15F9.02	Schizosaccharomyces pombe
SPAC15F9.03c	Schizosaccharomyces pombe
SPAC16.01	Schizosaccharomyces pombe
SPAC16.02c	Schizosaccharomyces pombe
SPAC16.03c	Schizosaccharomyces pombe
SPAC16.04	Schizosaccharomyces pombe
SPAC16.05c	Schizosaccharomyces pombe
SPAC1610.01	Schizosaccharomyces pombe
SPAC1610.02c	Schizosaccharomyces pombe
SPAC1610.03c	Schizosaccharomyces pombe
SPAC1610.04	Schizosaccharomyces pombe
SPAC1635.01	Schizosaccharomyces pombe
SPAC1639.01c	Schizosaccharomyces pombe
SPAC1639.02c	Schizosaccharomyces pombe
SPAC167.01	Schizosaccharomyces pombe
SPAC167.02	Schizosaccharomyces pombe
SPAC167.03c	Schizosaccharomyces pombe
SPAC167.04	Schizosaccharomyces pombe
SPAC167.05	Schizosaccharomyces pombe
SPAC167.06c	Schizosaccharomyces pombe
SPAC167.07c	Schizosaccharomyces pombe
SPAC167.08	Schizosaccharomyces pombe
SPAC1687.01	Schizosaccharomyces pombe
SPAC1687.02	Schizosaccharomyces pombe
SPAC1687.03c	Schizosaccharomyces pombe
SPAC1687.04	Schizosaccharomyces pombe
SPAC1687.05	Schizosaccharomyces pombe
SPAC1687.06c	Schizosaccharomyces pombe
SPAC1687.07	Schizosaccharomyces pombe
SPAC1687.08	Schizosaccharomyces pombe
SPAC1687.09	Schizosaccharomyces pombe
SPAC1687.10	Schizosaccharomyces pombe
SPAC1687.11	Schizosaccharomyces pombe
SPAC1687.12c	Schizosaccharomyces pombe
SPAC1687.13c	Schizosaccharomyces pombe
SPAC1687.14c	Schizosaccharomyces pombe
SPAC1687.15	Schizosaccharomyces pombe
SPAC1687.16c	Schizosaccharomyces pombe
SPAC1687.17c	Schizosaccharomyces pombe
SPAC1687.18c	Schizosaccharomyces pombe
SPAC1687.19c	Schizosaccharomyces pombe
SPAC1687.20c	Schizosaccharomyces pombe
SPAC1687.21	Schizosaccharomyces pombe
SPAC1687.22c	Schizosaccharomyces pombe
SPAC1687.23c	Schizosaccharomyces pombe
SPAC16A10.01	Schizosaccharomyces pombe
SPAC16A10.02	Schizosaccharomyces pombe
SPAC16A10.03c	Schizosaccharomyces pombe
SPAC16A10.04	Schizosaccharomyces pombe
SPAC16A10.05c	Schizosaccharomyces pombe
SPAC16A10.06c	Schizosaccharomyces pombe
SPAC16A10.07c	Schizosaccharomyces pombe
SPAC16A10.08c	Schizosaccharomyces pombe
SPAC16C9.01c	Schizosaccharomyces pombe
SPAC16C9.02c	Schizosaccharomyces pombe
SPAC16C9.03	Schizosaccharomyces pombe
SPAC16C9.04c	Schizosaccharomyces pombe
SPAC16C9.05	Schizosaccharomyces pombe
SPAC16C9.06c	Schizosaccharomyces pombe
SPAC16C9.07	Schizosaccharomyces pombe
SPAC16E8.01	Schizosaccharomyces pombe
SPAC16E8.02	Schizosaccharomyces pombe
SPAC16E8.03	Schizosaccharomyces pombe
SPAC16E8.04c	Schizosaccharomyces pombe
SPAC16E8.05c	Schizosaccharomyces pombe
SPAC16E8.06c	Schizosaccharomyces pombe
SPAC16E8.07c	Schizosaccharomyces pombe
SPAC16E8.08	Schizosaccharomyces pombe
SPAC16E8.09	Schizosaccharomyces pombe
SPAC16E8.10c	Schizosaccharomyces pombe
SPAC16E8.11c	Schizosaccharomyces pombe
SPAC16E8.12c	Schizosaccharomyces pombe
SPAC16E8.13	Schizosaccharomyces pombe
SPAC16E8.14c	Schizosaccharomyces pombe
SPAC16E8.15	Schizosaccharomyces pombe
SPAC16E8.16	Schizosaccharomyces pombe
SPAC16E8.17c	Schizosaccharomyces pombe
SPAC16E8.18	Schizosaccharomyces pombe
SPAC1705.02	Schizosaccharomyces pombe
SPAC1705.03c	Schizosaccharomyces pombe
SPAC1751.01c	Schizosaccharomyces pombe
SPAC1751.02c	Schizosaccharomyces pombe
SPAC1751.03	Schizosaccharomyces pombe
SPAC1751.04	Schizosaccharomyces pombe
SPAC1782.01	Schizosaccharomyces pombe
SPAC1782.02c	Schizosaccharomyces pombe
SPAC1782.03	Schizosaccharomyces pombe
SPAC1782.04	Schizosaccharomyces pombe
SPAC1782.05	Schizosaccharomyces pombe
SPAC1782.06c	Schizosaccharomyces pombe
SPAC1782.07	Schizosaccharomyces pombe
SPAC1782.08c	Schizosaccharomyces pombe
SPAC1782.09c	Schizosaccharomyces pombe
SPAC1782.10c	Schizosaccharomyces pombe
SPAC1782.11	Schizosaccharomyces pombe
SPAC1782.12c	Schizosaccharomyces pombe
SPAC1783.01	Schizosaccharomyces pombe
SPAC1783.02c	Schizosaccharomyces pombe
SPAC1783.03	Schizosaccharomyces pombe
SPAC1783.04c	Schizosaccharomyces pombe
SPAC1783.05	Schizosaccharomyces pombe
SPAC1783.06c	Schizosaccharomyces pombe
SPAC1783.07c	Schizosaccharomyces pombe
SPAC1783.08c	Schizosaccharomyces pombe
SPAC1786.01c	Schizosaccharomyces pombe
SPAC1786.02	Schizosaccharomyces pombe
SPAC1786.03	Schizosaccharomyces pombe
SPAC1786.04	Schizosaccharomyces pombe
SPAC17A2.01	Schizosaccharomyces pombe
SPAC17A2.02c	Schizosaccharomyces pombe
SPAC17A2.03c	Schizosaccharomyces pombe
SPAC17A2.04c	Schizosaccharomyces pombe
SPAC17A2.05	Schizosaccharomyces pombe
SPAC17A2.06c	Schizosaccharomyces pombe
SPAC17A2.07c	Schizosaccharomyces pombe
SPAC17A2.08c	Schizosaccharomyces pombe
SPAC17A2.09c	Schizosaccharomyces pombe
SPAC17A2.10c	Schizosaccharomyces pombe
SPAC17A2.11	Schizosaccharomyces pombe
SPAC17A2.12	Schizosaccharomyces pombe
SPAC17A2.13c	Schizosaccharomyces pombe
SPAC17A2.14	Schizosaccharomyces pombe
SPAC17A2.15	Schizosaccharomyces pombe
SPAC17A5.01	Schizosaccharomyces pombe
SPAC17A5.02c	Schizosaccharomyces pombe
SPAC17A5.03	Schizosaccharomyces pombe
SPAC17A5.04c	Schizosaccharomyces pombe
SPAC17A5.05c	Schizosaccharomyces pombe
SPAC17A5.06	Schizosaccharomyces pombe
SPAC17A5.07c	Schizosaccharomyces pombe
SPAC17A5.08	Schizosaccharomyces pombe
SPAC17A5.09c	Schizosaccharomyces pombe
SPAC17A5.10	Schizosaccharomyces pombe
SPAC17A5.11	Schizosaccharomyces pombe
SPAC17A5.12	Schizosaccharomyces pombe
SPAC17A5.13	Schizosaccharomyces pombe
SPAC17A5.14	Schizosaccharomyces pombe
SPAC17A5.15c	Schizosaccharomyces pombe
SPAC17A5.16	Schizosaccharomyces pombe
SPAC17A5.18c	Schizosaccharomyces pombe
SPAC17C9.01c	Schizosaccharomyces pombe
SPAC17C9.02c	Schizosaccharomyces pombe
SPAC17C9.03	Schizosaccharomyces pombe
SPAC17C9.05c	Schizosaccharomyces pombe
SPAC17C9.06	Schizosaccharomyces pombe
SPAC17C9.07	Schizosaccharomyces pombe
SPAC17C9.08	Schizosaccharomyces pombe
SPAC17C9.09c	Schizosaccharomyces pombe
SPAC17C9.10	Schizosaccharomyces pombe
SPAC17C9.11c	Schizosaccharomyces pombe
SPAC17C9.12	Schizosaccharomyces pombe
SPAC17C9.13c	Schizosaccharomyces pombe
SPAC17C9.14	Schizosaccharomyces pombe
SPAC17C9.15c	Schizosaccharomyces pombe
SPAC17C9.16c	Schizosaccharomyces pombe
SPAC17D4.02	Schizosaccharomyces pombe
SPAC17D4.03c	Schizosaccharomyces pombe
SPAC17D4.04	Schizosaccharomyces pombe
SPAC17G6.02c	Schizosaccharomyces pombe
SPAC17G6.03	Schizosaccharomyces pombe
SPAC17G6.04c	Schizosaccharomyces pombe
SPAC17G6.05c	Schizosaccharomyces pombe
SPAC17G6.06	Schizosaccharomyces pombe
SPAC17G6.07c	Schizosaccharomyces pombe
SPAC17G6.08	Schizosaccharomyces pombe
SPAC17G6.09	Schizosaccharomyces pombe
SPAC17G6.10	Schizosaccharomyces pombe
SPAC17G6.11c	Schizosaccharomyces pombe
SPAC17G6.12	Schizosaccharomyces pombe
SPAC17G6.13	Schizosaccharomyces pombe
SPAC17G6.14c	Schizosaccharomyces pombe
SPAC17G6.15c	Schizosaccharomyces pombe
SPAC17G6.16c	Schizosaccharomyces pombe
SPAC17G6.17	Schizosaccharomyces pombe
SPAC17G8.01c	Schizosaccharomyces pombe
SPAC17G8.02	Schizosaccharomyces pombe
SPAC17G8.03c	Schizosaccharomyces pombe
SPAC17G8.04c	Schizosaccharomyces pombe
SPAC17G8.05	Schizosaccharomyces pombe
SPAC17G8.06c	Schizosaccharomyces pombe
SPAC17G8.07	Schizosaccharomyces pombe
SPAC17G8.08c	Schizosaccharomyces pombe
SPAC17G8.09	Schizosaccharomyces pombe
SPAC17G8.10c	Schizosaccharomyces pombe
SPAC17G8.11c	Schizosaccharomyces pombe
SPAC17G8.12	Schizosaccharomyces pombe
SPAC17G8.13c	Schizosaccharomyces pombe
SPAC17G8.14c	Schizosaccharomyces pombe
SPAC17H9.01	Schizosaccharomyces pombe
SPAC17H9.02	Schizosaccharomyces pombe
SPAC17H9.03c	Schizosaccharomyces pombe
SPAC17H9.04c	Schizosaccharomyces pombe
SPAC17H9.05	Schizosaccharomyces pombe
SPAC17H9.06c	Schizosaccharomyces pombe
SPAC17H9.07	Schizosaccharomyces pombe
SPAC17H9.08	Schizosaccharomyces pombe
SPAC17H9.09c	Schizosaccharomyces pombe
SPAC17H9.10c	Schizosaccharomyces pombe
SPAC17H9.11	Schizosaccharomyces pombe
SPAC17H9.12c	Schizosaccharomyces pombe
SPAC17H9.13c	Schizosaccharomyces pombe
SPAC17H9.14c	Schizosaccharomyces pombe
SPAC17H9.16	Schizosaccharomyces pombe
SPAC17H9.17c	Schizosaccharomyces pombe
SPAC17H9.18c	Schizosaccharomyces pombe
SPAC17H9.19c	Schizosaccharomyces pombe
SPAC17H9.20	Schizosaccharomyces pombe
SPAC1805.01c	Schizosaccharomyces pombe
SPAC1805.02c	Schizosaccharomyces pombe
SPAC1805.03c	Schizosaccharomyces pombe
SPAC1805.04	Schizosaccharomyces pombe
SPAC1805.05	Schizosaccharomyces pombe
SPAC1805.06c	Schizosaccharomyces pombe
SPAC1805.07c	Schizosaccharomyces pombe
SPAC1805.08	Schizosaccharomyces pombe
SPAC1805.09c	Schizosaccharomyces pombe
SPAC1805.10	Schizosaccharomyces pombe
SPAC1805.11c	Schizosaccharomyces pombe
SPAC1805.12c	Schizosaccharomyces pombe
SPAC1805.13	Schizosaccharomyces pombe
SPAC1805.14	Schizosaccharomyces pombe
SPAC1805.15c	Schizosaccharomyces pombe
SPAC1805.16c	Schizosaccharomyces pombe
SPAC1805.17	Schizosaccharomyces pombe
SPAC1834.01	Schizosaccharomyces pombe
SPAC1834.02	Schizosaccharomyces pombe
SPAC1834.03c	Schizosaccharomyces pombe
SPAC1834.04	Schizosaccharomyces pombe
SPAC1834.05	Schizosaccharomyces pombe
SPAC1834.06c	Schizosaccharomyces pombe
SPAC1834.07	Schizosaccharomyces pombe
SPAC1834.08	Schizosaccharomyces pombe
SPAC1834.09	Schizosaccharomyces pombe
SPAC1834.10c	Schizosaccharomyces pombe
SPAC1834.11c	Schizosaccharomyces pombe
SPAC1834.12	Schizosaccharomyces pombe
SPAC1851.02	Schizosaccharomyces pombe
SPAC1851.03	Schizosaccharomyces pombe
SPAC1851.04c	Schizosaccharomyces pombe
SPAC186.01	Schizosaccharomyces pombe
SPAC186.02c	Schizosaccharomyces pombe
SPAC186.03	Schizosaccharomyces pombe
SPAC186.05c	Schizosaccharomyces pombe
SPAC186.06	Schizosaccharomyces pombe
SPAC186.07c	Schizosaccharomyces pombe
SPAC186.08c	Schizosaccharomyces pombe
SPAC186.09	Schizosaccharomyces pombe
SPAC18B11.02c	Schizosaccharomyces pombe
SPAC18B11.03c	Schizosaccharomyces pombe
SPAC18B11.04	Schizosaccharomyces pombe
SPAC18B11.05	Schizosaccharomyces pombe
SPAC18B11.06	Schizosaccharomyces pombe
SPAC18B11.07c	Schizosaccharomyces pombe
SPAC18B11.08c	Schizosaccharomyces pombe
SPAC18B11.09c	Schizosaccharomyces pombe
SPAC18B11.10	Schizosaccharomyces pombe
SPAC18B11.11	Schizosaccharomyces pombe
SPAC18G6.01c	Schizosaccharomyces pombe
SPAC18G6.02c	Schizosaccharomyces pombe
SPAC18G6.03	Schizosaccharomyces pombe
SPAC18G6.04c	Schizosaccharomyces pombe
SPAC18G6.05c	Schizosaccharomyces pombe
SPAC18G6.06	Schizosaccharomyces pombe
SPAC18G6.07c	Schizosaccharomyces pombe
SPAC18G6.09c	Schizosaccharomyces pombe
SPAC18G6.10	Schizosaccharomyces pombe
SPAC18G6.11c	Schizosaccharomyces pombe
SPAC18G6.12c	Schizosaccharomyces pombe
SPAC18G6.13	Schizosaccharomyces pombe
SPAC18G6.14c	Schizosaccharomyces pombe
SPAC18G6.15	Schizosaccharomyces pombe
SPAC1952.01	Schizosaccharomyces pombe
SPAC1952.02	Schizosaccharomyces pombe
SPAC1952.03	Schizosaccharomyces pombe
SPAC1952.04c	Schizosaccharomyces pombe
SPAC1952.05	Schizosaccharomyces pombe
SPAC1952.06c	Schizosaccharomyces pombe
SPAC1952.07	Schizosaccharomyces pombe
SPAC1952.08c	Schizosaccharomyces pombe
SPAC1952.09c	Schizosaccharomyces pombe
SPAC1952.10c	Schizosaccharomyces pombe
SPAC1952.11c	Schizosaccharomyces pombe
SPAC1952.12c	Schizosaccharomyces pombe
SPAC1952.13	Schizosaccharomyces pombe
SPAC1952.14c	Schizosaccharomyces pombe
SPAC1952.15c	Schizosaccharomyces pombe
SPAC1952.16	Schizosaccharomyces pombe
SPAC1952.17c	Schizosaccharomyces pombe
SPAC19A8.01c	Schizosaccharomyces pombe
SPAC19A8.02	Schizosaccharomyces pombe
SPAC19A8.03	Schizosaccharomyces pombe
SPAC19A8.04	Schizosaccharomyces pombe
SPAC19A8.05c	Schizosaccharomyces pombe
SPAC19A8.06	Schizosaccharomyces pombe
SPAC19A8.07c	Schizosaccharomyces pombe
SPAC19A8.08	Schizosaccharomyces pombe
SPAC19A8.09	Schizosaccharomyces pombe
SPAC19A8.10	Schizosaccharomyces pombe
SPAC19A8.11c	Schizosaccharomyces pombe
SPAC19A8.12	Schizosaccharomyces pombe
SPAC19A8.13	Schizosaccharomyces pombe
SPAC19A8.14	Schizosaccharomyces pombe
SPAC19A8.15	Schizosaccharomyces pombe
SPAC19B12.01	Schizosaccharomyces pombe
SPAC19B12.02c	Schizosaccharomyces pombe
SPAC19B12.03	Schizosaccharomyces pombe
SPAC19B12.04	Schizosaccharomyces pombe
SPAC19B12.05c	Schizosaccharomyces pombe
SPAC19B12.06c	Schizosaccharomyces pombe
SPAC19B12.07c	Schizosaccharomyces pombe
SPAC19B12.08	Schizosaccharomyces pombe
SPAC19B12.09	Schizosaccharomyces pombe
SPAC19B12.10	Schizosaccharomyces pombe
SPAC19B12.11c	Schizosaccharomyces pombe
SPAC19B12.12c	Schizosaccharomyces pombe
SPAC19B12.13	Schizosaccharomyces pombe
SPAC19D5.01	Schizosaccharomyces pombe
SPAC19D5.02c	Schizosaccharomyces pombe
SPAC19D5.03	Schizosaccharomyces pombe
SPAC19D5.04	Schizosaccharomyces pombe
SPAC19D5.05c	Schizosaccharomyces pombe
SPAC19D5.06c	Schizosaccharomyces pombe
SPAC19D5.07	Schizosaccharomyces pombe
SPAC19D5.09c	Schizosaccharomyces pombe
SPAC19D5.10c	Schizosaccharomyces pombe
SPAC19D5.11c	Schizosaccharomyces pombe
SPAC19E9.01c	Schizosaccharomyces pombe
SPAC19E9.02	Schizosaccharomyces pombe
SPAC19E9.03	Schizosaccharomyces pombe
SPAC19G12.01c	Schizosaccharomyces pombe
SPAC19G12.02c	Schizosaccharomyces pombe
SPAC19G12.03	Schizosaccharomyces pombe
SPAC19G12.04	Schizosaccharomyces pombe
SPAC1002.01	Schizosaccharomyces pombe
SPAC1002.02	Schizosaccharomyces pombe
SPAC1002.03c	Schizosaccharomyces pombe
SPAC1002.04c	Schizosaccharomyces pombe
SPAC1002.05c	Schizosaccharomyces pombe
SPAC1002.06c	Schizosaccharomyces pombe
SPAC1002.07c	Schizosaccharomyces pombe
SPAC1002.08c	Schizosaccharomyces pombe
SPAC1002.09c	Schizosaccharomyces pombe
SPAC1002.10c	Schizosaccharomyces pombe
SPAC1002.11	Schizosaccharomyces pombe
SPAC1002.12c	Schizosaccharomyces pombe
SPAC1002.13c	Schizosaccharomyces pombe
SPAC1002.14	Schizosaccharomyces pombe
SPAC1002.15c	Schizosaccharomyces pombe
SPAC1002.16c	Schizosaccharomyces pombe
SPAC1002.17c	Schizosaccharomyces pombe
SPAC1002.18	Schizosaccharomyces pombe
SPAC1002.19	Schizosaccharomyces pombe
SPAC1002.20	Schizosaccharomyces pombe
SPAC1002.21	Schizosaccharomyces pombe
SPAC1006.01	Schizosaccharomyces pombe
SPAC1006.02	Schizosaccharomyces pombe
SPAC1006.03c	Schizosaccharomyces pombe
SPAC1006.04c	Schizosaccharomyces pombe
SPAC1006.05c	Schizosaccharomyces pombe
SPAC1006.06	Schizosaccharomyces pombe
SPAC1006.07	Schizosaccharomyces pombe
SPAC1006.08	Schizosaccharomyces pombe
SPAC1006.09	Schizosaccharomyces pombe
SPAC1039.01	Schizosaccharomyces pombe
SPAC1039.02	Schizosaccharomyces pombe
SPAC1039.03	Schizosaccharomyces pombe
SPAC1039.04	Schizosaccharomyces pombe
SPAC1039.05c	Schizosaccharomyces pombe
SPAC1039.06	Schizosaccharomyces pombe
SPAC1039.07c	Schizosaccharomyces pombe
SPAC1039.08	Schizosaccharomyces pombe
SPAC1039.09	Schizosaccharomyces pombe
SPAC1039.10	Schizosaccharomyces pombe
SPAC1039.11c	Schizosaccharomyces pombe
SPAC105.01c	Schizosaccharomyces pombe
SPAC105.02c	Schizosaccharomyces pombe
SPAC105.03c	Schizosaccharomyces pombe
SPAC1071.01c	Schizosaccharomyces pombe
SPAC1071.02	Schizosaccharomyces pombe
SPAC1071.03c	Schizosaccharomyces pombe
SPAC1071.04c	Schizosaccharomyces pombe
SPAC1071.05	Schizosaccharomyces pombe
SPAC1071.06	Schizosaccharomyces pombe
SPAC1071.07c	Schizosaccharomyces pombe
SPAC1071.08	Schizosaccharomyces pombe
SPAC1071.09c	Schizosaccharomyces pombe
SPAC1071.10c	Schizosaccharomyces pombe
SPAC1071.11	Schizosaccharomyces pombe
SPAC1071.12c	Schizosaccharomyces pombe
SPAC1093.01	Schizosaccharomyces pombe
SPAC1093.02	Schizosaccharomyces pombe
SPAC1093.03	Schizosaccharomyces pombe
SPAC1093.04c	Schizosaccharomyces pombe
SPAC1093.05	Schizosaccharomyces pombe
SPAC1093.06c	Schizosaccharomyces pombe
SPAC10F6.01c	Schizosaccharomyces pombe
SPAC10F6.02c	Schizosaccharomyces pombe
SPAC10F6.03c	Schizosaccharomyces pombe
SPAC10F6.04	Schizosaccharomyces pombe
SPAC10F6.05c	Schizosaccharomyces pombe
SPAC10F6.06	Schizosaccharomyces pombe
SPAC10F6.07c	Schizosaccharomyces pombe
SPAC10F6.08c	Schizosaccharomyces pombe
SPAC10F6.09c	Schizosaccharomyces pombe
SPAC10F6.10	Schizosaccharomyces pombe
SPAC10F6.11c	Schizosaccharomyces pombe
SPAC10F6.12c	Schizosaccharomyces pombe
SPAC10F6.13c	Schizosaccharomyces pombe
SPAC10F6.14c	Schizosaccharomyces pombe
SPAC10F6.15	Schizosaccharomyces pombe
SPAC10F6.16	Schizosaccharomyces pombe
SPAC10F6.17c	Schizosaccharomyces pombe
SPAC110.01	Schizosaccharomyces pombe
SPAC110.02	Schizosaccharomyces pombe
SPAC110.03	Schizosaccharomyces pombe
SPAC110.04c	Schizosaccharomyces pombe
SPAC1142.01	Schizosaccharomyces pombe
SPAC1142.02c	Schizosaccharomyces pombe
SPAC1142.03c	Schizosaccharomyces pombe
SPAC1142.04	Schizosaccharomyces pombe
SPAC1142.05	Schizosaccharomyces pombe
SPAC1142.06	Schizosaccharomyces pombe
SPAC1142.07c	Schizosaccharomyces pombe
SPAC1142.08	Schizosaccharomyces pombe
SPAC1142.09	Schizosaccharomyces pombe
SPAC11D3.01c	Schizosaccharomyces pombe
SPAC11D3.02c	Schizosaccharomyces pombe
SPAC11D3.03c	Schizosaccharomyces pombe
SPAC11D3.04c	Schizosaccharomyces pombe
SPAC11D3.05	Schizosaccharomyces pombe
SPAC11D3.06	Schizosaccharomyces pombe
SPAC11D3.07c	Schizosaccharomyces pombe
SPAC11D3.08c	Schizosaccharomyces pombe
SPAC11D3.09	Schizosaccharomyces pombe
SPAC11D3.10	Schizosaccharomyces pombe
SPAC11D3.13	Schizosaccharomyces pombe
SPAC11D3.14c	Schizosaccharomyces pombe
SPAC11D3.15	Schizosaccharomyces pombe
SPAC11D3.16c	Schizosaccharomyces pombe
SPAC11D3.17	Schizosaccharomyces pombe
SPAC11D3.18c	Schizosaccharomyces pombe
SPAC11E3.01c	Schizosaccharomyces pombe
SPAC11E3.02c	Schizosaccharomyces pombe
SPAC11E3.03	Schizosaccharomyces pombe
SPAC11E3.04c	Schizosaccharomyces pombe
SPAC11E3.05	Schizosaccharomyces pombe
SPAC11E3.06	Schizosaccharomyces pombe
SPAC11E3.07	Schizosaccharomyces pombe
SPAC11E3.08c	Schizosaccharomyces pombe
SPAC11E3.09	Schizosaccharomyces pombe
SPAC11E3.10	Schizosaccharomyces pombe
SPAC11E3.11c	Schizosaccharomyces pombe
SPAC11E3.12	Schizosaccharomyces pombe
SPAC11E3.13c	Schizosaccharomyces pombe
SPAC11E3.14	Schizosaccharomyces pombe
SPAC11E3.15	Schizosaccharomyces pombe
SPAC11G7.01	Schizosaccharomyces pombe
SPAC11G7.02	Schizosaccharomyces pombe
SPAC11G7.03	Schizosaccharomyces pombe
SPAC11G7.04	Schizosaccharomyces pombe
SPAC11G7.05c	Schizosaccharomyces pombe
SPAC11G7.06c	Schizosaccharomyces pombe
SPAC11H11.01	Schizosaccharomyces pombe
SPAC11H11.02c	Schizosaccharomyces pombe
SPAC11H11.03c	Schizosaccharomyces pombe
SPAC11H11.04	Schizosaccharomyces pombe
SPAC11H11.05c	Schizosaccharomyces pombe
SPAC11H11.06	Schizosaccharomyces pombe
SPAC20H4.04	Schizosaccharomyces pombe
SPAC20H4.05c	Schizosaccharomyces pombe
SPAC20H4.06c	Schizosaccharomyces pombe
SPAC20H4.07	Schizosaccharomyces pombe
SPAC20H4.08	Schizosaccharomyces pombe
SPAC20H4.09	Schizosaccharomyces pombe
SPAC20H4.10	Schizosaccharomyces pombe
SPAC20H4.11c	Schizosaccharomyces pombe
SPAC212.01c	Schizosaccharomyces pombe
SPAC212.02	Schizosaccharomyces pombe
SPAC212.03	Schizosaccharomyces pombe
SPAC212.04c	Schizosaccharomyces pombe
SPAC212.08c	Schizosaccharomyces pombe
SPAC212.11	Schizosaccharomyces pombe
SPAC21E11.03c	Schizosaccharomyces pombe
SPAC21E11.04	Schizosaccharomyces pombe
SPAC21E11.05c	Schizosaccharomyces pombe
SPAC21E11.06	Schizosaccharomyces pombe
SPAC21E11.07	Schizosaccharomyces pombe
SPAC21E11.08	Schizosaccharomyces pombe
SPAC222.03c	Schizosaccharomyces pombe
SPAC222.04c	Schizosaccharomyces pombe
SPAC222.05c	Schizosaccharomyces pombe
SPAC222.06	Schizosaccharomyces pombe
SPAC222.07c	Schizosaccharomyces pombe
SPAC222.08c	Schizosaccharomyces pombe
SPAC222.09	Schizosaccharomyces pombe
SPAC222.10c	Schizosaccharomyces pombe
SPAC222.11	Schizosaccharomyces pombe
SPAC222.12c	Schizosaccharomyces pombe
SPAC222.13c	Schizosaccharomyces pombe
SPAC222.14c	Schizosaccharomyces pombe
SPAC222.15	Schizosaccharomyces pombe
SPAC222.16c	Schizosaccharomyces pombe
SPAC227.01c	Schizosaccharomyces pombe
SPAC227.02c	Schizosaccharomyces pombe
SPAC227.03c	Schizosaccharomyces pombe
SPAC227.04	Schizosaccharomyces pombe
SPAC227.05	Schizosaccharomyces pombe
SPAC227.06	Schizosaccharomyces pombe
SPAC227.07c	Schizosaccharomyces pombe
SPAC227.08c	Schizosaccharomyces pombe
SPAC227.09	Schizosaccharomyces pombe
SPAC227.10	Schizosaccharomyces pombe
SPAC227.11c	Schizosaccharomyces pombe
SPAC227.12	Schizosaccharomyces pombe
SPAC227.13c	Schizosaccharomyces pombe
SPAC227.14	Schizosaccharomyces pombe
SPAC227.15	Schizosaccharomyces pombe
SPAC227.16c	Schizosaccharomyces pombe
SPAC227.17c	Schizosaccharomyces pombe
SPAC227.18	Schizosaccharomyces pombe
SPAC22A12.01c	Schizosaccharomyces pombe
SPAC22A12.02c	Schizosaccharomyces pombe
SPAC22A12.03c	Schizosaccharomyces pombe
SPAC22A12.04c	Schizosaccharomyces pombe
SPAC22A12.05	Schizosaccharomyces pombe
SPAC22A12.06c	Schizosaccharomyces pombe
SPAC22A12.07c	Schizosaccharomyces pombe
SPAC22A12.08c	Schizosaccharomyces pombe
SPAC22A12.09c	Schizosaccharomyces pombe
SPAC22A12.10	Schizosaccharomyces pombe
SPAC22A12.11	Schizosaccharomyces pombe
SPAC22A12.12c	Schizosaccharomyces pombe
SPAC22A12.13	Schizosaccharomyces pombe
SPAC22A12.14c	Schizosaccharomyces pombe
SPAC22A12.15c	Schizosaccharomyces pombe
SPAC22A12.16	Schizosaccharomyces pombe
SPAC22A12.17c	Schizosaccharomyces pombe
SPAC22E12.01	Schizosaccharomyces pombe
SPAC22E12.02	Schizosaccharomyces pombe
SPAC22E12.03c	Schizosaccharomyces pombe
SPAC22E12.04	Schizosaccharomyces pombe
SPAC22E12.05c	Schizosaccharomyces pombe
SPAC22E12.06c	Schizosaccharomyces pombe
SPAC22E12.07	Schizosaccharomyces pombe
SPAC22E12.08	Schizosaccharomyces pombe
SPAC22E12.09c	Schizosaccharomyces pombe
SPAC22E12.10c	Schizosaccharomyces pombe
SPAC22E12.11c	Schizosaccharomyces pombe
SPAC22E12.12	Schizosaccharomyces pombe
SPAC22E12.13c	Schizosaccharomyces pombe
SPAC22E12.14c	Schizosaccharomyces pombe
SPAC22E12.15	Schizosaccharomyces pombe
SPAC22E12.16c	Schizosaccharomyces pombe
SPAC22E12.17c	Schizosaccharomyces pombe
SPAC22E12.18	Schizosaccharomyces pombe
SPAC22E12.19	Schizosaccharomyces pombe
SPAC22F3.02	Schizosaccharomyces pombe
SPAC22F3.03c	Schizosaccharomyces pombe
SPAC22F3.04	Schizosaccharomyces pombe
SPAC22F3.05c	Schizosaccharomyces pombe
SPAC22F3.06c	Schizosaccharomyces pombe
SPAC22F3.07c	Schizosaccharomyces pombe
SPAC22F3.08c	Schizosaccharomyces pombe
SPAC22F3.09c	Schizosaccharomyces pombe
SPAC22F3.10c	Schizosaccharomyces pombe
SPAC22F3.11c	Schizosaccharomyces pombe
SPAC22F3.12c	Schizosaccharomyces pombe
SPAC22F3.13	Schizosaccharomyces pombe
SPAC22F8.02c	Schizosaccharomyces pombe
SPAC22F8.03c	Schizosaccharomyces pombe
SPAC22F8.04	Schizosaccharomyces pombe
SPAC22F8.05	Schizosaccharomyces pombe
SPAC22F8.06	Schizosaccharomyces pombe
SPAC22F8.07c	Schizosaccharomyces pombe
SPAC22F8.08	Schizosaccharomyces pombe
SPAC22F8.09	Schizosaccharomyces pombe
SPAC22F8.10c	Schizosaccharomyces pombe
SPAC22F8.11	Schizosaccharomyces pombe
SPAC22F8.12c	Schizosaccharomyces pombe
SPAC22G7.01c	Schizosaccharomyces pombe
SPAC22G7.02	Schizosaccharomyces pombe
SPAC22G7.03	Schizosaccharomyces pombe
SPAC22G7.04	Schizosaccharomyces pombe
SPAC22G7.05	Schizosaccharomyces pombe
SPAC22G7.06c	Schizosaccharomyces pombe
SPAC22G7.07c	Schizosaccharomyces pombe
SPAC22G7.08	Schizosaccharomyces pombe
SPAC22G7.09c	Schizosaccharomyces pombe
SPAC22G7.10	Schizosaccharomyces pombe
SPAC22G7.11c	Schizosaccharomyces pombe
SPAC22H10.02	Schizosaccharomyces pombe
SPAC22H10.03c	Schizosaccharomyces pombe
SPAC22H10.04	Schizosaccharomyces pombe
SPAC22H10.05c	Schizosaccharomyces pombe
SPAC22H10.06c	Schizosaccharomyces pombe
SPAC22H10.07	Schizosaccharomyces pombe
SPAC22H10.08	Schizosaccharomyces pombe
SPAC22H10.09	Schizosaccharomyces pombe
SPAC22H10.10	Schizosaccharomyces pombe
SPAC22H10.11c	Schizosaccharomyces pombe
SPAC22H10.12c	Schizosaccharomyces pombe
SPAC22H10.13	Schizosaccharomyces pombe
SPAC22H12.01c	Schizosaccharomyces pombe
SPAC22H12.02	Schizosaccharomyces pombe
SPAC29A4.05	Schizosaccharomyces pombe
SPAC29A4.06c	Schizosaccharomyces pombe
SPAC29A4.07	Schizosaccharomyces pombe
SPAC29A4.08c	Schizosaccharomyces pombe
SPAC29A4.09	Schizosaccharomyces pombe
SPAC29A4.10	Schizosaccharomyces pombe
SPAC29A4.11	Schizosaccharomyces pombe
SPAC29A4.12c	Schizosaccharomyces pombe
SPAC29A4.13	Schizosaccharomyces pombe
SPAC29A4.14c	Schizosaccharomyces pombe
SPAC29A4.15	Schizosaccharomyces pombe
SPAC29A4.16	Schizosaccharomyces pombe
SPAC29A4.17c	Schizosaccharomyces pombe
SPAC29A4.18	Schizosaccharomyces pombe
SPAC29A4.19c	Schizosaccharomyces pombe
SPAC29A4.20	Schizosaccharomyces pombe
SPAC29B12.01	Schizosaccharomyces pombe
SPAC29B12.02c	Schizosaccharomyces pombe
SPAC29B12.03	Schizosaccharomyces pombe
SPAC29B12.04	Schizosaccharomyces pombe
SPAC29B12.05c	Schizosaccharomyces pombe
SPAC29B12.06c	Schizosaccharomyces pombe
SPAC29B12.07	Schizosaccharomyces pombe
SPAC29B12.08	Schizosaccharomyces pombe
SPAC29B12.10c	Schizosaccharomyces pombe
SPAC29B12.11c	Schizosaccharomyces pombe
SPAC29B12.12	Schizosaccharomyces pombe
SPAC29B12.13	Schizosaccharomyces pombe
SPAC29B12.14c	Schizosaccharomyces pombe
SPAC29E6.01	Schizosaccharomyces pombe
SPAC29E6.02	Schizosaccharomyces pombe
SPAC29E6.03c	Schizosaccharomyces pombe
SPAC29E6.04	Schizosaccharomyces pombe
SPAC29E6.05c	Schizosaccharomyces pombe
SPAC29E6.06c	Schizosaccharomyces pombe
SPAC29E6.07	Schizosaccharomyces pombe
SPAC29E6.08	Schizosaccharomyces pombe
SPAC29E6.09	Schizosaccharomyces pombe
SPAC29E6.10c	Schizosaccharomyces pombe
SPAC2C4.03c	Schizosaccharomyces pombe
SPAC2C4.04c	Schizosaccharomyces pombe
SPAC2C4.05	Schizosaccharomyces pombe
SPAC2C4.06c	Schizosaccharomyces pombe
SPAC2C4.07c	Schizosaccharomyces pombe
SPAC2C4.08	Schizosaccharomyces pombe
SPAC2C4.09	Schizosaccharomyces pombe
SPAC2C4.10c	Schizosaccharomyces pombe
SPAC2C4.11c	Schizosaccharomyces pombe
SPAC2C4.12c	Schizosaccharomyces pombe
SPAC2C4.13	Schizosaccharomyces pombe
SPAC2C4.14c	Schizosaccharomyces pombe
SPAC2C4.15c	Schizosaccharomyces pombe
SPAC2C4.16c	Schizosaccharomyces pombe
SPAC2C4.17c	Schizosaccharomyces pombe
SPAC2E12.02	Schizosaccharomyces pombe
SPAC2E12.03c	Schizosaccharomyces pombe
SPAC2E1P3.01	Schizosaccharomyces pombe
SPAC2E1P3.02c	Schizosaccharomyces pombe
SPAC2E1P3.03c	Schizosaccharomyces pombe
SPAC2E1P3.04	Schizosaccharomyces pombe
SPAC2E1P3.05c	Schizosaccharomyces pombe
SPAC2E1P5.01c	Schizosaccharomyces pombe
SPAC2E1P5.02c	Schizosaccharomyces pombe
SPAC2E1P5.03	Schizosaccharomyces pombe
SPAC2E1P5.04c	Schizosaccharomyces pombe
SPAC2E1P5.05	Schizosaccharomyces pombe
SPAC2F3.01	Schizosaccharomyces pombe
SPAC2F3.02	Schizosaccharomyces pombe
SPAC2F3.03c	Schizosaccharomyces pombe
SPAC2F3.04c	Schizosaccharomyces pombe
SPAC2F3.05c	Schizosaccharomyces pombe
SPAC2F3.06c	Schizosaccharomyces pombe
SPAC2F3.07c	Schizosaccharomyces pombe
SPAC2F3.08	Schizosaccharomyces pombe
SPAC2F3.09	Schizosaccharomyces pombe
SPAC2F3.10	Schizosaccharomyces pombe
SPAC2F3.11	Schizosaccharomyces pombe
SPAC2F3.12c	Schizosaccharomyces pombe
SPAC2F3.13c	Schizosaccharomyces pombe
SPAC2F3.14c	Schizosaccharomyces pombe
SPAC2F3.15	Schizosaccharomyces pombe
SPAC2F3.16	Schizosaccharomyces pombe
SPAC2F3.17c	Schizosaccharomyces pombe
SPAC2F3.18c	Schizosaccharomyces pombe
SPAC2F7.02c	Schizosaccharomyces pombe
SPAC2F7.03c	Schizosaccharomyces pombe
SPAC2F7.04	Schizosaccharomyces pombe
SPAC2F7.05c	Schizosaccharomyces pombe
SPAC2F7.06c	Schizosaccharomyces pombe
SPAC2F7.07c	Schizosaccharomyces pombe
SPAC2F7.08c	Schizosaccharomyces pombe
SPAC2F7.09c	Schizosaccharomyces pombe
SPAC2F7.10	Schizosaccharomyces pombe
SPAC2F7.11	Schizosaccharomyces pombe
SPAC2F7.13c	Schizosaccharomyces pombe
SPAC2F7.14c	Schizosaccharomyces pombe
SPAC2F7.15	Schizosaccharomyces pombe
SPAC2F7.16c	Schizosaccharomyces pombe
SPAC2F7.17	Schizosaccharomyces pombe
SPAC2G11.02	Schizosaccharomyces pombe
SPAC2G11.03c	Schizosaccharomyces pombe
SPAC2G11.04	Schizosaccharomyces pombe
SPAC2G11.05c	Schizosaccharomyces pombe
SPAC2G11.06	Schizosaccharomyces pombe
SPAC2G11.07c	Schizosaccharomyces pombe
SPAC2G11.08c	Schizosaccharomyces pombe
SPAC2G11.09	Schizosaccharomyces pombe
SPAC2G11.10c	Schizosaccharomyces pombe
SPAC2G11.11c	Schizosaccharomyces pombe
SPAC2G11.12	Schizosaccharomyces pombe
SPAC2G11.13	Schizosaccharomyces pombe
SPAC2G11.14	Schizosaccharomyces pombe
SPAC2G11.15c	Schizosaccharomyces pombe
SPAC2H10.01	Schizosaccharomyces pombe
SPAC2H10.02c	Schizosaccharomyces pombe
SPAC30.01c	Schizosaccharomyces pombe
SPAC30.02c	Schizosaccharomyces pombe
SPAC30.03c	Schizosaccharomyces pombe
SPAC30.04c	Schizosaccharomyces pombe
SPAC30C2.02	Schizosaccharomyces pombe
SPAC30C2.03	Schizosaccharomyces pombe
SPAC30C2.04	Schizosaccharomyces pombe
SPAC30C2.05	Schizosaccharomyces pombe
SPAC30C2.06c	Schizosaccharomyces pombe
SPAC30C2.07	Schizosaccharomyces pombe
SPAC30C2.08	Schizosaccharomyces pombe
SPAC30D11.01c	Schizosaccharomyces pombe
SPAC30D11.02c	Schizosaccharomyces pombe
SPAC30D11.03	Schizosaccharomyces pombe
SPAC30D11.04c	Schizosaccharomyces pombe
SPAC30D11.05	Schizosaccharomyces pombe
SPAC30D11.06c	Schizosaccharomyces pombe
SPAC30D11.07	Schizosaccharomyces pombe
SPAC30D11.08c	Schizosaccharomyces pombe
SPAC30D11.09	Schizosaccharomyces pombe
SPAC30D11.10	Schizosaccharomyces pombe
SPAC30D11.11	Schizosaccharomyces pombe
SPAC30D11.12	Schizosaccharomyces pombe
SPAC30D11.13	Schizosaccharomyces pombe
SPAC30D11.14c	Schizosaccharomyces pombe
SPAC31A2.02	Schizosaccharomyces pombe
SPAC31A2.03	Schizosaccharomyces pombe
SPAC31A2.04c	Schizosaccharomyces pombe
SPAC31A2.05c	Schizosaccharomyces pombe
SPAC31A2.06	Schizosaccharomyces pombe
SPAC31A2.07c	Schizosaccharomyces pombe
SPAC31A2.08	Schizosaccharomyces pombe
SPAC31A2.09c	Schizosaccharomyces pombe
SPAC31A2.10	Schizosaccharomyces pombe
SPAC31A2.11c	Schizosaccharomyces pombe
SPAC31A2.12	Schizosaccharomyces pombe
SPAC31A2.13c	Schizosaccharomyces pombe
SPAC31A2.14	Schizosaccharomyces pombe
SPAC31A2.15c	Schizosaccharomyces pombe
SPAC31A2.16	Schizosaccharomyces pombe
SPAC31F12.01	Schizosaccharomyces pombe
SPAC31G5.01	Schizosaccharomyces pombe
SPAC31G5.02	Schizosaccharomyces pombe
SPAC31G5.03	Schizosaccharomyces pombe
SPAC31G5.04	Schizosaccharomyces pombe
SPAC31G5.05c	Schizosaccharomyces pombe
SPAC31G5.06	Schizosaccharomyces pombe
SPAC31G5.07	Schizosaccharomyces pombe
SPAC31G5.08	Schizosaccharomyces pombe
SPAC31G5.09c	Schizosaccharomyces pombe
SPAC31G5.10	Schizosaccharomyces pombe
SPAC31G5.11	Schizosaccharomyces pombe
SPAC31G5.12c	Schizosaccharomyces pombe
SPAC31G5.13	Schizosaccharomyces pombe
SPAC31G5.14	Schizosaccharomyces pombe
SPAC31G5.15	Schizosaccharomyces pombe
SPAC31G5.16c	Schizosaccharomyces pombe
SPAC31G5.17c	Schizosaccharomyces pombe
SPAC31G5.18c	Schizosaccharomyces pombe
SPAC31G5.19	Schizosaccharomyces pombe
SPAC31G5.21	Schizosaccharomyces pombe
SPAC323.01c	Schizosaccharomyces pombe
SPAC323.02c	Schizosaccharomyces pombe
SPAC323.03c	Schizosaccharomyces pombe
SPAC323.04	Schizosaccharomyces pombe
SPAC323.05c	Schizosaccharomyces pombe
SPAC323.06c	Schizosaccharomyces pombe
SPAC323.07c	Schizosaccharomyces pombe
SPAC323.08	Schizosaccharomyces pombe
SPAC328.01c	Schizosaccharomyces pombe
SPAC328.02	Schizosaccharomyces pombe
SPAC328.03	Schizosaccharomyces pombe
SPAC328.04	Schizosaccharomyces pombe
SPAC328.05	Schizosaccharomyces pombe
SPAC328.06	Schizosaccharomyces pombe
SPAC328.07c	Schizosaccharomyces pombe
SPAC328.08c	Schizosaccharomyces pombe
SPAC328.09	Schizosaccharomyces pombe
SPAC328.10c	Schizosaccharomyces pombe
SPAC32A11.01	Schizosaccharomyces pombe
SPAC32A11.02c	Schizosaccharomyces pombe
SPAC32A11.03c	Schizosaccharomyces pombe
SPAC32A11.04c	Schizosaccharomyces pombe
SPAC343.01c	Schizosaccharomyces pombe
SPAC343.02	Schizosaccharomyces pombe
SPAC343.03	Schizosaccharomyces pombe
SPAC343.04c	Schizosaccharomyces pombe
SPAC343.05	Schizosaccharomyces pombe
SPAC343.06c	Schizosaccharomyces pombe
SPAC343.07	Schizosaccharomyces pombe
SPAC343.08c	Schizosaccharomyces pombe
SPAC343.09	Schizosaccharomyces pombe
SPAC343.10	Schizosaccharomyces pombe
SPAC343.11c	Schizosaccharomyces pombe
SPAC343.12	Schizosaccharomyces pombe
SPAC343.13	Schizosaccharomyces pombe
SPAC343.14c	Schizosaccharomyces pombe
SPAC343.15	Schizosaccharomyces pombe
SPAC343.16	Schizosaccharomyces pombe
SPAC343.17c	Schizosaccharomyces pombe
SPAC343.18	Schizosaccharomyces pombe
SPAC343.19	Schizosaccharomyces pombe
SPAC343.20	Schizosaccharomyces pombe
SPAC3A11.02	Schizosaccharomyces pombe
SPAC3A11.03	Schizosaccharomyces pombe
SPAC3A11.04	Schizosaccharomyces pombe
SPAC3A11.05c	Schizosaccharomyces pombe
SPAC3A11.06	Schizosaccharomyces pombe
SPAC3A11.07	Schizosaccharomyces pombe
SPAC3A11.08	Schizosaccharomyces pombe
SPAC3A11.09	Schizosaccharomyces pombe
SPAC3A11.10c	Schizosaccharomyces pombe
SPAC3A11.11c	Schizosaccharomyces pombe
SPAC3A11.12c	Schizosaccharomyces pombe
SPAC3A11.13	Schizosaccharomyces pombe
SPAC3A11.14c	Schizosaccharomyces pombe
SPAC3A12.02	Schizosaccharomyces pombe
SPAC3A12.03c	Schizosaccharomyces pombe
SPAC3A12.04c	Schizosaccharomyces pombe
SPAC3A12.05c	Schizosaccharomyces pombe
SPAC3A12.06c	Schizosaccharomyces pombe
SPAC3A12.07	Schizosaccharomyces pombe
SPAC3A12.08	Schizosaccharomyces pombe
SPAC3A12.09c	Schizosaccharomyces pombe
SPAC3A12.10	Schizosaccharomyces pombe
SPAC3A12.11c	Schizosaccharomyces pombe
SPAC3A12.12	Schizosaccharomyces pombe
SPAC3A12.13c	Schizosaccharomyces pombe
SPAC3A12.14	Schizosaccharomyces pombe
SPAC3A12.15	Schizosaccharomyces pombe
SPAC3A12.16c	Schizosaccharomyces pombe
SPAC3A12.17c	Schizosaccharomyces pombe
SPAC3A12.18	Schizosaccharomyces pombe
SPAC3A12.19	Schizosaccharomyces pombe
SPAC3C7.01c	Schizosaccharomyces pombe
SPAC3C7.02c	Schizosaccharomyces pombe
SPAC3C7.03c	Schizosaccharomyces pombe
SPAC3C7.04	Schizosaccharomyces pombe
SPAC3C7.05c	Schizosaccharomyces pombe
SPAC3C7.06c	Schizosaccharomyces pombe
SPAC3C7.07c	Schizosaccharomyces pombe
SPAC3C7.08c	Schizosaccharomyces pombe
SPAC3C7.09	Schizosaccharomyces pombe
SPAC3C7.10	Schizosaccharomyces pombe
SPAC3C7.11c	Schizosaccharomyces pombe
SPAC3C7.12	Schizosaccharomyces pombe
SPAC3C7.13c	Schizosaccharomyces pombe
SPAC3C7.14c	Schizosaccharomyces pombe
SPAC3F10.02c	Schizosaccharomyces pombe
SPAC3F10.03	Schizosaccharomyces pombe
SPAC3F10.04	Schizosaccharomyces pombe
SPAC3F10.05c	Schizosaccharomyces pombe
SPAC3F10.06c	Schizosaccharomyces pombe
SPAC3F10.07c	Schizosaccharomyces pombe
SPAC3F10.08c	Schizosaccharomyces pombe
SPAC3F10.09	Schizosaccharomyces pombe
SPAC3F10.10c	Schizosaccharomyces pombe
SPAC3F10.11c	Schizosaccharomyces pombe
SPAC3F10.12c	Schizosaccharomyces pombe
SPAC3F10.13	Schizosaccharomyces pombe
SPAC3F10.15c	Schizosaccharomyces pombe
SPAC3F10.16c	Schizosaccharomyces pombe
SPAC3F10.17	Schizosaccharomyces pombe
SPAC3F10.18c	Schizosaccharomyces pombe
SPAC3G6.01	Schizosaccharomyces pombe
SPAC3G6.02	Schizosaccharomyces pombe
SPAC3G6.03c	Schizosaccharomyces pombe
SPAC3G6.04	Schizosaccharomyces pombe
SPAC3G6.05	Schizosaccharomyces pombe
SPAC3G6.06c	Schizosaccharomyces pombe
SPAC3G6.07	Schizosaccharomyces pombe
SPAC3G6.08	Schizosaccharomyces pombe
SPAC3G6.09c	Schizosaccharomyces pombe
SPAC3G6.10c	Schizosaccharomyces pombe
SPAC3G6.11	Schizosaccharomyces pombe
SPAC3G6.13c	Schizosaccharomyces pombe
SPAC3G9.01	Schizosaccharomyces pombe
SPAC3G9.02	Schizosaccharomyces pombe
SPAC3G9.03	Schizosaccharomyces pombe
SPAC3G9.04	Schizosaccharomyces pombe
SPAC3G9.05	Schizosaccharomyces pombe
SPAC3G9.06	Schizosaccharomyces pombe
SPAC3G9.07c	Schizosaccharomyces pombe
SPAC3G9.08	Schizosaccharomyces pombe
SPAC3G9.09c	Schizosaccharomyces pombe
SPAC3G9.10c	Schizosaccharomyces pombe
SPAC3G9.11c	Schizosaccharomyces pombe
SPAC3G9.12	Schizosaccharomyces pombe
SPAC3G9.13c	Schizosaccharomyces pombe
SPAC3G9.14	Schizosaccharomyces pombe
SPAC3G9.15c	Schizosaccharomyces pombe
SPAC3G9.16c	Schizosaccharomyces pombe
SPAC3H1.01c	Schizosaccharomyces pombe
SPAC3H1.02c	Schizosaccharomyces pombe
SPAC3H1.03	Schizosaccharomyces pombe
SPAC3H1.04c	Schizosaccharomyces pombe
SPAC3H1.05	Schizosaccharomyces pombe
SPAC3H1.06c	Schizosaccharomyces pombe
SPAC3H1.07	Schizosaccharomyces pombe
SPAC3H1.08c	Schizosaccharomyces pombe
SPAC3H1.09c	Schizosaccharomyces pombe
SPAC3H1.10	Schizosaccharomyces pombe
SPAC3H1.11	Schizosaccharomyces pombe
SPAC3H1.12c	Schizosaccharomyces pombe
SPAC3H1.13	Schizosaccharomyces pombe
SPAC3H1.14	Schizosaccharomyces pombe
SPAC3H5.04	Schizosaccharomyces pombe
SPAC3H5.05c	Schizosaccharomyces pombe
SPAC3H5.06c	Schizosaccharomyces pombe
SPAC3H5.07	Schizosaccharomyces pombe
SPAC3H5.08c	Schizosaccharomyces pombe
SPAC3H5.09c	Schizosaccharomyces pombe
SPAC3H5.10	Schizosaccharomyces pombe
SPAC3H5.11	Schizosaccharomyces pombe
SPAC3H5.12c	Schizosaccharomyces pombe
SPAC3H8.02	Schizosaccharomyces pombe
SPAC3H8.03	Schizosaccharomyces pombe
SPAC3H8.04	Schizosaccharomyces pombe
SPAC3H8.05c	Schizosaccharomyces pombe
SPAC3H8.06	Schizosaccharomyces pombe
SPAC3H8.07c	Schizosaccharomyces pombe
SPAC3H8.08c	Schizosaccharomyces pombe
SPAC3H8.09c	Schizosaccharomyces pombe
SPAC3H8.10	Schizosaccharomyces pombe
SPAC458.02c	Schizosaccharomyces pombe
SPAC458.03	Schizosaccharomyces pombe
SPAC458.04c	Schizosaccharomyces pombe
SPAC458.05	Schizosaccharomyces pombe
SPAC458.06	Schizosaccharomyces pombe
SPAC458.07	Schizosaccharomyces pombe
SPAC4A8.02c	Schizosaccharomyces pombe
SPAC4A8.03c	Schizosaccharomyces pombe
SPAC4A8.04	Schizosaccharomyces pombe
SPAC4A8.05c	Schizosaccharomyces pombe
SPAC4A8.06c	Schizosaccharomyces pombe
SPAC4A8.07c	Schizosaccharomyces pombe
SPAC4A8.08c	Schizosaccharomyces pombe
SPAC4A8.09c	Schizosaccharomyces pombe
SPAC4A8.10	Schizosaccharomyces pombe
SPAC4A8.11c	Schizosaccharomyces pombe
SPAC4A8.12c	Schizosaccharomyces pombe
SPAC4A8.13c	Schizosaccharomyces pombe
SPAC4A8.14	Schizosaccharomyces pombe
SPAC4A8.15c	Schizosaccharomyces pombe
SPAC4A8.16c	Schizosaccharomyces pombe
SPAC4C5.01	Schizosaccharomyces pombe
SPAC4C5.02c	Schizosaccharomyces pombe
SPAC4C5.03	Schizosaccharomyces pombe
SPAC4C5.04	Schizosaccharomyces pombe
SPAC4D7.01c	Schizosaccharomyces pombe
SPAC4D7.02c	Schizosaccharomyces pombe
SPAC4D7.03	Schizosaccharomyces pombe
SPAC4D7.04c	Schizosaccharomyces pombe
SPAC4D7.05	Schizosaccharomyces pombe
SPAC4D7.06c	Schizosaccharomyces pombe
SPAC4D7.07c	Schizosaccharomyces pombe
SPAC4D7.08c	Schizosaccharomyces pombe
SPAC4D7.09	Schizosaccharomyces pombe
SPAC4D7.10c	Schizosaccharomyces pombe
SPAC4D7.11	Schizosaccharomyces pombe
SPAC4D7.12c	Schizosaccharomyces pombe
SPAC4D7.13	Schizosaccharomyces pombe
SPAC4F10.02	Schizosaccharomyces pombe
SPAC4F10.03c	Schizosaccharomyces pombe
SPAC4F10.04	Schizosaccharomyces pombe
SPAC4F10.05c	Schizosaccharomyces pombe
SPAC4F10.06	Schizosaccharomyces pombe
SPAC4F10.07c	Schizosaccharomyces pombe
SPAC4F10.08	Schizosaccharomyces pombe
SPAC4F10.09c	Schizosaccharomyces pombe
SPAC4F10.10c	Schizosaccharomyces pombe
SPAC4F10.11	Schizosaccharomyces pombe
SPAC4F10.12	Schizosaccharomyces pombe
SPAC4F10.13c	Schizosaccharomyces pombe
SPAC4F10.14c	Schizosaccharomyces pombe
SPAC4F10.15c	Schizosaccharomyces pombe
SPAC4F10.16c	Schizosaccharomyces pombe
SPAC4F10.17	Schizosaccharomyces pombe
SPAC4F10.18	Schizosaccharomyces pombe
SPAC4F10.19c	Schizosaccharomyces pombe
SPAC4F10.20	Schizosaccharomyces pombe
SPAC4F8.01	Schizosaccharomyces pombe
SPAC4F8.02c	Schizosaccharomyces pombe
SPAC4F8.03	Schizosaccharomyces pombe
SPAC4F8.04	Schizosaccharomyces pombe
SPAC4F8.05c	Schizosaccharomyces pombe
SPAC4F8.06	Schizosaccharomyces pombe
SPAC4F8.07c	Schizosaccharomyces pombe
SPAC4F8.08	Schizosaccharomyces pombe
SPAC4F8.10c	Schizosaccharomyces pombe
SPAC4F8.11	Schizosaccharomyces pombe
SPAC4F8.12c	Schizosaccharomyces pombe
SPAC4F8.13c	Schizosaccharomyces pombe
SPAC4F8.14c	Schizosaccharomyces pombe
SPAC4F8.15	Schizosaccharomyces pombe
SPAC4G8.02c	Schizosaccharomyces pombe
SPAC4G8.03c	Schizosaccharomyces pombe
SPAC4G8.04	Schizosaccharomyces pombe
SPAC4G8.05	Schizosaccharomyces pombe
SPAC4G8.06c	Schizosaccharomyces pombe
SPAC4G8.07c	Schizosaccharomyces pombe
SPAC4G8.08	Schizosaccharomyces pombe
SPAC4G8.09	Schizosaccharomyces pombe
SPAC4G8.10	Schizosaccharomyces pombe
SPAC4G8.11c	Schizosaccharomyces pombe
SPAC4G8.12c	Schizosaccharomyces pombe
SPAC4G8.13c	Schizosaccharomyces pombe
SPAC4G8.15c	Schizosaccharomyces pombe
SPAC4G9.02	Schizosaccharomyces pombe
SPAC4G9.03	Schizosaccharomyces pombe
SPAC4G9.04c	Schizosaccharomyces pombe
SPAC4G9.05	Schizosaccharomyces pombe
SPAC4G9.06c	Schizosaccharomyces pombe
SPAC4G9.07	Schizosaccharomyces pombe
SPAC4G9.08c	Schizosaccharomyces pombe
SPAC4G9.09c	Schizosaccharomyces pombe
SPAC4G9.10	Schizosaccharomyces pombe
SPAC4G9.11c	Schizosaccharomyces pombe
SPAC4G9.12	Schizosaccharomyces pombe
SPAC4G9.13c	Schizosaccharomyces pombe
SPAC4G9.14	Schizosaccharomyces pombe
SPAC4G9.15	Schizosaccharomyces pombe
SPAC4G9.16c	Schizosaccharomyces pombe
SPAC4G9.17c	Schizosaccharomyces pombe
SPAC4G9.19	Schizosaccharomyces pombe
SPAC4G9.20c	Schizosaccharomyces pombe
SPAC4H3.01	Schizosaccharomyces pombe
SPAC4H3.02c	Schizosaccharomyces pombe
SPAC4H3.03c	Schizosaccharomyces pombe
SPAC4H3.04c	Schizosaccharomyces pombe
SPAC4H3.05	Schizosaccharomyces pombe
SPAC4H3.06	Schizosaccharomyces pombe
SPAC4H3.07c	Schizosaccharomyces pombe
SPAC4H3.08	Schizosaccharomyces pombe
SPAC4H3.09	Schizosaccharomyces pombe
SPAC4H3.10c	Schizosaccharomyces pombe
SPAC4H3.11c	Schizosaccharomyces pombe
SPAC4H3.12c	Schizosaccharomyces pombe
SPAC4H3.13	Schizosaccharomyces pombe
SPAC4H3.14c	Schizosaccharomyces pombe
SPAC513.01c	Schizosaccharomyces pombe
SPAC513.02	Schizosaccharomyces pombe
SPAC513.03	Schizosaccharomyces pombe
SPAC513.04	Schizosaccharomyces pombe
SPAC513.05	Schizosaccharomyces pombe
SPAC513.06c	Schizosaccharomyces pombe
SPAC513.07	Schizosaccharomyces pombe
SPAC521.02	Schizosaccharomyces pombe
SPAC521.03	Schizosaccharomyces pombe
SPAC521.04c	Schizosaccharomyces pombe
SPAC521.05	Schizosaccharomyces pombe
SPAC56E4.02c	Schizosaccharomyces pombe
SPAC56E4.03	Schizosaccharomyces pombe
SPAC56E4.04c	Schizosaccharomyces pombe
SPAC56E4.05	Schizosaccharomyces pombe
SPAC56E4.06c	Schizosaccharomyces pombe
SPAC56E4.07	Schizosaccharomyces pombe
SPAC56F8.02	Schizosaccharomyces pombe
SPAC56F8.03	Schizosaccharomyces pombe
SPAC56F8.04c	Schizosaccharomyces pombe
SPAC56F8.05c	Schizosaccharomyces pombe
SPAC56F8.06c	Schizosaccharomyces pombe
SPAC56F8.07	Schizosaccharomyces pombe
SPAC56F8.08	Schizosaccharomyces pombe
SPAC56F8.09	Schizosaccharomyces pombe
SPAC56F8.10	Schizosaccharomyces pombe
SPAC56F8.11	Schizosaccharomyces pombe
SPAC56F8.12	Schizosaccharomyces pombe
SPAC56F8.13	Schizosaccharomyces pombe
SPAC56F8.14c	Schizosaccharomyces pombe
SPAC56F8.15	Schizosaccharomyces pombe
SPAC56F8.16	Schizosaccharomyces pombe
SPAC57A10.02	Schizosaccharomyces pombe
SPAC57A10.03	Schizosaccharomyces pombe
SPAC57A10.04	Schizosaccharomyces pombe
SPAC57A10.05c	Schizosaccharomyces pombe
SPAC57A10.06	Schizosaccharomyces pombe
SPAC57A10.07	Schizosaccharomyces pombe
SPAC57A10.08c	Schizosaccharomyces pombe
SPAC57A10.09c	Schizosaccharomyces pombe
SPAC57A10.10c	Schizosaccharomyces pombe
SPAC57A10.11c	Schizosaccharomyces pombe
SPAC57A10.12c	Schizosaccharomyces pombe
SPAC57A7.04c	Schizosaccharomyces pombe
SPAC57A7.05	Schizosaccharomyces pombe
SPAC57A7.06	Schizosaccharomyces pombe
SPAC57A7.07c	Schizosaccharomyces pombe
SPAC57A7.08	Schizosaccharomyces pombe
SPAC57A7.09	Schizosaccharomyces pombe
SPAC57A7.10c	Schizosaccharomyces pombe
SPAC57A7.11	Schizosaccharomyces pombe
SPAC57A7.12	Schizosaccharomyces pombe
SPAC57A7.13	Schizosaccharomyces pombe
SPAC589.02c	Schizosaccharomyces pombe
SPAC589.03c	Schizosaccharomyces pombe
SPAC589.04	Schizosaccharomyces pombe
SPAC589.05c	Schizosaccharomyces pombe
SPAC589.06c	Schizosaccharomyces pombe
SPAC589.07c	Schizosaccharomyces pombe
SPAC589.08c	Schizosaccharomyces pombe
SPAC589.09	Schizosaccharomyces pombe
SPAC589.10c	Schizosaccharomyces pombe
SPAC589.11	Schizosaccharomyces pombe
SPAC589.12	Schizosaccharomyces pombe
SPAC5D6.01	Schizosaccharomyces pombe
SPAC5D6.02c	Schizosaccharomyces pombe
SPAC5D6.04	Schizosaccharomyces pombe
SPAC5D6.05	Schizosaccharomyces pombe
SPAC5D6.06c	Schizosaccharomyces pombe
SPAC5D6.07c	Schizosaccharomyces pombe
SPAC5D6.08c	Schizosaccharomyces pombe
SPAC5D6.09c	Schizosaccharomyces pombe
SPAC5D6.10c	Schizosaccharomyces pombe
SPAC5D6.12	Schizosaccharomyces pombe
SPAC5D6.13	Schizosaccharomyces pombe
SPAC5H10.01	Schizosaccharomyces pombe
SPAC5H10.02c	Schizosaccharomyces pombe
SPAC5H10.03	Schizosaccharomyces pombe
SPAC5H10.04	Schizosaccharomyces pombe
SPAC5H10.05c	Schizosaccharomyces pombe
SPAC5H10.06c	Schizosaccharomyces pombe
SPAC5H10.07	Schizosaccharomyces pombe
SPAC5H10.08c	Schizosaccharomyces pombe
SPAC5H10.09c	Schizosaccharomyces pombe
SPAC5H10.10	Schizosaccharomyces pombe
SPAC5H10.11	Schizosaccharomyces pombe
SPAC5H10.12c	Schizosaccharomyces pombe
SPAC5H10.13c	Schizosaccharomyces pombe
SPAC607.02c	Schizosaccharomyces pombe
SPAC607.03c	Schizosaccharomyces pombe
SPAC22H12.03	Schizosaccharomyces pombe
SPAC22H12.04c	Schizosaccharomyces pombe
SPAC22H12.05c	Schizosaccharomyces pombe
SPAC23A1.02c	Schizosaccharomyces pombe
SPAC23A1.03	Schizosaccharomyces pombe
SPAC23A1.04c	Schizosaccharomyces pombe
SPAC23A1.05	Schizosaccharomyces pombe
SPAC23A1.06c	Schizosaccharomyces pombe
SPAC23A1.07	Schizosaccharomyces pombe
SPAC23A1.08c	Schizosaccharomyces pombe
SPAC23A1.09	Schizosaccharomyces pombe
SPAC23A1.10	Schizosaccharomyces pombe
SPAC23A1.11	Schizosaccharomyces pombe
SPAC23A1.12c	Schizosaccharomyces pombe
SPAC23A1.14c	Schizosaccharomyces pombe
SPAC23A1.15c	Schizosaccharomyces pombe
SPAC23A1.16c	Schizosaccharomyces pombe
SPAC23A1.17	Schizosaccharomyces pombe
SPAC23A1.18c	Schizosaccharomyces pombe
SPAC23A1.19c	Schizosaccharomyces pombe
SPAC23C11.01	Schizosaccharomyces pombe
SPAC23C11.02c	Schizosaccharomyces pombe
SPAC23C11.03	Schizosaccharomyces pombe
SPAC23C11.04c	Schizosaccharomyces pombe
SPAC23C11.05	Schizosaccharomyces pombe
SPAC23C11.06c	Schizosaccharomyces pombe
SPAC23C11.07	Schizosaccharomyces pombe
SPAC23C11.08	Schizosaccharomyces pombe
SPAC23C11.09	Schizosaccharomyces pombe
SPAC23C11.10	Schizosaccharomyces pombe
SPAC23C11.11	Schizosaccharomyces pombe
SPAC23C11.12	Schizosaccharomyces pombe
SPAC23C11.13c	Schizosaccharomyces pombe
SPAC23C11.14	Schizosaccharomyces pombe
SPAC23C11.15	Schizosaccharomyces pombe
SPAC23C11.16	Schizosaccharomyces pombe
SPAC23C11.17	Schizosaccharomyces pombe
SPAC23C4.02	Schizosaccharomyces pombe
SPAC23C4.03	Schizosaccharomyces pombe
SPAC23C4.05c	Schizosaccharomyces pombe
SPAC23C4.06c	Schizosaccharomyces pombe
SPAC23C4.07	Schizosaccharomyces pombe
SPAC23C4.08	Schizosaccharomyces pombe
SPAC23C4.09c	Schizosaccharomyces pombe
SPAC23C4.10	Schizosaccharomyces pombe
SPAC23C4.11	Schizosaccharomyces pombe
SPAC23C4.12	Schizosaccharomyces pombe
SPAC23C4.13	Schizosaccharomyces pombe
SPAC23C4.14	Schizosaccharomyces pombe
SPAC23C4.15	Schizosaccharomyces pombe
SPAC23C4.16c	Schizosaccharomyces pombe
SPAC23C4.17	Schizosaccharomyces pombe
SPAC23C4.18c	Schizosaccharomyces pombe
SPAC23C4.19	Schizosaccharomyces pombe
SPAC23D3.01	Schizosaccharomyces pombe
SPAC23D3.02	Schizosaccharomyces pombe
SPAC23D3.03c	Schizosaccharomyces pombe
SPAC23D3.04c	Schizosaccharomyces pombe
SPAC23D3.06c	Schizosaccharomyces pombe
SPAC23D3.07	Schizosaccharomyces pombe
SPAC23D3.08	Schizosaccharomyces pombe
SPAC23D3.09	Schizosaccharomyces pombe
SPAC23D3.10c	Schizosaccharomyces pombe
SPAC23D3.11	Schizosaccharomyces pombe
SPAC23D3.12	Schizosaccharomyces pombe
SPAC23D3.13c	Schizosaccharomyces pombe
SPAC23D3.14c	Schizosaccharomyces pombe
SPAC23E2.01	Schizosaccharomyces pombe
SPAC23E2.02	Schizosaccharomyces pombe
SPAC23E2.03c	Schizosaccharomyces pombe
SPAC23G3.01	Schizosaccharomyces pombe
SPAC23G3.02c	Schizosaccharomyces pombe
SPAC23G3.03	Schizosaccharomyces pombe
SPAC23G3.04	Schizosaccharomyces pombe
SPAC23G3.05c	Schizosaccharomyces pombe
SPAC23G3.06	Schizosaccharomyces pombe
SPAC23G3.07c	Schizosaccharomyces pombe
SPAC23G3.08c	Schizosaccharomyces pombe
SPAC23G3.09	Schizosaccharomyces pombe
SPAC23G3.10c	Schizosaccharomyces pombe
SPAC23G3.11	Schizosaccharomyces pombe
SPAC23G3.12c	Schizosaccharomyces pombe
SPAC23H3.02c	Schizosaccharomyces pombe
SPAC23H3.03c	Schizosaccharomyces pombe
SPAC23H3.04	Schizosaccharomyces pombe
SPAC23H3.05c	Schizosaccharomyces pombe
SPAC23H3.06	Schizosaccharomyces pombe
SPAC23H3.07c	Schizosaccharomyces pombe
SPAC23H3.08c	Schizosaccharomyces pombe
SPAC23H3.09c	Schizosaccharomyces pombe
SPAC23H3.10	Schizosaccharomyces pombe
SPAC23H3.11c	Schizosaccharomyces pombe
SPAC23H3.12c	Schizosaccharomyces pombe
SPAC23H3.13c	Schizosaccharomyces pombe
SPAC23H3.14	Schizosaccharomyces pombe
SPAC23H3.15c	Schizosaccharomyces pombe
SPAC23H4.01c	Schizosaccharomyces pombe
SPAC23H4.02	Schizosaccharomyces pombe
SPAC23H4.03c	Schizosaccharomyces pombe
SPAC23H4.04	Schizosaccharomyces pombe
SPAC23H4.05c	Schizosaccharomyces pombe
SPAC23H4.06	Schizosaccharomyces pombe
SPAC23H4.07c	Schizosaccharomyces pombe
SPAC23H4.08	Schizosaccharomyces pombe
SPAC23H4.09	Schizosaccharomyces pombe
SPAC23H4.10c	Schizosaccharomyces pombe
SPAC23H4.11c	Schizosaccharomyces pombe
SPAC23H4.12	Schizosaccharomyces pombe
SPAC23H4.13c	Schizosaccharomyces pombe
SPAC23H4.14	Schizosaccharomyces pombe
SPAC23H4.15	Schizosaccharomyces pombe
SPAC23H4.16c	Schizosaccharomyces pombe
SPAC23H4.17c	Schizosaccharomyces pombe
SPAC23H4.18c	Schizosaccharomyces pombe
SPAC24B11.05	Schizosaccharomyces pombe
SPAC24B11.06c	Schizosaccharomyces pombe
SPAC24B11.07c	Schizosaccharomyces pombe
SPAC24B11.08c	Schizosaccharomyces pombe
SPAC24B11.09	Schizosaccharomyces pombe
SPAC24B11.10c	Schizosaccharomyces pombe
SPAC24B11.11c	Schizosaccharomyces pombe
SPAC24B11.12c	Schizosaccharomyces pombe
SPAC24B11.13	Schizosaccharomyces pombe
SPAC24B11.14	Schizosaccharomyces pombe
SPAC24C9.02c	Schizosaccharomyces pombe
SPAC24C9.03	Schizosaccharomyces pombe
SPAC24C9.04	Schizosaccharomyces pombe
SPAC24C9.05c	Schizosaccharomyces pombe
SPAC24C9.06c	Schizosaccharomyces pombe
SPAC24C9.07c	Schizosaccharomyces pombe
SPAC24C9.08	Schizosaccharomyces pombe
SPAC24C9.09	Schizosaccharomyces pombe
SPAC24C9.10c	Schizosaccharomyces pombe
SPAC24C9.11	Schizosaccharomyces pombe
SPAC24C9.12c	Schizosaccharomyces pombe
SPAC24C9.13c	Schizosaccharomyces pombe
SPAC24C9.14	Schizosaccharomyces pombe
SPAC24C9.15c	Schizosaccharomyces pombe
SPAC24C9.16c	Schizosaccharomyces pombe
SPAC24H6.01c	Schizosaccharomyces pombe
SPAC24H6.02c	Schizosaccharomyces pombe
SPAC24H6.03	Schizosaccharomyces pombe
SPAC24H6.04	Schizosaccharomyces pombe
SPAC24H6.05	Schizosaccharomyces pombe
SPAC24H6.06	Schizosaccharomyces pombe
SPAC24H6.07	Schizosaccharomyces pombe
SPAC24H6.08	Schizosaccharomyces pombe
SPAC24H6.09	Schizosaccharomyces pombe
SPAC24H6.10c	Schizosaccharomyces pombe
SPAC24H6.11c	Schizosaccharomyces pombe
SPAC24H6.12c	Schizosaccharomyces pombe
SPAC24H6.13	Schizosaccharomyces pombe
SPAC25A8.01c	Schizosaccharomyces pombe
SPAC25A8.02	Schizosaccharomyces pombe
SPAC25A8.03c	Schizosaccharomyces pombe
SPAC25B8.01	Schizosaccharomyces pombe
SPAC25B8.02	Schizosaccharomyces pombe
SPAC25B8.03	Schizosaccharomyces pombe
SPAC25B8.04c	Schizosaccharomyces pombe
SPAC25B8.05	Schizosaccharomyces pombe
SPAC25B8.06c	Schizosaccharomyces pombe
SPAC25B8.07c	Schizosaccharomyces pombe
SPAC25B8.08	Schizosaccharomyces pombe
SPAC25B8.09	Schizosaccharomyces pombe
SPAC25B8.10	Schizosaccharomyces pombe
SPAC25B8.11	Schizosaccharomyces pombe
SPAC25B8.12c	Schizosaccharomyces pombe
SPAC25B8.13c	Schizosaccharomyces pombe
SPAC25B8.14	Schizosaccharomyces pombe
SPAC25B8.15c	Schizosaccharomyces pombe
SPAC25B8.16	Schizosaccharomyces pombe
SPAC25B8.17	Schizosaccharomyces pombe
SPAC25B8.18	Schizosaccharomyces pombe
SPAC25B8.19c	Schizosaccharomyces pombe
SPAC25G10.01	Schizosaccharomyces pombe
SPAC25G10.02	Schizosaccharomyces pombe
SPAC25G10.03	Schizosaccharomyces pombe
SPAC25G10.04c	Schizosaccharomyces pombe
SPAC25G10.05c	Schizosaccharomyces pombe
SPAC25G10.06	Schizosaccharomyces pombe
SPAC25G10.07c	Schizosaccharomyces pombe
SPAC25G10.08	Schizosaccharomyces pombe
SPAC25G10.09c	Schizosaccharomyces pombe
SPAC25H1.02	Schizosaccharomyces pombe
SPAC25H1.03	Schizosaccharomyces pombe
SPAC25H1.04	Schizosaccharomyces pombe
SPAC25H1.05	Schizosaccharomyces pombe
SPAC25H1.06	Schizosaccharomyces pombe
SPAC25H1.07	Schizosaccharomyces pombe
SPAC25H1.08c	Schizosaccharomyces pombe
SPAC25H1.09	Schizosaccharomyces pombe
SPAC26A3.01	Schizosaccharomyces pombe
SPAC26A3.02	Schizosaccharomyces pombe
SPAC26A3.03c	Schizosaccharomyces pombe
SPAC26A3.04	Schizosaccharomyces pombe
SPAC26A3.05	Schizosaccharomyces pombe
SPAC26A3.06	Schizosaccharomyces pombe
SPAC26A3.07c	Schizosaccharomyces pombe
SPAC26A3.08	Schizosaccharomyces pombe
SPAC26A3.09c	Schizosaccharomyces pombe
SPAC26A3.10	Schizosaccharomyces pombe
SPAC26A3.11	Schizosaccharomyces pombe
SPAC26A3.12c	Schizosaccharomyces pombe
SPAC26A3.13c	Schizosaccharomyces pombe
SPAC26A3.14c	Schizosaccharomyces pombe
SPAC26A3.15c	Schizosaccharomyces pombe
SPAC26A3.16	Schizosaccharomyces pombe
SPAC26A3.17c	Schizosaccharomyces pombe
SPAC26F1.01	Schizosaccharomyces pombe
SPAC26F1.02	Schizosaccharomyces pombe
SPAC26F1.03	Schizosaccharomyces pombe
SPAC26F1.04c	Schizosaccharomyces pombe
SPAC26F1.05	Schizosaccharomyces pombe
SPAC26F1.06	Schizosaccharomyces pombe
SPAC26F1.07	Schizosaccharomyces pombe
SPAC26F1.08c	Schizosaccharomyces pombe
SPAC26F1.09	Schizosaccharomyces pombe
SPAC26F1.10c	Schizosaccharomyces pombe
SPAC26F1.11	Schizosaccharomyces pombe
SPAC26F1.12c	Schizosaccharomyces pombe
SPAC26F1.13c	Schizosaccharomyces pombe
SPAC26F1.14c	Schizosaccharomyces pombe
SPAC26H5.02c	Schizosaccharomyces pombe
SPAC26H5.03	Schizosaccharomyces pombe
SPAC26H5.04	Schizosaccharomyces pombe
SPAC26H5.05	Schizosaccharomyces pombe
SPAC26H5.06	Schizosaccharomyces pombe
SPAC26H5.07c	Schizosaccharomyces pombe
SPAC26H5.08c	Schizosaccharomyces pombe
SPAC26H5.09c	Schizosaccharomyces pombe
SPAC26H5.10c	Schizosaccharomyces pombe
SPAC26H5.11	Schizosaccharomyces pombe
SPAC26H5.12	Schizosaccharomyces pombe
SPAC26H5.13c	Schizosaccharomyces pombe
SPAC27D7.02c	Schizosaccharomyces pombe
SPAC27D7.03c	Schizosaccharomyces pombe
SPAC27D7.04	Schizosaccharomyces pombe
SPAC27D7.05c	Schizosaccharomyces pombe
SPAC27D7.06	Schizosaccharomyces pombe
SPAC27D7.07c	Schizosaccharomyces pombe
SPAC27D7.08c	Schizosaccharomyces pombe
SPAC27D7.09c	Schizosaccharomyces pombe
SPAC27D7.10c	Schizosaccharomyces pombe
SPAC27D7.11c	Schizosaccharomyces pombe
SPAC27D7.12c	Schizosaccharomyces pombe
SPAC27D7.13c	Schizosaccharomyces pombe
SPAC27D7.14c	Schizosaccharomyces pombe
SPAC27E2.01	Schizosaccharomyces pombe
SPAC27E2.02	Schizosaccharomyces pombe
SPAC27E2.03c	Schizosaccharomyces pombe
SPAC27E2.04c	Schizosaccharomyces pombe
SPAC27E2.05	Schizosaccharomyces pombe
SPAC27E2.06c	Schizosaccharomyces pombe
SPAC27E2.07	Schizosaccharomyces pombe
SPAC27E2.08	Schizosaccharomyces pombe
SPAC27E2.09	Schizosaccharomyces pombe
SPAC27E2.10c	Schizosaccharomyces pombe
SPAC27E2.11c	Schizosaccharomyces pombe
SPAC27F1.02c	Schizosaccharomyces pombe
SPAC27F1.03c	Schizosaccharomyces pombe
SPAC27F1.04c	Schizosaccharomyces pombe
SPAC27F1.05c	Schizosaccharomyces pombe
SPAC27F1.06c	Schizosaccharomyces pombe
SPAC27F1.07	Schizosaccharomyces pombe
SPAC27F1.08	Schizosaccharomyces pombe
SPAC27F1.09c	Schizosaccharomyces pombe
SPAC27F1.10	Schizosaccharomyces pombe
SPAC29A4.02c	Schizosaccharomyces pombe
SPAC29A4.03c	Schizosaccharomyces pombe
SPAC29A4.04c	Schizosaccharomyces pombe
SPAC19G12.05	Schizosaccharomyces pombe
SPAC19G12.06c	Schizosaccharomyces pombe
SPAC19G12.07c	Schizosaccharomyces pombe
SPAC19G12.08	Schizosaccharomyces pombe
SPAC19G12.09	Schizosaccharomyces pombe
SPAC19G12.10c	Schizosaccharomyces pombe
SPAC19G12.11	Schizosaccharomyces pombe
SPAC19G12.12	Schizosaccharomyces pombe
SPAC19G12.13c	Schizosaccharomyces pombe
SPAC19G12.14	Schizosaccharomyces pombe
SPAC19G12.15c	Schizosaccharomyces pombe
SPAC19G12.16c	Schizosaccharomyces pombe
SPAC1A6.01c	Schizosaccharomyces pombe
SPAC1A6.02	Schizosaccharomyces pombe
SPAC1A6.03c	Schizosaccharomyces pombe
SPAC1A6.04c	Schizosaccharomyces pombe
SPAC1A6.05c	Schizosaccharomyces pombe
SPAC1A6.06c	Schizosaccharomyces pombe
SPAC1A6.07	Schizosaccharomyces pombe
SPAC1A6.08c	Schizosaccharomyces pombe
SPAC1A6.09c	Schizosaccharomyces pombe
SPAC1A6.10	Schizosaccharomyces pombe
SPAC1A6.11	Schizosaccharomyces pombe
SPAC1B1.01	Schizosaccharomyces pombe
SPAC1B1.02c	Schizosaccharomyces pombe
SPAC1B1.03c	Schizosaccharomyces pombe
SPAC1B1.04c	Schizosaccharomyces pombe
SPAC1B2.02c	Schizosaccharomyces pombe
SPAC1B2.03c	Schizosaccharomyces pombe
SPAC1B2.04	Schizosaccharomyces pombe
SPAC1B2.05	Schizosaccharomyces pombe
SPAC1B3.01c	Schizosaccharomyces pombe
SPAC1B3.02c	Schizosaccharomyces pombe
SPAC1B3.03c	Schizosaccharomyces pombe
SPAC1B3.04c	Schizosaccharomyces pombe
SPAC1B3.05	Schizosaccharomyces pombe
SPAC1B3.06c	Schizosaccharomyces pombe
SPAC1B3.07c	Schizosaccharomyces pombe
SPAC1B3.08	Schizosaccharomyces pombe
SPAC1B3.09c	Schizosaccharomyces pombe
SPAC1B3.10c	Schizosaccharomyces pombe
SPAC1B3.11c	Schizosaccharomyces pombe
SPAC1B3.12c	Schizosaccharomyces pombe
SPAC1B3.13	Schizosaccharomyces pombe
SPAC1B3.14	Schizosaccharomyces pombe
SPAC1B3.15c	Schizosaccharomyces pombe
SPAC1B3.16c	Schizosaccharomyces pombe
SPAC1B3.17	Schizosaccharomyces pombe
SPAC1B3.18c	Schizosaccharomyces pombe
SPAC1B3.20	Schizosaccharomyces pombe
SPAC1B9.02c	Schizosaccharomyces pombe
SPAC1B9.03c	Schizosaccharomyces pombe
SPAC1D4.01	Schizosaccharomyces pombe
SPAC1D4.02c	Schizosaccharomyces pombe
SPAC1D4.03c	Schizosaccharomyces pombe
SPAC1D4.04	Schizosaccharomyces pombe
SPAC1D4.05c	Schizosaccharomyces pombe
SPAC1D4.06c	Schizosaccharomyces pombe
SPAC1D4.07c	Schizosaccharomyces pombe
SPAC1D4.08	Schizosaccharomyces pombe
SPAC1D4.09c	Schizosaccharomyces pombe
SPAC1D4.10	Schizosaccharomyces pombe
SPAC1D4.11c	Schizosaccharomyces pombe
SPAC1D4.12	Schizosaccharomyces pombe
SPAC1D4.13	Schizosaccharomyces pombe
SPAC1D4.14	Schizosaccharomyces pombe
SPAC1F12.02c	Schizosaccharomyces pombe
SPAC1F12.03c	Schizosaccharomyces pombe
SPAC1F12.04c	Schizosaccharomyces pombe
SPAC1F12.05	Schizosaccharomyces pombe
SPAC1F12.06c	Schizosaccharomyces pombe
SPAC1F12.07	Schizosaccharomyces pombe
SPAC1F12.08	Schizosaccharomyces pombe
SPAC1F12.09	Schizosaccharomyces pombe
SPAC1F12.10c	Schizosaccharomyces pombe
SPAC1F3.01	Schizosaccharomyces pombe
SPAC1F3.02c	Schizosaccharomyces pombe
SPAC1F3.03	Schizosaccharomyces pombe
SPAC1F3.04c	Schizosaccharomyces pombe
SPAC1F3.05	Schizosaccharomyces pombe
SPAC1F3.06c	Schizosaccharomyces pombe
SPAC1F3.07c	Schizosaccharomyces pombe
SPAC1F3.08c	Schizosaccharomyces pombe
SPAC1F3.09	Schizosaccharomyces pombe
SPAC1F3.10c	Schizosaccharomyces pombe
SPAC1F5.02	Schizosaccharomyces pombe
SPAC1F5.03c	Schizosaccharomyces pombe
SPAC1F5.04c	Schizosaccharomyces pombe
SPAC1F5.05c	Schizosaccharomyces pombe
SPAC1F5.06	Schizosaccharomyces pombe
SPAC1F5.07c	Schizosaccharomyces pombe
SPAC1F5.08c	Schizosaccharomyces pombe
SPAC1F5.09c	Schizosaccharomyces pombe
SPAC1F5.10	Schizosaccharomyces pombe
SPAC1F5.11c	Schizosaccharomyces pombe
SPAC1F7.01c	Schizosaccharomyces pombe
SPAC1F7.02c	Schizosaccharomyces pombe
SPAC1F7.03	Schizosaccharomyces pombe
SPAC1F7.04	Schizosaccharomyces pombe
SPAC1F7.05	Schizosaccharomyces pombe
SPAC1F7.06	Schizosaccharomyces pombe
SPAC1F7.07c	Schizosaccharomyces pombe
SPAC1F7.08	Schizosaccharomyces pombe
SPAC1F7.09c	Schizosaccharomyces pombe
SPAC1F7.10	Schizosaccharomyces pombe
SPAC1F7.11c	Schizosaccharomyces pombe
SPAC1F7.12	Schizosaccharomyces pombe
SPAC1F7.13c	Schizosaccharomyces pombe
SPAC1F8.01	Schizosaccharomyces pombe
SPAC1F8.02c	Schizosaccharomyces pombe
SPAC1F8.03c	Schizosaccharomyces pombe
SPAC1F8.04c	Schizosaccharomyces pombe
SPAC1F8.05	Schizosaccharomyces pombe
SPAC1F8.06	Schizosaccharomyces pombe
SPAC1F8.07c	Schizosaccharomyces pombe
SPAC1F8.08	Schizosaccharomyces pombe
SPAC20G4.01	Schizosaccharomyces pombe
SPAC20G4.02c	Schizosaccharomyces pombe
SPAC20G4.03c	Schizosaccharomyces pombe
SPAC20G4.04c	Schizosaccharomyces pombe
SPAC20G4.05c	Schizosaccharomyces pombe
SPAC20G4.06c	Schizosaccharomyces pombe
SPAC20G4.07c	Schizosaccharomyces pombe
SPAC20G4.08	Schizosaccharomyces pombe
SPAC20G8.01	Schizosaccharomyces pombe
SPAC20G8.02	Schizosaccharomyces pombe
SPAC20G8.03	Schizosaccharomyces pombe
SPAC20G8.04c	Schizosaccharomyces pombe
SPAC20G8.05c	Schizosaccharomyces pombe
SPAC20G8.06	Schizosaccharomyces pombe
SPAC20G8.07c	Schizosaccharomyces pombe
SPAC20G8.08c	Schizosaccharomyces pombe
SPAC20G8.09c	Schizosaccharomyces pombe
SPAC20G8.10c	Schizosaccharomyces pombe
SPAC20H4.01	Schizosaccharomyces pombe
SPAC20H4.02	Schizosaccharomyces pombe
SPAC20H4.03c	Schizosaccharomyces pombe
SPAP8A3.14c	Schizosaccharomyces pombe
SPAPB15E9.01c	Schizosaccharomyces pombe
SPAPB15E9.02c	Schizosaccharomyces pombe
SPAPB15E9.03c	Schizosaccharomyces pombe
SPAPB17E12.02	Schizosaccharomyces pombe
SPAPB17E12.03	Schizosaccharomyces pombe
SPAPB17E12.04c	Schizosaccharomyces pombe
SPAPB17E12.05	Schizosaccharomyces pombe
SPAPB17E12.07c	Schizosaccharomyces pombe
SPAPB17E12.08	Schizosaccharomyces pombe
SPAPB17E12.09	Schizosaccharomyces pombe
SPAPB17E12.10c	Schizosaccharomyces pombe
SPAPB17E12.11	Schizosaccharomyces pombe
SPAPB17E12.12c	Schizosaccharomyces pombe
SPAPB17E12.13	Schizosaccharomyces pombe
SPAPB17E12.14c	Schizosaccharomyces pombe
SPAPB18E9.01	Schizosaccharomyces pombe
SPAPB18E9.02c	Schizosaccharomyces pombe
SPAPB18E9.03c	Schizosaccharomyces pombe
SPAPB18E9.04c	Schizosaccharomyces pombe
SPAPB18E9.05c	Schizosaccharomyces pombe
SPAPB1A10.02	Schizosaccharomyces pombe
SPAPB1A10.03	Schizosaccharomyces pombe
SPAPB1A10.04c	Schizosaccharomyces pombe
SPAPB1A10.05	Schizosaccharomyces pombe
SPAPB1A10.06c	Schizosaccharomyces pombe
SPAPB1A10.07c	Schizosaccharomyces pombe
SPAPB1A10.08	Schizosaccharomyces pombe
SPAPB1A10.09	Schizosaccharomyces pombe
SPAPB1A10.10c	Schizosaccharomyces pombe
SPAPB1A10.11c	Schizosaccharomyces pombe
SPAPB1A10.12c	Schizosaccharomyces pombe
SPAPB1A10.13	Schizosaccharomyces pombe
SPAPB1A10.14	Schizosaccharomyces pombe
SPAPB1A10.15	Schizosaccharomyces pombe
SPAPB1A11.01	Schizosaccharomyces pombe
SPAPB1A11.02	Schizosaccharomyces pombe
SPAPB1A11.03	Schizosaccharomyces pombe
SPAPB1A11.04c	Schizosaccharomyces pombe
SPAPB1E7.01c	Schizosaccharomyces pombe
SPAPB1E7.02c	Schizosaccharomyces pombe
SPAPB1E7.03	Schizosaccharomyces pombe
SPAPB1E7.04c	Schizosaccharomyces pombe
SPAPB1E7.05	Schizosaccharomyces pombe
SPAPB1E7.06c	Schizosaccharomyces pombe
SPAPB1E7.07	Schizosaccharomyces pombe
SPAPB1E7.08c	Schizosaccharomyces pombe
SPAPB1E7.09	Schizosaccharomyces pombe
SPAPB1E7.10	Schizosaccharomyces pombe
SPAPB1E7.11c	Schizosaccharomyces pombe
SPAPB1E7.12	Schizosaccharomyces pombe
SPAPB21F2.02	Schizosaccharomyces pombe
SPAPB21F2.03	Schizosaccharomyces pombe
SPAPB24D3.01	Schizosaccharomyces pombe
SPAPB24D3.02c	Schizosaccharomyces pombe
SPAPB24D3.03	Schizosaccharomyces pombe
SPAPB24D3.04c	Schizosaccharomyces pombe
SPAPB24D3.06c	Schizosaccharomyces pombe
SPAPB24D3.07c	Schizosaccharomyces pombe
SPAPB24D3.08c	Schizosaccharomyces pombe
SPAPB24D3.09c	Schizosaccharomyces pombe
SPAPB24D3.10c	Schizosaccharomyces pombe
SPAPB2B4.01c	Schizosaccharomyces pombe
SPAPB2B4.02	Schizosaccharomyces pombe
SPAPB2B4.03	Schizosaccharomyces pombe
SPAPB2B4.04c	Schizosaccharomyces pombe
SPAPB2B4.05	Schizosaccharomyces pombe
SPAPB2B4.06	Schizosaccharomyces pombe
SPAPB2B4.07	Schizosaccharomyces pombe
SPAPB2C8.01	Schizosaccharomyces pombe
SPAPB8E5.02c	Schizosaccharomyces pombe
SPAPB8E5.03	Schizosaccharomyces pombe
SPAPB8E5.04c	Schizosaccharomyces pombe
SPAPB8E5.05	Schizosaccharomyces pombe
SPAPB8E5.06c	Schizosaccharomyces pombe
SPAPB8E5.07c	Schizosaccharomyces pombe
SPAPB8E5.08	Schizosaccharomyces pombe
SPAPB8E5.09	Schizosaccharomyces pombe
SPAPB8E5.10	Schizosaccharomyces pombe
SPAPJ691.02	Schizosaccharomyces pombe
SPAPJ691.03	Schizosaccharomyces pombe
SPAPJ695.01c	Schizosaccharomyces pombe
SPAPJ696.01c	Schizosaccharomyces pombe
SPAPJ696.02	Schizosaccharomyces pombe
SPAPJ698.02c	Schizosaccharomyces pombe
SPAPJ698.03c	Schizosaccharomyces pombe
SPAPJ760.02c	Schizosaccharomyces pombe
SPAPJ760.03c	Schizosaccharomyces pombe
SPAPYUG7.02c	Schizosaccharomyces pombe
SPAPYUG7.03c	Schizosaccharomyces pombe
SPAPYUG7.04c	Schizosaccharomyces pombe
SPAPYUG7.05	Schizosaccharomyces pombe
SPAPYUG7.06	Schizosaccharomyces pombe
SPAPYUK71.03c	Schizosaccharomyces pombe
SPBC106.01	Schizosaccharomyces pombe
SPBC106.02c	Schizosaccharomyces pombe
SPBC106.03	Schizosaccharomyces pombe
SPBC106.04	Schizosaccharomyces pombe
SPBC106.05c	Schizosaccharomyces pombe
SPBC106.06	Schizosaccharomyces pombe
SPBC106.07c	Schizosaccharomyces pombe
SPBC106.08c	Schizosaccharomyces pombe
SPBC106.09	Schizosaccharomyces pombe
SPBC106.10	Schizosaccharomyces pombe
SPBC106.11c	Schizosaccharomyces pombe
SPBC106.12c	Schizosaccharomyces pombe
SPBC106.13	Schizosaccharomyces pombe
SPBC106.14c	Schizosaccharomyces pombe
SPBC106.15	Schizosaccharomyces pombe
SPBC106.16	Schizosaccharomyces pombe
SPBC106.17c	Schizosaccharomyces pombe
SPBC106.18	Schizosaccharomyces pombe
SPBC106.19	Schizosaccharomyces pombe
SPBC106.20	Schizosaccharomyces pombe
SPBC1105.01	Schizosaccharomyces pombe
SPBC1105.02c	Schizosaccharomyces pombe
SPBC1105.03c	Schizosaccharomyces pombe
SPBC1105.04c	Schizosaccharomyces pombe
SPBC1105.05	Schizosaccharomyces pombe
SPBC1105.06	Schizosaccharomyces pombe
SPBC1105.07c	Schizosaccharomyces pombe
SPBC1105.08	Schizosaccharomyces pombe
SPBC1105.09	Schizosaccharomyces pombe
SPBC1105.10	Schizosaccharomyces pombe
SPBC1105.11c	Schizosaccharomyces pombe
SPBC1105.12	Schizosaccharomyces pombe
SPBC1105.13c	Schizosaccharomyces pombe
SPBC1105.14	Schizosaccharomyces pombe
SPBC1105.15c	Schizosaccharomyces pombe
SPBC1105.16c	Schizosaccharomyces pombe
SPBC1105.17	Schizosaccharomyces pombe
SPBC1105.18c	Schizosaccharomyces pombe
SPBC115.01c	Schizosaccharomyces pombe
SPBC115.02c	Schizosaccharomyces pombe
SPBC115.03	Schizosaccharomyces pombe
SPBC119.01	Schizosaccharomyces pombe
SPBC119.02	Schizosaccharomyces pombe
SPBC119.03	Schizosaccharomyces pombe
SPBC119.04	Schizosaccharomyces pombe
SPBC119.05c	Schizosaccharomyces pombe
SPBC119.06	Schizosaccharomyces pombe
SPBC119.07	Schizosaccharomyces pombe
SPBC119.08	Schizosaccharomyces pombe
SPBC119.09c	Schizosaccharomyces pombe
SPBC119.10	Schizosaccharomyces pombe
SPBC119.11c	Schizosaccharomyces pombe
SPBC119.12	Schizosaccharomyces pombe
SPBC119.13c	Schizosaccharomyces pombe
SPBC119.14	Schizosaccharomyces pombe
SPBC119.15	Schizosaccharomyces pombe
SPBC119.16c	Schizosaccharomyces pombe
SPBC119.17	Schizosaccharomyces pombe
SPBC119.18	Schizosaccharomyces pombe
SPBC1198.01	Schizosaccharomyces pombe
SPBC1198.02	Schizosaccharomyces pombe
SPBC1198.03c	Schizosaccharomyces pombe
SPBC1198.04c	Schizosaccharomyces pombe
SPBC1198.05	Schizosaccharomyces pombe
SPBC1198.06c	Schizosaccharomyces pombe
SPBC1198.07c	Schizosaccharomyces pombe
SPBC1198.08	Schizosaccharomyces pombe
SPBC1198.09	Schizosaccharomyces pombe
SPBC1198.10c	Schizosaccharomyces pombe
SPBC1198.11c	Schizosaccharomyces pombe
SPBC1198.12	Schizosaccharomyces pombe
SPBC1198.13c	Schizosaccharomyces pombe
SPBC1198.14c	Schizosaccharomyces pombe
SPBC11B10.01	Schizosaccharomyces pombe
SPBC11B10.02c	Schizosaccharomyces pombe
SPBC11B10.03	Schizosaccharomyces pombe
SPBC11B10.04c	Schizosaccharomyces pombe
SPBC11B10.05c	Schizosaccharomyces pombe
SPBC11B10.06	Schizosaccharomyces pombe
SPBC11B10.07c	Schizosaccharomyces pombe
SPBC11B10.08	Schizosaccharomyces pombe
SPBC11B10.09	Schizosaccharomyces pombe
SPBC11B10.10c	Schizosaccharomyces pombe
SPBC11C11.01	Schizosaccharomyces pombe
SPBC11C11.02	Schizosaccharomyces pombe
SPBC11C11.03	Schizosaccharomyces pombe
SPBC11C11.04c	Schizosaccharomyces pombe
SPBC11C11.05	Schizosaccharomyces pombe
SPBC11C11.06c	Schizosaccharomyces pombe
SPBC11C11.07	Schizosaccharomyces pombe
SPBC11C11.08	Schizosaccharomyces pombe
SPBC11C11.09c	Schizosaccharomyces pombe
SPBC11C11.10	Schizosaccharomyces pombe
SPBC11C11.11c	Schizosaccharomyces pombe
SPBC11G11.01	Schizosaccharomyces pombe
SPBC11G11.02c	Schizosaccharomyces pombe
SPBC11G11.03	Schizosaccharomyces pombe
SPBC11G11.04	Schizosaccharomyces pombe
SPBC11G11.05	Schizosaccharomyces pombe
SPBC11G11.06c	Schizosaccharomyces pombe
SPBC11G11.07	Schizosaccharomyces pombe
SPBC1215.01	Schizosaccharomyces pombe
SPBC1215.02c	Schizosaccharomyces pombe
SPBC1271.01c	Schizosaccharomyces pombe
SPBC1271.02	Schizosaccharomyces pombe
SPBC1271.03c	Schizosaccharomyces pombe
SPBC1271.04c	Schizosaccharomyces pombe
SPBC1271.05c	Schizosaccharomyces pombe
SPBC1271.06c	Schizosaccharomyces pombe
SPBC1271.07c	Schizosaccharomyces pombe
SPBC1271.08c	Schizosaccharomyces pombe
SPBC1271.09	Schizosaccharomyces pombe
SPBC1271.10c	Schizosaccharomyces pombe
SPBC1271.11	Schizosaccharomyces pombe
SPBC1271.12	Schizosaccharomyces pombe
SPBC1271.13	Schizosaccharomyces pombe
SPBC1271.14	Schizosaccharomyces pombe
SPBC1271.15c	Schizosaccharomyces pombe
SPBC1289.01c	Schizosaccharomyces pombe
SPBC1289.02c	Schizosaccharomyces pombe
SPBC1289.03c	Schizosaccharomyces pombe
SPBC1289.04c	Schizosaccharomyces pombe
SPBC1289.05c	Schizosaccharomyces pombe
SPBC1289.06c	Schizosaccharomyces pombe
SPBC1289.07c	Schizosaccharomyces pombe
SPBC1289.08	Schizosaccharomyces pombe
SPBC1289.09	Schizosaccharomyces pombe
SPBC1289.10c	Schizosaccharomyces pombe
SPBC1289.11	Schizosaccharomyces pombe
SPBC1289.12	Schizosaccharomyces pombe
SPBC1289.13c	Schizosaccharomyces pombe
SPBC1289.14	Schizosaccharomyces pombe
SPBC1289.15	Schizosaccharomyces pombe
SPBC1289.16c	Schizosaccharomyces pombe
SPBC1289.17	Schizosaccharomyces pombe
SPBC12C2.01c	Schizosaccharomyces pombe
SPBC12C2.02c	Schizosaccharomyces pombe
SPBC12C2.03c	Schizosaccharomyces pombe
SPBC12C2.04	Schizosaccharomyces pombe
SPBC12C2.05c	Schizosaccharomyces pombe
SPBC12C2.06	Schizosaccharomyces pombe
SPBC12C2.07c	Schizosaccharomyces pombe
SPBC12C2.08	Schizosaccharomyces pombe
[truncated: 120,045 more rows]
