# Supplementary material for: Comparison of protein coding gene contents of the fungal phyla Pezizomycotina and Saccharomycotina
Source: BMC Genomics. 2007 Sep 17;8:325. doi: 10.1186/1471-2164-8-325 (PMC2045113; doi:10.1186/1471-2164-8-325)
Supplement: Additional file 4 — Sequence indentifier to InterPro identifier mappings. A text file with the Interpro entry identifiers found in each protein sequence. First column contains the ORF identifier as provided by the sequencing centre and second column the identifier for InterPro domain found in the ORF. [file 1471-2164-8-325-S4.zip]

Archive with 1 entries (1 files):
- AF02_acc2ipr.txt
