# Supplementary material for: Comparison of protein coding gene contents of the fungal phyla Pezizomycotina and Saccharomycotina
Source: BMC Genomics. 2007 Sep 17;8:325. doi: 10.1186/1471-2164-8-325 (PMC2045113; doi:10.1186/1471-2164-8-325)
Supplement: Additional file 4 — Sequence indentifier to InterPro identifier mappings. A text file with the Interpro entry identifiers found in each protein sequence. First column contains the ORF identifier as provided by the sequencing centre and second column the identifier for InterPro domain found in the ORF. [file 1471-2164-8-325-S4.zip › AF02_acc2ipr.txt]

AAL001W	IPR004405
AAL001W	IPR005141
AAL001W	IPR005142
AAL002W	IPR004932
AAL003W	IPR001736
AAL006C	IPR008883
AAL007C	IPR002478
AAL007C	IPR002501
AAL007C	IPR004521
AAL007C	IPR004802
AAL007C	IPR012960
AAL008W	IPR001623
AAL008W	IPR002939
AAL008W	IPR003095
AAL008W	IPR008971
AAL009C	IPR001680
AAL009C	IPR011044
AAL010W	IPR003150
AAL011C	IPR000517
AAL012C	IPR001804
AAL012C	IPR004429
AAL013W	IPR000192
AAL014C	IPR001993
AAL014C	IPR002067
AAL016C	IPR000219
AAL018W	IPR000504
AAL020C	IPR001684
AAL021W	IPR002912
AAL021W	IPR004789
AAL022W	IPR001804
AAL022W	IPR004790
AAL023W	IPR005834
AAL023W	IPR006383
AAL023W	IPR006384
AAL024C	IPR002882
AAL025W	IPR002048
AAL027W	IPR002642
AAL028W	IPR000357
AAL028W	IPR001687
AAL028W	IPR003439
AAL028W	IPR003593
AAL029W	IPR000719
AAL029W	IPR001245
AAL029W	IPR002290
AAL029W	IPR008271
AAL029W	IPR011009
AAL030C	IPR000330
AAL030C	IPR001650
AAL030C	IPR001841
AAL030C	IPR011545
AAL032W	IPR006671
AAL032W	IPR011028
AAL033W	IPR003402
AAL034C	IPR008994
AAL035W	IPR001601
AAL036W	IPR002773
AAL039C	IPR000306
AAL039C	IPR001841
AAL039C	IPR011011
AAL040W	IPR007109
AAL041C	IPR000629
AAL041C	IPR001410
AAL041C	IPR001650
AAL041C	IPR011545
AAL042W	IPR005607
AAL043C	IPR001023
AAL044C	IPR003710
AAL044C	IPR008927
AAL045C	IPR000637
AAL046C	IPR002738
AAL049C	IPR011425
AAL050W	IPR003342
AAL050W	IPR003608
AAL053C	IPR001310
AAL054W	IPR010993
AAL055C	IPR007018
AAL056C	IPR002130
AAL057C	IPR001138
AAL059W	IPR009580
AAL060W	IPR004871
AAL060W	IPR009007
AAL061C	IPR001048
AAL061C	IPR001057
AAL061C	IPR002478
AAL061C	IPR005715
AAL061C	IPR011529
AAL063C	IPR002528
AAL064W	IPR012617
AAL065C	IPR000711
AAL066W	IPR006087
AAL066W	IPR006088
AAL068C	IPR002155
AAL068C	IPR006896
AAL069C	IPR009053
AAL071C	IPR002086
AAL071C	IPR005931
AAL071C	IPR012303
AAL072C	IPR001900
AAL073W	IPR000399
AAL073W	IPR012000
AAL073W	IPR012001
AAL073W	IPR012110
AAL074C	IPR002661
AAL075W	IPR000005
AAL075W	IPR000577
AAL075W	IPR002086
AAL076W	IPR005124
AAL077C	IPR007529
AAL078W	IPR001199
AAL078W	IPR001522
AAL078W	IPR005804
AAL079C	IPR000897
AAL079C	IPR003593
AAL079C	IPR011012
AAL080W	IPR001410
AAL080W	IPR001650
AAL080W	IPR011545
AAL081C	IPR006569
AAL081C	IPR006903
AAL083W	IPR000719
AAL083W	IPR001245
AAL083W	IPR002290
AAL083W	IPR002314
AAL083W	IPR006575
AAL083W	IPR008271
AAL083W	IPR011009
AAL084W	IPR000326
AAL084W	IPR008934
AAL086W	IPR008554
AAL086W	IPR012336
AAL088W	IPR001412
AAL088W	IPR002300
AAL088W	IPR004493
AAL088W	IPR009080
AAL089W	IPR002198
AAL089W	IPR002347
AAL093C	IPR002099
AAL093C	IPR003594
AAL096W	IPR001307
AAL096W	IPR001763
AAL097C	IPR001214
AAL099C	IPR006134
AAL099C	IPR006172
AAL099C	IPR012337
AAL102C	IPR000182
AAL103W	IPR001623
AAL104C	IPR001611
AAL104C	IPR002075
AAL104C	IPR005637
AAL104C	IPR009060
AAL106W	IPR001199
AAL107W	IPR003137
AAL107W	IPR007365
AAL108C	IPR001296
AAL109W	IPR000938
AAL109W	IPR009053
AAL110C	IPR002048
AAL111C	IPR008991
AAL113W	IPR003593
AAL113W	IPR003959
AAL113W	IPR003960
AAL113W	IPR005937
AAL113W	IPR008994
AAL114C	IPR001451
AAL114C	IPR011004
AAL115W	IPR000537
AAL115W	IPR006369
AAL116W	IPR000555
AAL116W	IPR003639
AAL117C	IPR004130
AAL118C	IPR004226
AAL119W	IPR001680
AAL119W	IPR011046
AAL121C	IPR001094
AAL121C	IPR001433
AAL121C	IPR001709
AAL121C	IPR003097
AAL121C	IPR008254
AAL122C	IPR003734
AAL123W	IPR005834
AAL123W	IPR006402
AAL124W	IPR001247
AAL127W	IPR001930
AAL127W	IPR006025
AAL128C	IPR002068
AAL128C	IPR008978
AAL131C	IPR000008
AAL131C	IPR003817
AAL131C	IPR005221
AAL131C	IPR008973
AAL132C	IPR007200
AAL133W	IPR001412
AAL133W	IPR002300
AAL133W	IPR002304
AAL133W	IPR009080
AAL134W	IPR002917
AAL134W	IPR004095
AAL134W	IPR005225
AAL134W	IPR006073
AAL135C	IPR006977
AAL136C	IPR000358
AAL136C	IPR009078
AAL137W	IPR002922
AAL139C	IPR009604
AAL139C	IPR010920
AAL140C	IPR000223
AAL141C	IPR000205
AAL141C	IPR002938
AAL141C	IPR003042
AAL142C	IPR012420
AAL143W	IPR000804
AAL143W	IPR011012
AAL144C	IPR004217
AAL145W	IPR008027
AAL146W	IPR003126
AAL146W	IPR003769
AAL146W	IPR007087
AAL147C	IPR003126
AAL148W	IPR002305
AAL148W	IPR002307
AAL149C	IPR011039
AAL150W	IPR007205
AAL150W	IPR007206
AAL151C	IPR008504
AAL152W	IPR001313
AAL153C	IPR000453
AAL153C	IPR004254
AAL154C	IPR002140
AAL154C	IPR011071
AAL156C	IPR000379
AAL156C	IPR006693
AAL157C	IPR001680
AAL157C	IPR007287
AAL157C	IPR011046
AAL158W	IPR004274
AAL158W	IPR011948
AAL159C	IPR012578
AAL160W	IPR001369
AAL161W	IPR007745
AAL162C	IPR000159
AAL162C	IPR001054
AAL162C	IPR001611
AAL162C	IPR001932
AAL162C	IPR003591
AAL162C	IPR003885
AAL162C	IPR005829
AAL164C	IPR000629
AAL164C	IPR001410
AAL164C	IPR001650
AAL164C	IPR011545
AAL167W	IPR003864
AAL170W	IPR007676
AAL172C	IPR000243
AAL172C	IPR001353
AAL174C	IPR000375
AAL174C	IPR001401
AAL174C	IPR003130
AAL175W	IPR001138
AAL176C	IPR001806
AAL176C	IPR002041
AAL176C	IPR003577
AAL176C	IPR003578
AAL176C	IPR003579
AAL176C	IPR005225
AAL177W	IPR004087
AAL177W	IPR004088
AAL178W	IPR001283
AAL179W	IPR001283
AAL179W	IPR004829
AAL182W	IPR003395
AAL182W	IPR003405
AAL182W	IPR003439
AAL182W	IPR010935
AAL183W	IPR001199
AAL183W	IPR006087
AAL183W	IPR006694
AAL186W	IPR003675
AAR001C	IPR000038
AAR002W	IPR002677
AAR003W	IPR001810
AAR003W	IPR003347
AAR004C	IPR002020
AAR004C	IPR010109
AAR005W	IPR002126
AAR006W	IPR012336
AAR008W	IPR008631
AAR009W	IPR000719
AAR009W	IPR001245
AAR009W	IPR002290
AAR009W	IPR008271
AAR009W	IPR011009
AAR010W	IPR004827
AAR010W	IPR011700
AAR012C	IPR000243
AAR012C	IPR000426
AAR012C	IPR001353
AAR014C	IPR007175
AAR016W	IPR011685
AAR017W	IPR001547
AAR018W	IPR002755
AAR019W	IPR000243
AAR019W	IPR001353
AAR020W	IPR001410
AAR020W	IPR001650
AAR020W	IPR002464
AAR020W	IPR003029
AAR020W	IPR007502
AAR020W	IPR008994
AAR020W	IPR011545
AAR020W	IPR011709
AAR021W	IPR002937
AAR021W	IPR004572
AAR022W	IPR000504
AAR024W	IPR001715
AAR024W	IPR004953
AAR025C	IPR000642
AAR025C	IPR003593
AAR025C	IPR003959
AAR025C	IPR003960
AAR025C	IPR005936
AAR025C	IPR011546
AAR026W	IPR000910
AAR026W	IPR009071
AAR027W	IPR000851
AAR027W	IPR005324
AAR028W	IPR002994
AAR030W	IPR007274
AAR031W	IPR000980
AAR031W	IPR006641
AAR031W	IPR008994
AAR032W	IPR011685
AAR033W	IPR001395
AAR034W	IPR001412
AAR034W	IPR002300
AAR034W	IPR002303
AAR034W	IPR009080
AAR034W	IPR010978
AAR035C	IPR001247
AAR036W	IPR001993
AAR036W	IPR002067
AAR036W	IPR002113
AAR037W	IPR000462
AAR038W	IPR002293
AAR038W	IPR004841
AAR041W	IPR000897
AAR041W	IPR003593
AAR041W	IPR004125
AAR041W	IPR006325
AAR042W	IPR010978
AAR043C	IPR005599
AAR044W	IPR003495
AAR045C	IPR002130
AAR046C	IPR008262
AAR047C	IPR004625
AAR048W	IPR001680
AAR048W	IPR011046
AAR049C	IPR001841
AAR049C	IPR003034
AAR049C	IPR004580
AAR049C	IPR006642
AAR050C	IPR001766
AAR051C	IPR001748
AAR053W	IPR003440
AAR054C	IPR001440
AAR055W	IPR001498
AAR055W	IPR006575
AAR057W	IPR001680
AAR057W	IPR007190
AAR057W	IPR011046
AAR057W	IPR011048
AAR059C	IPR000634
AAR059C	IPR001926
AAR059C	IPR004450
AAR062C	IPR012879
AAR063C	IPR002110
AAR064W	IPR006025
AAR065C	IPR004299
AAR066W	IPR000051
AAR067W	IPR001857
AAR069W	IPR000209
AAR070C	IPR003397
AAR070C	IPR005681
AAR071W	IPR000022
AAR071W	IPR000089
AAR071W	IPR001882
AAR071W	IPR005479
AAR071W	IPR005481
AAR071W	IPR005482
AAR071W	IPR011053
AAR071W	IPR011054
AAR071W	IPR011761
AAR071W	IPR011762
AAR071W	IPR011763
AAR071W	IPR011764
AAR072C	IPR001269
AAR075C	IPR006797
AAR077C	IPR000903
AAR078W	IPR001680
AAR078W	IPR011046
AAR080W	IPR000169
AAR082W	IPR001905
AAR082W	IPR010256
AAR083C	IPR001440
AAR083C	IPR004843
AAR083C	IPR006186
AAR083C	IPR011236
AAR084W	IPR002085
AAR084W	IPR002328
AAR084W	IPR011032
AAR085W	IPR006634
AAR085W	IPR010283
AAR086W	IPR001849
AAR086W	IPR010989
AAR087C	IPR009002
AAR089C	IPR005314
AAR091W	IPR000195
AAR091W	IPR002048
AAR091W	IPR004182
AAR092W	IPR002610
AAR094W	IPR001357
AAR094W	IPR010613
AAR098W	IPR000627
AAR098W	IPR000649
AAR098W	IPR011559
AAR099W	IPR004367
AAR099W	IPR006670
AAR099W	IPR006671
AAR099W	IPR011028
AAR100C	IPR004367
AAR100C	IPR006670
AAR100C	IPR006671
AAR100C	IPR011028
AAR102C	IPR001680
AAR102C	IPR011046
AAR103C	IPR001680
AAR103C	IPR011046
AAR104W	IPR008207
AAR107W	IPR008654
AAR107W	IPR010990
AAR108C	IPR005680
AAR108C	IPR006032
AAR108C	IPR008994
AAR109C	IPR007364
AAR110C	IPR000379
AAR110C	IPR004177
AAR110C	IPR008262
AAR112C	IPR009453
AAR113W	IPR007603
AAR115C	IPR001494
AAR116W	IPR001163
AAR116W	IPR006649
AAR116W	IPR010920
AAR119W	IPR000243
AAR119W	IPR001353
AAR120C	IPR002376
AAR120C	IPR004607
AAR121W	IPR003034
AAR121W	IPR004181
AAR122C	IPR007269
AAR124C	IPR000542
AAR125C	IPR006662
AAR125C	IPR006663
AAR125C	IPR007599
AAR125C	IPR012336
AAR127C	IPR004342
AAR128W	IPR002171
AAR128W	IPR005880
AAR128W	IPR008991
AAR128W	IPR008994
AAR129C	IPR007484
AAR130C	IPR002699
AAR131W	IPR003107
AAR131W	IPR008940
AAR132C	IPR005654
AAR133W	IPR007244
AAR134W	IPR000911
AAR135W	IPR000582
AAR136W	IPR001126
AAR136W	IPR007087
AAR137W	IPR007145
AAR138C	IPR007052
AAR138C	IPR007699
AAR138C	IPR008978
AAR139W	IPR006596
AAR140W	IPR003382
AAR141W	IPR007785
AAR142C	IPR000690
AAR142C	IPR003604
AAR143W	IPR000795
AAR143W	IPR004160
AAR143W	IPR004161
AAR143W	IPR004541
AAR143W	IPR005225
AAR143W	IPR009000
AAR143W	IPR009001
AAR144W	IPR000101
AAR145W	IPR012965
AAR146W	IPR001547
AAR147W	IPR000330
AAR147W	IPR001650
AAR147W	IPR001841
AAR147W	IPR011545
AAR149W	IPR003377
AAR151W	IPR000504
AAR152W	IPR006367
AAR153C	IPR001199
AAR153C	IPR001522
AAR153C	IPR005804
AAR153C	IPR009160
AAR154W	IPR000644
AAR156C	IPR000608
AAR157C	IPR003594
AAR160W	IPR007242
AAR162C	IPR000089
AAR162C	IPR000891
AAR162C	IPR001882
AAR162C	IPR003379
AAR162C	IPR005479
AAR162C	IPR005481
AAR162C	IPR005482
AAR162C	IPR005483
AAR162C	IPR005930
AAR162C	IPR011053
AAR162C	IPR011054
AAR162C	IPR011761
AAR162C	IPR011764
AAR164C	IPR008831
AAR167C	IPR005475
AAR167C	IPR005476
AAR167C	IPR009014
AAR168C	IPR000873
AAR169C	IPR010347
AAR170W	IPR003171
AAR170W	IPR004621
AAR172W	IPR000305
AAR173C	IPR000169
AAR173C	IPR000322
AAR174W	IPR000679
AAR175C	IPR004353
AAR175C	IPR011012
AAR177W	IPR000851
AAR177W	IPR005324
AAR177W	IPR005711
AAR178C	IPR000571
AAR180C	IPR001410
AAR180C	IPR001650
AAR180C	IPR002464
AAR180C	IPR007502
AAR180C	IPR011545
AAR180C	IPR011709
AAR181W	IPR004147
AAR181W	IPR011009
AAR182C	IPR006630
AAR184W	IPR001220
AAR184W	IPR005522
AAR186W	IPR000659
AAR186W	IPR009002
AAR186W	IPR011576
AAR188W	IPR005339
AAR189C	IPR010286
AAR190W	IPR000051
AAR190W	IPR003333
AAR191C	IPR002136
AAR191C	IPR013000
AAR192C	IPR001865
AAR192C	IPR007114
AAR192C	IPR011701
AAR193C	IPR001214
ABL001W	IPR000375
ABL001W	IPR001401
ABL001W	IPR003130
ABL002C	IPR001201
ABL002C	IPR002934
ABL002C	IPR007010
ABL002C	IPR007012
ABL002C	IPR010916
ABL002C	IPR011068
ABL003C	IPR002293
ABL003C	IPR004841
ABL004W	IPR003000
ABL005C	IPR001025
ABL005C	IPR001487
ABL006C	IPR000362
ABL006C	IPR004769
ABL006C	IPR008948
ABL009W	IPR004843
ABL011C	IPR000719
ABL011C	IPR001245
ABL011C	IPR001660
ABL011C	IPR002290
ABL011C	IPR008271
ABL011C	IPR010993
ABL011C	IPR011009
ABL011C	IPR011510
ABL012C	IPR011046
ABL013C	IPR000219
ABL013C	IPR001357
ABL014C	IPR007023
ABL015C	IPR003121
ABL016C	IPR000008
ABL016C	IPR008973
ABL016C	IPR012282
ABL017C	IPR002156
ABL017C	IPR009027
ABL017C	IPR012337
ABL018C	IPR000873
ABL019W	IPR000073
ABL019W	IPR000223
ABL019W	IPR000379
ABL020W	IPR002453
ABL020W	IPR002893
ABL022W	IPR001441
ABL023W	IPR001993
ABL023W	IPR002067
ABL023W	IPR002113
ABL024W	IPR001680
ABL024W	IPR011046
ABL026W	IPR003877
ABL027W	IPR007991
ABL028W	IPR000719
ABL028W	IPR000961
ABL028W	IPR001245
ABL028W	IPR002290
ABL028W	IPR008271
ABL028W	IPR011009
ABL029W	IPR005841
ABL029W	IPR005843
ABL029W	IPR005844
ABL029W	IPR005845
ABL029W	IPR005846
ABL030W	IPR001579
ABL030W	IPR006164
ABL032C	IPR007144
ABL033C	IPR002085
ABL033C	IPR002328
ABL033C	IPR011032
ABL034W	IPR000719
ABL034W	IPR001245
ABL034W	IPR002290
ABL034W	IPR008271
ABL034W	IPR011009
ABL035C	IPR001948
ABL036C	IPR000583
ABL036C	IPR000975
ABL036C	IPR001347
ABL036C	IPR001638
ABL036C	IPR005855
ABL038W	IPR000796
ABL038W	IPR004838
ABL038W	IPR004839
ABL040W	IPR001958
ABL040W	IPR007114
ABL040W	IPR011701
ABL041W	IPR000642
ABL041W	IPR003593
ABL041W	IPR003959
ABL041W	IPR003960
ABL041W	IPR005936
ABL041W	IPR011546
ABL043W	IPR001680
ABL043W	IPR011046
ABL044C	IPR001680
ABL044C	IPR011046
ABL048W	IPR005289
ABL048W	IPR006073
ABL051W	IPR006774
ABL052C	IPR000513
ABL052C	IPR006084
ABL052C	IPR006085
ABL052C	IPR006086
ABL052C	IPR008918
ABL054C	IPR001719
ABL054C	IPR012307
ABL055C	IPR000719
ABL055C	IPR001245
ABL055C	IPR002290
ABL055C	IPR008271
ABL055C	IPR011009
ABL056C	IPR008183
ABL056C	IPR011013
ABL057W	IPR008978
ABL058C	IPR001841
ABL059W	IPR000504
ABL061C	IPR001985
ABL065W	IPR000717
ABL066C	IPR012571
ABL068C	IPR000408
ABL068C	IPR001494
ABL069C	IPR011046
ABL072C	IPR008957
ABL074C	IPR004217
ABL077W	IPR001094
ABL077W	IPR005117
ABL077W	IPR006066
ABL077W	IPR006067
ABL077W	IPR008254
ABL077W	IPR011255
ABL078C	IPR002035
ABL078C	IPR003903
ABL079C	IPR000591
ABL080W	IPR001342
ABL080W	IPR005106
ABL081W	IPR008940
ABL083W	IPR004097
ABL084C	IPR000086
ABL085W	IPR003342
ABL085W	IPR003608
ABL086C	IPR009446
ABL088C	IPR002314
ABL088C	IPR002317
ABL088C	IPR006195
ABL088C	IPR010978
ABL090W	IPR002085
ABL090W	IPR011032
ABL091C	IPR000266
ABL091C	IPR008994
ABL092W	IPR001005
ABL092W	IPR009057
ABL094W	IPR006845
ABL096W	IPR001680
ABL096W	IPR011046
ABL097C	IPR003213
ABL097C	IPR010625
ABL098W	IPR005511
ABL099W	IPR001138
ABL100W	IPR001440
ABL100W	IPR003107
ABL100W	IPR008940
ABL100W	IPR010491
ABL102C	IPR006218
ABL102C	IPR006219
ABL104C	IPR001917
ABL104C	IPR004839
ABL104C	IPR010961
ABL105W	IPR003388
ABL106C	IPR000573
ABL106C	IPR001030
ABL106C	IPR004418
ABL107C	IPR000860
ABL108C	IPR003107
ABL109W	IPR002606
ABL110W	IPR009050
ABL110W	IPR012476
ABL111C	IPR002132
ABL111C	IPR003236
ABL112W	IPR002553
ABL112W	IPR009028
ABL112W	IPR011710
ABL113W	IPR002048
ABL115W	IPR000948
ABL115W	IPR002415
ABL115W	IPR004037
ABL115W	IPR004038
ABL116C	IPR002293
ABL116C	IPR004841
ABL117C	IPR006164
ABL118W	IPR005135
ABL120W	IPR003737
ABL121C	IPR000453
ABL121C	IPR001138
ABL121C	IPR007219
ABL122C	IPR000504
ABL123C	IPR001461
ABL123C	IPR001969
ABL123C	IPR009007
ABL124W	IPR005109
ABL125W	IPR003726
ABL126W	IPR005841
ABL126W	IPR005843
ABL126W	IPR005844
ABL126W	IPR005845
ABL126W	IPR005846
ABL127W	IPR001357
ABL127W	IPR004274
ABL127W	IPR011053
ABL127W	IPR011947
ABL128W	IPR009072
ABL128W	IPR010998
ABL129W	IPR000449
ABL129W	IPR000626
ABL129W	IPR006636
ABL129W	IPR009060
ABL131C	IPR007519
ABL131C	IPR007520
ABL132W	IPR000051
ABL132W	IPR004033
ABL132W	IPR004034
ABL134C	IPR000504
ABL136C	IPR001063
ABL138W	IPR001351
ABL138W	IPR004044
ABL138W	IPR005703
ABL138W	IPR009019
ABL139C	IPR001806
ABL139C	IPR003577
ABL139C	IPR003578
ABL139C	IPR003579
ABL139C	IPR005225
ABL140W	IPR002198
ABL141C	IPR001680
ABL141C	IPR011046
ABL142C	IPR000504
ABL143C	IPR000719
ABL143C	IPR001245
ABL143C	IPR002290
ABL143C	IPR008271
ABL143C	IPR011009
ABL144C	IPR000911
ABL144C	IPR006519
ABL145W	IPR001394
ABL146C	IPR000555
ABL146C	IPR003639
ABL147W	IPR011048
ABL148C	IPR003397
ABL150W	IPR000225
ABL150W	IPR002652
ABL151W	IPR000583
ABL152W	IPR003732
ABL153W	IPR001173
ABL153W	IPR004834
ABL155C	IPR008994
ABL156C	IPR009571
ABL159W	IPR000038
ABL159W	IPR001687
ABL161C	IPR004443
ABL162C	IPR006887
ABL163W	IPR002198
ABL163W	IPR002347
ABL164C	IPR001164
ABL164C	IPR001917
ABL166W	IPR000687
ABL166W	IPR011009
ABL168C	IPR011046
ABL172C	IPR000242
ABL172C	IPR000387
ABL172C	IPR003595
ABL173C	IPR004088
ABL174C	IPR001023
ABL175C	IPR009057
ABL178W	IPR006880
ABL179C	IPR000195
ABL180W	IPR001005
ABL180W	IPR001357
ABL180W	IPR009057
ABL181W	IPR004843
ABL181W	IPR006186
ABL182C	IPR008207
ABL183W	IPR000862
ABL183W	IPR003593
ABL183W	IPR003959
ABL183W	IPR006642
ABL183W	IPR008921
ABL184W	IPR005834
ABL184W	IPR006349
ABL184W	IPR006357
ABL185C	IPR001202
ABL185C	IPR005599
ABL186W	IPR001114
ABL187C	IPR009723
ABL187C	IPR012590
ABL190W	IPR006811
ABL191W	IPR001547
ABL191W	IPR005078
ABL191W	IPR010916
ABL192C	IPR000467
ABL193C	IPR009053
ABL193C	IPR010978
ABL194C	IPR001623
ABL194C	IPR007087
ABL195C	IPR004045
ABL195C	IPR004046
ABL195C	IPR010987
ABL195C	IPR012336
ABL197C	IPR001810
ABL197C	IPR010684
ABL198C	IPR001251
ABL198C	IPR008273
ABL198C	IPR011074
ABL199W	IPR008994
ABL200W	IPR009050
ABL201W	IPR000971
ABL201W	IPR009050
ABL203W	IPR000209
ABL203W	IPR002884
ABL203W	IPR008979
ABL204W	IPR000169
ABL204W	IPR004134
ABL205C	IPR004108
ABL205C	IPR009016
ABL206C	IPR001282
ABL207W	IPR000198
ABL207W	IPR000977
ABL207W	IPR001781
ABL207W	IPR008936
ABL209C	IPR001395
ABL210C	IPR001865
ABL210C	IPR007114
ABL210C	IPR011701
ABR001W	IPR002891
ABR002C	IPR005024
ABR003W	IPR000529
ABR004C	IPR000326
ABR004C	IPR008934
ABR005C	IPR002784
ABR005C	IPR005824
ABR005C	IPR008991
ABR006W	IPR000727
ABR007C	IPR002189
ABR008C	IPR000108
ABR008C	IPR001452
ABR008C	IPR002014
ABR008C	IPR003903
ABR008C	IPR008942
ABR009W	IPR005547
ABR009W	IPR006634
ABR010C	IPR001865
ABR010C	IPR005706
ABR012C	IPR001790
ABR013W	IPR000569
ABR014W	IPR000095
ABR014W	IPR000719
ABR014W	IPR001245
ABR014W	IPR002290
ABR014W	IPR008271
ABR014W	IPR011009
ABR014W	IPR011026
ABR015C	IPR000637
ABR015C	IPR011051
ABR016C	IPR002625
ABR016C	IPR003892
ABR016C	IPR009060
ABR017C	IPR005123
ABR017C	IPR006620
ABR018C	IPR004827
ABR018C	IPR008917
ABR018C	IPR011616
ABR019C	IPR000862
ABR019C	IPR003593
ABR019C	IPR003959
ABR020W	IPR001071
ABR020W	IPR001251
ABR020W	IPR008273
ABR020W	IPR011074
ABR021W	IPR001936
ABR021W	IPR008936
ABR021W	IPR008973
ABR022C	IPR003593
ABR024C	IPR007590
ABR029W	IPR007120
ABR029W	IPR007121
ABR029W	IPR007641
ABR029W	IPR007642
ABR029W	IPR007644
ABR029W	IPR007645
ABR029W	IPR009674
ABR031C	IPR007537
ABR033C	IPR004977
ABR034W	IPR000156
ABR034W	IPR000697
ABR035C	IPR003890
ABR035C	IPR003891
ABR036W	IPR003593
ABR036W	IPR003959
ABR036W	IPR003960
ABR037W	IPR006863
ABR038C	IPR003124
ABR038C	IPR003882
ABR039W	IPR003323
ABR040W	IPR002917
ABR040W	IPR004396
ABR040W	IPR006073
ABR040W	IPR012676
ABR041C	IPR001848
ABR041C	IPR005729
ABR042W	IPR012469
ABR043W	IPR001734
ABR044C	IPR009637
ABR045W	IPR001075
ABR046C	IPR001533
ABR047W	IPR001392
ABR047W	IPR008968
ABR047W	IPR011012
ABR049C	IPR005024
ABR051C	IPR000374
ABR053C	IPR001128
ABR053C	IPR002403
ABR055C	IPR003163
ABR056C	IPR007238
ABR057W	IPR000205
ABR057W	IPR002937
ABR058C	IPR001083
ABR059W	IPR000608
ABR060W	IPR005198
ABR060W	IPR008928
ABR063C	IPR002917
ABR063C	IPR005225
ABR064W	IPR011047
ABR065W	IPR000999
ABR065W	IPR001159
ABR067C	IPR006845
ABR068C	IPR000771
ABR068C	IPR006411
ABR069W	IPR002791
ABR070C	IPR001878
ABR070C	IPR002194
ABR070C	IPR003613
ABR071W	IPR003194
ABR071W	IPR009083
ABR071W	IPR009088
ABR072W	IPR007304
ABR073C	IPR001680
ABR073C	IPR011047
ABR074C	IPR011046
ABR075C	IPR001983
ABR075C	IPR011057
ABR076C	IPR002198
ABR076C	IPR002347
ABR078C	IPR007918
ABR082W	IPR001060
ABR082W	IPR001452
ABR083C	IPR000164
ABR083C	IPR007124
ABR083C	IPR007125
ABR083C	IPR009072
ABR084W	IPR004000
ABR086W	IPR000223
ABR086W	IPR006198
ABR086W	IPR011056
ABR087C	IPR000751
ABR087C	IPR001763
ABR088C	IPR000719
ABR088C	IPR001245
ABR088C	IPR002290
ABR088C	IPR008271
ABR088C	IPR011009
ABR089C	IPR007087
ABR091C	IPR006121
ABR091C	IPR011409
ABR092C	IPR002523
ABR093C	IPR003173
ABR093C	IPR009044
ABR094W	IPR001395
ABR095C	IPR008417
ABR096C	IPR001564
ABR096C	IPR012005
ABR098C	IPR002100
ABR099C	IPR003368
ABR099C	IPR007230
ABR100W	IPR012923
ABR101C	IPR001680
ABR101C	IPR011046
ABR101C	IPR012953
ABR102W	IPR000904
ABR102W	IPR001849
ABR103C	IPR005345
ABR104W	IPR001841
ABR105C	IPR002108
ABR107W	IPR001849
ABR108C	IPR000403
ABR108C	IPR003152
ABR108C	IPR008940
ABR108C	IPR011009
ABR108C	IPR012993
ABR109C	IPR000789
ABR110W	IPR007857
ABR111C	IPR002110
ABR111C	IPR002710
ABR112C	IPR007196
ABR112C	IPR011051
ABR113C	IPR011701
ABR114C	IPR002821
ABR114C	IPR003692
ABR114C	IPR008040
ABR116C	IPR005097
ABR117C	IPR004861
ABR118C	IPR000504
ABR118C	IPR002075
ABR119C	IPR006941
ABR119C	IPR012337
ABR120C	IPR002917
ABR120C	IPR005289
ABR120C	IPR006073
ABR120C	IPR012971
ABR122C	IPR001852
ABR122C	IPR003009
ABR123W	IPR002161
ABR124C	IPR001248
ABR124C	IPR012681
ABR125C	IPR000005
ABR125C	IPR000412
ABR125C	IPR001687
ABR125C	IPR003439
ABR125C	IPR003593
ABR125C	IPR010929
ABR126W	IPR000412
ABR126W	IPR001687
ABR126W	IPR003439
ABR126W	IPR003593
ABR126W	IPR010929
ABR129C	IPR002524
ABR130W	IPR010625
ABR131W	IPR001440
ABR133W	IPR001706
ABR134C	IPR001478
ABR134C	IPR001940
ABR134C	IPR009003
ABR135C	IPR008721
ABR136W	IPR001214
ABR136W	IPR003616
ABR136W	IPR006162
ABR137W	IPR000432
ABR137W	IPR007695
ABR137W	IPR007696
ABR138C	IPR008696
ABR139W	IPR001487
ABR139W	IPR001984
ABR139W	IPR003593
ABR139W	IPR003959
ABR139W	IPR003960
ABR140C	IPR000120
ABR141W	IPR010989
ABR142W	IPR001410
ABR142W	IPR001650
ABR142W	IPR003593
ABR142W	IPR004179
ABR142W	IPR011545
ABR145C	IPR004839
ABR146W	IPR007863
ABR146W	IPR011765
ABR148W	IPR000235
ABR149W	IPR000261
ABR149W	IPR000449
ABR149W	IPR002048
ABR149W	IPR009053
ABR149W	IPR009060
ABR149W	IPR010989
ABR150C	IPR007128
ABR150C	IPR009053
ABR152C	IPR000387
ABR152C	IPR010569
ABR153C	IPR004910
ABR154C	IPR002916
ABR155C	IPR000744
ABR156W	IPR004648
ABR156W	IPR004813
ABR157W	IPR005479
ABR157W	IPR005480
ABR157W	IPR005481
ABR157W	IPR005483
ABR157W	IPR006275
ABR157W	IPR011607
ABR157W	IPR011761
ABR158W	IPR001019
ABR158W	IPR002975
ABR158W	IPR011025
ABR159C	IPR002921
ABR159C	IPR008262
ABR160C	IPR004837
ABR161C	IPR001309
ABR161C	IPR001805
ABR161C	IPR002173
ABR161C	IPR011611
ABR162W	IPR006634
ABR162W	IPR010283
ABR163W	IPR001915
ABR164W	IPR000717
ABR167C	IPR001965
ABR167C	IPR003347
ABR167C	IPR003349
ABR167C	IPR011011
ABR168W	IPR000304
ABR168W	IPR000583
ABR168W	IPR004455
ABR169W	IPR000194
ABR169W	IPR000793
ABR169W	IPR004100
ABR169W	IPR005722
ABR170W	IPR006222
ABR171W	IPR000235
ABR171W	IPR005716
ABR172W	IPR000542
ABR173C	IPR007114
ABR173C	IPR011701
ABR174W	IPR001138
ABR174W	IPR007219
ABR175W	IPR000795
ABR175W	IPR004161
ABR175W	IPR009000
ABR175W	IPR009001
ABR176C	IPR000342
ABR176C	IPR000591
ABR177C	IPR000719
ABR177C	IPR001245
ABR177C	IPR002290
ABR177C	IPR008271
ABR177C	IPR011009
ABR179C	IPR000504
ABR181W	IPR002035
ABR182W	IPR001806
ABR182W	IPR002041
ABR182W	IPR003577
ABR182W	IPR003578
ABR182W	IPR003579
ABR182W	IPR005225
ABR183W	IPR001806
ABR183W	IPR003577
ABR183W	IPR003578
ABR183W	IPR003579
ABR183W	IPR005225
ABR184C	IPR001209
ABR185W	IPR001567
ABR185W	IPR006025
ABR186W	IPR003700
ABR188W	IPR008728
ABR189W	IPR001680
ABR189W	IPR011046
ABR192W	IPR002305
ABR192W	IPR002307
ABR193W	IPR002931
ABR194C	IPR000073
ABR194C	IPR000379
ABR194C	IPR000952
ABR194C	IPR012020
ABR196C	IPR004728
ABR196C	IPR011553
ABR198C	IPR004183
ABR200W	IPR006597
ABR200W	IPR010993
ABR202C	IPR001841
ABR202C	IPR004575
ABR203W	IPR001594
ABR204C	IPR001345
ABR204C	IPR001365
ABR204C	IPR006329
ABR204C	IPR006650
ABR206W	IPR001440
ABR206W	IPR007192
ABR207W	IPR000555
ABR207W	IPR012591
ABR207W	IPR012592
ABR207W	IPR012984
ABR209W	IPR005256
ABR209W	IPR005801
ABR209W	IPR006805
ABR210W	IPR002833
ABR211C	IPR001012
ABR211C	IPR006556
ABR211C	IPR009060
ABR211C	IPR012989
ABR212C	IPR002629
ABR212C	IPR006276
ABR214C	IPR000357
ABR214C	IPR010978
ABR217C	IPR001353
ABR218C	IPR000904
ABR220W	IPR001806
ABR220W	IPR002041
ABR220W	IPR002078
ABR220W	IPR003577
ABR220W	IPR003578
ABR220W	IPR003579
ABR220W	IPR005225
ABR220W	IPR006688
ABR222W	IPR004000
ABR222W	IPR004001
ABR223C	IPR003663
ABR223C	IPR005828
ABR223C	IPR005829
ABR223C	IPR007114
ABR224W	IPR007653
ABR225C	IPR002885
ABR225C	IPR008940
ABR227C	IPR000640
ABR227C	IPR000795
ABR227C	IPR004161
ABR227C	IPR004540
ABR227C	IPR005225
ABR227C	IPR005517
ABR227C	IPR009000
ABR227C	IPR009022
ABR228C	IPR001117
ABR228C	IPR002355
ABR228C	IPR008972
ABR228C	IPR011706
ABR228C	IPR011707
ABR229C	IPR000205
ABR229C	IPR002085
ABR229C	IPR002328
ABR229C	IPR011032
ABR229C	IPR011597
ABR231W	IPR004182
ABR233W	IPR003323
ABR233W	IPR007087
ABR234C	IPR003604
ABR234C	IPR007087
ABR235W	IPR001197
ABR236W	IPR005002
ABR236W	IPR006379
ABR237C	IPR012439
ABR238W	IPR000408
ABR238W	IPR009091
ABR239C	IPR007705
ABR241C	IPR000198
ABR241C	IPR000591
ABR241C	IPR001060
ABR241C	IPR008936
ABR242W	IPR007843
ABR242W	IPR011893
ABR243W	IPR005052
ABR243W	IPR008985
ABR246W	IPR002198
ABR246W	IPR002347
ABR247W	IPR002198
ABR247W	IPR002347
ABR248W	IPR002198
ABR248W	IPR002347
ABR249W	IPR002198
ABR249W	IPR002347
ACL001C	IPR002121
ACL001C	IPR002562
ACL001C	IPR012337
ACL001C	IPR012588
ACL002C	IPR004254
ACL003C	IPR001594
ACL004W	IPR000629
ACL004W	IPR003822
ACL004W	IPR009057
ACL005C	IPR008193
ACL005C	IPR009025
ACL005C	IPR011261
ACL006W	IPR000719
ACL006W	IPR000959
ACL006W	IPR001245
ACL006W	IPR002290
ACL006W	IPR008271
ACL006W	IPR011009
ACL008C	IPR001631
ACL008C	IPR008336
ACL008C	IPR011010
ACL011C	IPR003034
ACL012W	IPR005031
ACL014C	IPR001683
ACL015W	IPR000228
ACL016C	IPR007900
ACL016C	IPR009072
ACL017C	IPR002119
ACL017C	IPR007124
ACL017C	IPR007125
ACL017C	IPR009072
ACL018W	IPR010754
ACL019C	IPR001841
ACL020W	IPR007224
ACL021C	IPR000712
ACL021C	IPR004113
ACL021C	IPR006094
ACL022W	IPR001498
ACL024W	IPR000612
ACL025C	IPR003428
ACL026W	IPR008940
ACL028W	IPR000994
ACL028W	IPR001131
ACL028W	IPR007865
ACL029W	IPR003511
ACL029W	IPR011011
ACL031C	IPR011009
ACL032C	IPR006139
ACL032C	IPR006140
ACL033C	IPR002015
ACL034W	IPR001680
ACL034W	IPR011046
ACL034W	IPR012952
ACL035C	IPR001295
ACL035C	IPR003009
ACL035C	IPR005719
ACL037W	IPR006822
ACL038C	IPR012470
ACL039W	IPR002314
ACL039W	IPR002320
ACL039W	IPR004095
ACL039W	IPR004154
ACL039W	IPR006195
ACL039W	IPR012676
ACL039W	IPR012947
ACL040C	IPR001878
ACL041C	IPR000242
ACL041C	IPR000387
ACL041C	IPR001763
ACL041C	IPR003595
ACL043W	IPR001976
ACL044W	IPR002086
ACL044W	IPR012303
ACL047W	IPR010326
ACL048W	IPR004043
ACL050W	IPR001047
ACL053C	IPR000719
ACL053C	IPR001245
ACL053C	IPR002290
ACL053C	IPR008271
ACL053C	IPR011009
ACL054W	IPR000719
ACL054W	IPR001245
ACL054W	IPR002290
ACL054W	IPR008271
ACL054W	IPR011009
ACL055W	IPR000354
ACL055W	IPR000449
ACL055W	IPR001164
ACL055W	IPR009060
ACL057W	IPR007087
ACL058W	IPR001138
ACL058W	IPR007219
ACL059C	IPR000277
ACL059C	IPR006238
ACL060C	IPR002035
ACL060C	IPR003613
ACL060C	IPR011044
ACL061C	IPR001026
ACL061C	IPR003006
ACL061C	IPR008942
ACL062C	IPR000626
ACL063W	IPR000357
ACL063W	IPR006162
ACL064C	IPR009543
ACL065C	IPR001041
ACL065C	IPR001450
ACL065C	IPR004489
ACL065C	IPR006058
ACL065C	IPR009051
ACL067C	IPR000131
ACL067C	IPR007705
ACL068W	IPR000425
ACL068W	IPR012269
ACL069C	IPR000577
ACL069C	IPR005999
ACL070C	IPR001921
ACL070C	IPR004037
ACL070C	IPR004038
ACL071C	IPR000504
ACL072C	IPR001140
ACL072C	IPR001395
ACL072C	IPR001687
ACL072C	IPR003439
ACL072C	IPR003593
ACL072C	IPR011527
ACL073W	IPR002293
ACL073W	IPR004841
ACL074W	IPR007718
ACL076W	IPR000554
ACL077C	IPR004788
ACL078W	IPR001806
ACL078W	IPR003579
ACL078W	IPR005225
ACL078W	IPR006687
ACL078W	IPR006688
ACL078W	IPR006689
ACL080W	IPR004776
ACL082W	IPR000571
ACL083C	IPR000222
ACL083C	IPR001932
ACL084C	IPR001806
ACL084C	IPR002041
ACL084C	IPR003577
ACL084C	IPR003578
ACL084C	IPR003579
ACL084C	IPR005225
ACL085C	IPR012901
ACL086C	IPR000194
ACL087C	IPR001806
ACL087C	IPR003577
ACL087C	IPR003578
ACL087C	IPR003579
ACL087C	IPR005225
ACL088C	IPR001611
ACL088C	IPR006553
ACL088C	IPR007089
ACL089W	IPR003107
ACL091C	IPR004843
ACL092C	IPR008384
ACL093C	IPR001138
ACL093C	IPR007219
ACL096W	IPR001138
ACL096W	IPR007219
ACL098C	IPR003593
ACL098C	IPR004483
ACL098C	IPR011545
ACL099W	IPR001680
ACL099W	IPR011046
ACL102W	IPR000340
ACL102W	IPR000387
ACL104C	IPR000719
ACL104C	IPR001245
ACL104C	IPR001917
ACL104C	IPR002290
ACL104C	IPR008271
ACL104C	IPR011009
ACL106C	IPR006603
ACL107C	IPR001395
ACL108C	IPR001683
ACL109C	IPR000103
ACL109C	IPR000759
ACL109C	IPR001100
ACL109C	IPR001327
ACL109C	IPR005982
ACL109C	IPR008255
ACL110W	IPR003204
ACL112C	IPR001950
ACL112C	IPR005873
ACL113C	IPR001440
ACL114W	IPR000379
ACL114W	IPR002921
ACL114W	IPR008262
ACL116W	IPR001680
ACL116W	IPR011046
ACL116W	IPR011047
ACL117W	IPR000581
ACL117W	IPR004404
ACL118C	IPR004820
ACL118C	IPR004821
ACL119C	IPR001763
ACL120W	IPR000297
ACL120W	IPR001202
ACL121C	IPR000559
ACL121C	IPR000672
ACL122W	IPR003703
ACL125C	IPR001163
ACL125C	IPR006649
ACL125C	IPR010920
ACL126W	IPR001303
ACL127W	IPR007113
ACL127W	IPR010329
ACL127W	IPR011051
ACL129W	IPR000049
ACL129W	IPR012255
ACL130C	IPR001757
ACL130C	IPR004469
ACL130C	IPR005834
ACL130C	IPR006383
ACL131W	IPR005746
ACL131W	IPR006662
ACL131W	IPR006663
ACL131W	IPR012336
ACL132C	IPR000357
ACL132C	IPR009053
ACL133W	IPR000504
ACL134C	IPR000399
ACL134C	IPR011766
ACL134C	IPR012000
ACL134C	IPR012001
ACL134C	IPR012110
ACL135W	IPR002293
ACL135W	IPR004840
ACL135W	IPR004841
ACL136W	IPR002917
ACL136W	IPR006073
ACL137C	IPR004457
ACL138C	IPR010985
ACL139W	IPR002916
ACL140C	IPR001865
ACL140C	IPR005707
ACL142W	IPR007720
ACL143C	IPR001682
ACL143C	IPR002111
ACL143C	IPR005820
ACL143C	IPR005821
ACL144C	IPR002687
ACL144C	IPR012974
ACL144C	IPR012976
ACL146C	IPR002777
ACL146C	IPR009053
ACL147W	IPR012762
ACL148C	IPR000205
ACL148C	IPR002085
ACL148C	IPR002328
ACL148C	IPR011032
ACL149W	IPR000504
ACL149W	IPR001876
ACL149W	IPR003006
ACL151C	IPR007282
ACL154W	IPR002051
ACL155W	IPR000977
ACL155W	IPR012308
ACL155W	IPR012309
ACL155W	IPR012310
ACL157C	IPR001026
ACL157C	IPR003903
ACL157C	IPR008943
ACL160C	IPR006597
ACL161C	IPR007275
ACL162C	IPR004916
ACL162C	IPR009078
ACL162C	IPR011566
ACL163W	IPR001125
ACL163W	IPR002048
ACL164C	IPR001394
ACL165C	IPR008628
ACL166W	IPR001223
ACL166W	IPR001579
ACL166W	IPR011583
ACL167C	IPR007149
ACL168C	IPR002097
ACL168C	IPR005455
ACL172C	IPR007114
ACL172C	IPR011701
ACL173C	IPR002123
ACL174W	IPR000873
ACL176W	IPR000131
ACL178C	IPR001790
ACL178C	IPR001813
ACL179C	IPR002198
ACL180C	IPR000073
ACL180C	IPR000379
ACL181C	IPR000215
ACL181C	IPR003440
ACL181C	IPR007527
ACL181C	IPR010982
ACL182C	IPR004886
ACL182C	IPR012946
ACL184C	IPR005756
ACL184C	IPR005824
ACL184C	IPR005825
ACL184C	IPR006646
ACL184C	IPR008991
ACL186W	IPR000326
ACL186W	IPR008934
ACL187W	IPR000357
ACL187W	IPR001494
ACL188W	IPR000582
ACL189C	IPR007203
ACL190W	IPR001110
ACL190W	IPR003010
ACL191C	IPR000719
ACL191C	IPR001245
ACL191C	IPR002290
ACL191C	IPR003527
ACL191C	IPR008271
ACL191C	IPR011009
ACL192C	IPR001611
ACL192C	IPR006553
ACL195C	IPR001138
ACL196W	IPR001585
ACL196W	IPR004730
ACL197W	IPR000866
ACL197W	IPR012336
ACL198W	IPR000506
ACL198W	IPR008927
ACL199C	IPR000886
ACL199C	IPR007863
ACL199C	IPR011765
ACL200W	IPR005198
ACL200W	IPR008928
ACL201W	IPR005198
ACL201W	IPR008928
ACL202W	IPR005198
ACL202W	IPR008928
ACL203C	IPR001005
ACL203C	IPR011701
ACL205C	IPR004648
ACL205C	IPR004813
ACR001C	IPR011028
ACR003C	IPR001806
ACR003C	IPR002041
ACR003C	IPR002078
ACR003C	IPR003577
ACR003C	IPR003578
ACR003C	IPR003579
ACR003C	IPR005225
ACR004W	IPR004856
ACR005W	IPR001440
ACR005W	IPR006636
ACR006C	IPR002110
ACR007W	IPR007177
ACR007W	IPR007209
ACR008W	IPR000977
ACR008W	IPR001357
ACR008W	IPR012309
ACR008W	IPR012310
ACR009W	IPR009348
ACR010C	IPR001752
ACR010C	IPR009053
ACR011C	IPR006984
ACR012C	IPR000209
ACR012C	IPR009020
ACR012C	IPR010259
ACR013C	IPR000362
ACR013C	IPR003031
ACR013C	IPR005677
ACR013C	IPR008948
ACR015W	IPR005841
ACR015W	IPR005843
ACR015W	IPR005844
ACR016W	IPR006652
ACR016W	IPR011043
ACR016W	IPR011498
ACR017W	IPR001680
ACR017W	IPR011046
ACR020C	IPR007015
ACR021W	IPR006721
ACR022W	IPR001140
ACR022W	IPR001687
ACR022W	IPR003439
ACR022W	IPR003593
ACR022W	IPR011527
ACR024W	IPR000008
ACR024W	IPR000909
ACR024W	IPR001192
ACR024W	IPR001711
ACR024W	IPR002048
ACR024W	IPR008973
ACR026W	IPR000051
ACR026W	IPR001737
ACR026W	IPR011530
ACR027C	IPR002821
ACR027C	IPR008040
ACR027C	IPR010318
ACR028C	IPR001138
ACR028C	IPR002409
ACR029C	IPR000782
ACR030W	IPR002422
ACR031W	IPR007151
ACR031W	IPR012173
ACR032C	IPR011501
ACR034W	IPR007704
ACR035W	IPR001247
ACR037C	IPR001046
ACR038W	IPR000886
ACR038W	IPR001023
ACR039C	IPR000253
ACR039C	IPR008984
ACR040W	IPR000629
ACR040W	IPR001410
ACR040W	IPR001650
ACR040W	IPR011545
ACR041W	IPR006670
ACR041W	IPR006671
ACR041W	IPR011028
ACR042C	IPR002088
ACR042C	IPR008940
ACR043W	IPR003511
ACR044C	IPR002197
ACR044C	IPR007234
ACR045W	IPR001844
ACR045W	IPR002194
ACR045W	IPR002423
ACR045W	IPR008950
ACR045W	IPR012721
ACR046W	IPR001313
ACR047C	IPR012917
ACR048C	IPR007307
ACR049W	IPR004519
ACR049W	IPR005576
ACR049W	IPR008994
ACR050C	IPR003593
ACR050C	IPR003959
ACR050C	IPR003960
ACR050C	IPR005937
ACR051C	IPR002422
ACR052W	IPR003952
ACR052W	IPR003953
ACR052W	IPR004112
ACR052W	IPR011281
ACR053W	IPR004843
ACR054C	IPR001433
ACR054C	IPR001709
ACR054C	IPR001834
ACR054C	IPR008333
ACR054C	IPR012260
ACR055W	IPR000631
ACR055W	IPR001395
ACR056W	IPR001345
ACR056W	IPR005952
ACR057C	IPR000195
ACR060W	IPR007758
ACR063C	IPR001687
ACR064W	IPR001601
ACR065C	IPR000592
ACR066C	IPR001806
ACR066C	IPR003577
ACR066C	IPR003579
ACR067C	IPR001810
ACR068W	IPR001609
ACR069C	IPR007863
ACR069C	IPR011765
ACR070W	IPR000870
ACR070W	IPR006203
ACR070W	IPR006204
ACR071W	IPR000245
ACR071W	IPR002379
ACR072C	IPR002015
ACR074W	IPR001683
ACR075C	IPR002125
ACR076C	IPR005645
ACR076C	IPR012161
ACR078W	IPR000629
ACR078W	IPR001410
ACR078W	IPR001650
ACR078W	IPR011545
ACR079W	IPR000612
ACR083C	IPR003892
ACR083C	IPR009060
ACR084C	IPR001279
ACR085C	IPR001680
ACR085C	IPR011046
ACR086C	IPR001756
ACR086C	IPR001757
ACR086C	IPR001802
ACR086C	IPR005834
ACR086C	IPR006121
ACR086C	IPR006403
ACR086C	IPR006416
ACR086C	IPR008250
ACR087C	IPR000704
ACR088W	IPR001680
ACR088W	IPR011494
ACR089C	IPR001412
ACR089C	IPR002305
ACR089C	IPR002306
ACR090C	IPR001834
ACR091W	IPR001680
ACR091W	IPR011046
ACR092C	IPR000727
ACR092C	IPR006012
ACR092C	IPR010989
ACR094C	IPR002088
ACR094C	IPR008940
ACR095W	IPR002197
ACR095W	IPR003216
ACR095W	IPR005818
ACR095W	IPR005819
ACR096W	IPR001005
ACR096W	IPR009057
ACR097W	IPR001632
ACR097W	IPR001680
ACR097W	IPR011046
ACR098C	IPR005033
ACR099C	IPR005033
ACR101C	IPR000237
ACR101C	IPR002017
ACR101C	IPR009053
ACR102W	IPR000767
ACR102W	IPR000862
ACR102W	IPR001357
ACR102W	IPR003593
ACR102W	IPR003959
ACR102W	IPR012178
ACR103C	IPR000379
ACR103C	IPR001375
ACR103C	IPR002469
ACR104C	IPR005484
ACR104C	IPR005485
ACR106C	IPR007533
ACR106C	IPR008992
ACR107W	IPR001138
ACR109W	IPR001993
ACR109W	IPR002067
ACR109W	IPR002113
ACR111C	IPR005570
ACR111C	IPR008994
ACR112C	IPR002871
ACR112C	IPR011339
ACR114C	IPR012472
ACR115W	IPR001965
ACR115W	IPR011011
ACR116W	IPR001680
ACR116W	IPR011046
ACR117W	IPR000719
ACR117W	IPR001245
ACR117W	IPR002290
ACR117W	IPR008271
ACR117W	IPR011009
ACR118W	IPR000740
ACR118W	IPR009012
ACR119W	IPR000719
ACR119W	IPR001245
ACR119W	IPR002290
ACR119W	IPR008271
ACR119W	IPR011009
ACR120C	IPR001780
ACR122C	IPR000960
ACR122C	IPR001100
ACR122C	IPR001327
ACR124W	IPR001796
ACR124W	IPR012259
ACR125W	IPR000648
ACR126W	IPR009032
ACR126W	IPR011211
ACR126W	IPR011687
ACR128C	IPR003439
ACR128C	IPR010509
ACR128C	IPR011527
ACR129W	IPR008278
ACR130W	IPR000051
ACR130W	IPR001601
ACR131C	IPR002345
ACR131C	IPR007239
ACR132W	IPR002110
ACR133C	IPR000719
ACR133C	IPR001245
ACR133C	IPR002290
ACR133C	IPR008271
ACR133C	IPR011009
ACR134W	IPR001645
ACR136C	IPR001656
ACR136C	IPR011760
ACR137W	IPR001680
ACR137W	IPR011046
ACR138W	IPR002717
ACR139C	IPR004327
ACR139C	IPR012282
ACR140C	IPR007130
ACR142W	IPR000253
ACR142W	IPR000719
ACR142W	IPR001245
ACR142W	IPR002290
ACR142W	IPR008271
ACR142W	IPR008984
ACR142W	IPR011009
ACR143W	IPR001461
ACR143W	IPR001969
ACR143W	IPR009007
ACR144W	IPR001461
ACR144W	IPR001969
ACR144W	IPR009007
ACR145W	IPR001752
ACR146W	IPR012336
ACR147C	IPR000051
ACR147C	IPR002194
ACR149C	IPR000073
ACR149C	IPR000379
ACR149C	IPR000952
ACR149C	IPR012020
ACR150W	IPR001461
ACR150W	IPR009007
ACR151W	IPR006895
ACR151W	IPR006896
ACR151W	IPR006900
ACR151W	IPR007123
ACR151W	IPR012990
ACR153C	IPR001189
ACR154W	IPR007243
ACR155W	IPR000788
ACR155W	IPR008926
ACR156W	IPR001568
ACR157C	IPR002086
ACR158W	IPR000242
ACR158W	IPR000387
ACR158W	IPR003595
ACR159C	IPR001494
ACR160C	IPR006406
ACR160C	IPR007229
ACR162C	IPR001680
ACR162C	IPR011047
ACR162C	IPR011048
ACR163W	IPR000268
ACR164C	IPR001401
ACR165W	IPR002110
ACR165W	IPR002909
ACR166W	IPR001680
ACR166W	IPR011046
ACR167C	IPR007698
ACR167C	IPR007886
ACR168W	IPR001440
ACR168W	IPR011716
ACR170C	IPR000850
ACR170C	IPR002086
ACR170C	IPR006266
ACR170C	IPR011769
ACR171C	IPR002198
ACR171C	IPR002347
ACR172W	IPR000719
ACR172W	IPR001412
ACR172W	IPR011009
ACR173W	IPR001440
ACR173W	IPR001611
ACR174C	IPR007303
ACR175W	IPR006863
ACR176C	IPR001770
ACR177W	IPR005349
ACR181C	IPR004908
ACR182C	IPR008146
ACR182C	IPR008147
ACR183C	IPR012336
ACR184C	IPR004000
ACR187W	IPR002314
ACR187W	IPR004154
ACR187W	IPR004516
ACR187W	IPR006195
ACR188C	IPR000898
ACR190C	IPR001680
ACR190C	IPR011046
ACR191C	IPR000008
ACR191C	IPR000719
ACR191C	IPR000861
ACR191C	IPR000961
ACR191C	IPR001245
ACR191C	IPR002219
ACR191C	IPR002290
ACR191C	IPR008271
ACR191C	IPR008973
ACR191C	IPR009078
ACR191C	IPR011009
[truncated: 147,940 more rows]
