# Supplementary material for: Comparison of protein coding gene contents of the fungal phyla Pezizomycotina and Saccharomycotina
Source: BMC Genomics. 2007 Sep 17;8:325. doi: 10.1186/1471-2164-8-325 (PMC2045113; doi:10.1186/1471-2164-8-325)
Supplement: Additional file 5 — Sequence indentifier to ProtFun category mappings. A text file with the Protfun categories found for each protein sequence. First column contains the ORF identifier as provided by the sequencing centre and following columns the ProtFun categories found for the ORF. [file 1471-2164-8-325-S5.zip]

Archive with 1 entries (1 files):
- AF03_acc2protfun.txt
