# Supplementary material for: Comparison of protein coding gene contents of the fungal phyla Pezizomycotina and Saccharomycotina
Source: BMC Genomics. 2007 Sep 17;8:325. doi: 10.1186/1471-2164-8-325 (PMC2045113; doi:10.1186/1471-2164-8-325)
Supplement: Additional file 5 — Sequence indentifier to ProtFun category mappings. A text file with the Protfun categories found for each protein sequence. First column contains the ORF identifier as provided by the sequencing centre and following columns the ProtFun categories found for the ORF. [file 1471-2164-8-325-S5.zip › AF03_acc2protfun.txt]

AN0001.2	Enzyme	NA	Energy_metabolism	Immune_response	NA	No_transmembrane	No_splice_site
AN0002.2	Enzyme	NA	Translation	NA	Secreted	No_transmembrane	No_splice_site
AN0003.2	Enzyme	Ligase_(EC_6.-.-.-)	Central_intermediary_metabolism	NA	NA	No_transmembrane	No_splice_site
AN0004.2	Enzyme	Ligase_(EC_6.-.-.-)	Central_intermediary_metabolism	NA	NA	No_transmembrane	No_splice_site
AN0005.2	Nonenzyme	NA	Cell_envelope	Stress_response	Secreted	No_transmembrane	Secretion
AN0006.2	Nonenzyme	NA	Translation	Transcription_regulation	Secreted	No_transmembrane	No_splice_site
AN0007.2	Enzyme	NA	Purines_and_pyrimidines	NA	NA	No_transmembrane	No_splice_site
AN0008.2	Enzyme	NA	Biosynthesis_of_cofactors	NA	NA	No_transmembrane	No_splice_site
AN0009.2	Enzyme	Lyase_(EC_4.-.-.-)	Central_intermediary_metabolism	Structural_protein	NA	No_transmembrane	No_splice_site
AN0010.2	Nonenzyme	NA	Transport_and_binding	Transporter	Secreted	Transmembrane	No_splice_site
AN0011.2	Nonenzyme	NA	Transport_and_binding	Transporter	NA	Transmembrane	No_splice_site
AN0012.2	Enzyme	NA	Cell_envelope	Stress_response	Secreted	No_transmembrane	Secretion
AN0013.2	Nonenzyme	NA	Biosynthesis_of_cofactors	Transporter	Secreted	Transmembrane	Mitochondrion
AN0014.2	Nonenzyme	NA	Purines_and_pyrimidines	Receptor	Secreted	Transmembrane	Secretion
AN0015.2	Enzyme	NA	Transport_and_binding	Ion_channel	NA	Transmembrane	No_splice_site
AN0017.2	Enzyme	Lyase_(EC_4.-.-.-)	Amino_acid_biosynthesis	NA	NA	No_transmembrane	No_splice_site
AN0018.2	Nonenzyme	NA	Transport_and_binding	Transporter	Secreted	Transmembrane	No_splice_site
AN0019.2	Enzyme	NA	Central_intermediary_metabolism	Growth_factor	NA	No_transmembrane	No_splice_site
AN0020.2	Enzyme	NA	Cell_envelope	Hormone	Secreted	No_transmembrane	Secretion
AN0021.2	Enzyme	NA	Cell_envelope	Growth_factor	NA	Transmembrane	No_splice_site
AN0022.2	Enzyme	Isomerase_(EC_5.-.-.-)	Transport_and_binding	NA	Secreted	No_transmembrane	Secretion
AN0023.2	Enzyme	NA	Biosynthesis_of_cofactors	Transcription_regulation	NA	No_transmembrane	No_splice_site
AN0024.2	Enzyme	Lyase_(EC_4.-.-.-)	Purines_and_pyrimidines	NA	NA	No_transmembrane	Mitochondrion
AN0025.2	Enzyme	Lyase_(EC_4.-.-.-)	Central_intermediary_metabolism	NA	NA	No_transmembrane	No_splice_site
AN0026.2	Enzyme	Ligase_(EC_6.-.-.-)	Central_intermediary_metabolism	Growth_factor	NA	No_transmembrane	Mitochondrion
AN0027.2	Enzyme	Ligase_(EC_6.-.-.-)	Amino_acid_biosynthesis	NA	NA	No_transmembrane	No_splice_site
AN0028.2	Enzyme	Lyase_(EC_4.-.-.-)	Translation	Growth_factor	Secreted	No_transmembrane	Mitochondrion
AN0029.2	Nonenzyme	NA	Transport_and_binding	Transporter	NA	Transmembrane	No_splice_site
AN0030.2	Enzyme	Lyase_(EC_4.-.-.-)	Purines_and_pyrimidines	NA	NA	No_transmembrane	No_splice_site
AN0031.2	Enzyme	NA	Cell_envelope	Stress_response	Secreted	No_transmembrane	Secretion
AN0032.2	Enzyme	NA	Energy_metabolism	Growth_factor	NA	Transmembrane	No_splice_site
AN0033.2	Enzyme	Ligase_(EC_6.-.-.-)	Central_intermediary_metabolism	Growth_factor	NA	No_transmembrane	No_splice_site
AN0034.2	Enzyme	Ligase_(EC_6.-.-.-)	Central_intermediary_metabolism	NA	NA	No_transmembrane	No_splice_site
AN0035.2	Nonenzyme	NA	Central_intermediary_metabolism	Growth_factor	NA	No_transmembrane	No_splice_site
AN0036.2	Enzyme	Lyase_(EC_4.-.-.-)	Energy_metabolism	NA	NA	No_transmembrane	No_splice_site
AN0037.2	Enzyme	Ligase_(EC_6.-.-.-)	Biosynthesis_of_cofactors	Structural_protein	NA	No_transmembrane	No_splice_site
AN0038.2	Enzyme	Ligase_(EC_6.-.-.-)	Purines_and_pyrimidines	Structural_protein	NA	No_transmembrane	No_splice_site
AN0039.2	Enzyme	Isomerase_(EC_5.-.-.-)	Central_intermediary_metabolism	NA	NA	No_transmembrane	No_splice_site
AN0040.2	Enzyme	Ligase_(EC_6.-.-.-)	Central_intermediary_metabolism	NA	NA	No_transmembrane	Mitochondrion
AN0041.2	Nonenzyme	NA	Translation	Transcription	Secreted	No_transmembrane	No_splice_site
AN0042.2	Enzyme	NA	Central_intermediary_metabolism	NA	NA	No_transmembrane	No_splice_site
AN0043.2	Enzyme	NA	Translation	NA	NA	No_transmembrane	Mitochondrion
AN0044.2	Enzyme	Ligase_(EC_6.-.-.-)	Purines_and_pyrimidines	Growth_factor	NA	No_transmembrane	No_splice_site
AN0045.2	Nonenzyme	NA	Regulatory_functions	Transcription_regulation	NA	No_transmembrane	No_splice_site
AN0046.2	Enzyme	Lyase_(EC_4.-.-.-)	Amino_acid_biosynthesis	NA	NA	No_transmembrane	No_splice_site
AN0047.2	Enzyme	Lyase_(EC_4.-.-.-)	Energy_metabolism	NA	NA	No_transmembrane	No_splice_site
AN0048.2	Enzyme	NA	Biosynthesis_of_cofactors	NA	Secreted	No_transmembrane	Mitochondrion
AN0049.2	Enzyme	Isomerase_(EC_5.-.-.-)	Cell_envelope	Transcription	NA	Transmembrane	Secretion
AN0050.2	Enzyme	Lyase_(EC_4.-.-.-)	Energy_metabolism	NA	NA	No_transmembrane	No_splice_site
AN0051.2	Enzyme	Lyase_(EC_4.-.-.-)	Central_intermediary_metabolism	NA	NA	No_transmembrane	No_splice_site
AN0052.2	Enzyme	Lyase_(EC_4.-.-.-)	Energy_metabolism	Immune_response	NA	No_transmembrane	No_splice_site
AN0053.2	Nonenzyme	NA	Energy_metabolism	Transporter	NA	Transmembrane	Secretion
AN0054.2	Enzyme	Lyase_(EC_4.-.-.-)	Biosynthesis_of_cofactors	Cation_channel	NA	No_transmembrane	No_splice_site
AN0055.2	Nonenzyme	NA	Transport_and_binding	Transporter	NA	Transmembrane	No_splice_site
AN0056.2	Enzyme	NA	Central_intermediary_metabolism	NA	Secreted	No_transmembrane	Mitochondrion
AN0057.2	Enzyme	Lyase_(EC_4.-.-.-)	Translation	Growth_factor	NA	No_transmembrane	No_splice_site
AN0058.2	Enzyme	Lyase_(EC_4.-.-.-)	Energy_metabolism	Growth_factor	NA	No_transmembrane	No_splice_site
AN0059.2	Enzyme	NA	Translation	Transcription_regulation	NA	No_transmembrane	No_splice_site
AN0060.2	Enzyme	Ligase_(EC_6.-.-.-)	Regulatory_functions	Transcription_regulation	NA	No_transmembrane	No_splice_site
AN0061.2	Enzyme	NA	Energy_metabolism	Transporter	NA	Transmembrane	No_splice_site
AN0062.2	Enzyme	NA	Purines_and_pyrimidines	NA	Secreted	No_transmembrane	No_splice_site
AN0063.2	Nonenzyme	NA	Transport_and_binding	Ion_channel	NA	Transmembrane	Secretion
AN0064.2	Enzyme	Ligase_(EC_6.-.-.-)	Amino_acid_biosynthesis	NA	NA	No_transmembrane	No_splice_site
AN0065.2	Enzyme	NA	Central_intermediary_metabolism	Immune_response	NA	No_transmembrane	No_splice_site
AN0066.2	Enzyme	NA	Energy_metabolism	Growth_factor	NA	No_transmembrane	Secretion
AN0067.2	Enzyme	Lyase_(EC_4.-.-.-)	Purines_and_pyrimidines	NA	NA	No_transmembrane	No_splice_site
AN0068.2	Nonenzyme	NA	Energy_metabolism	Growth_factor	NA	No_transmembrane	No_splice_site
AN0069.2	Enzyme	NA	Regulatory_functions	Transcription	NA	No_transmembrane	Mitochondrion
AN0070.2	Nonenzyme	NA	Translation	Growth_factor	Secreted	No_transmembrane	No_splice_site
AN0071.2	Nonenzyme	NA	Replication_and_transcription	Growth_factor	NA	No_transmembrane	No_splice_site
AN0072.2	Enzyme	Ligase_(EC_6.-.-.-)	Central_intermediary_metabolism	Growth_factor	NA	No_transmembrane	No_splice_site
AN0073.2	Enzyme	NA	Regulatory_functions	Transcription_regulation	Secreted	No_transmembrane	No_splice_site
AN0074.2	Nonenzyme	NA	Translation	NA	NA	No_transmembrane	No_splice_site
AN0075.2	Enzyme	Ligase_(EC_6.-.-.-)	Cell_envelope	Stress_response	NA	No_transmembrane	Secretion
AN0076.2	Enzyme	Ligase_(EC_6.-.-.-)	Amino_acid_biosynthesis	NA	NA	No_transmembrane	No_splice_site
AN0077.2	Enzyme	NA	Central_intermediary_metabolism	NA	NA	No_transmembrane	No_splice_site
AN0078.2	Enzyme	NA	Central_intermediary_metabolism	NA	NA	No_transmembrane	No_splice_site
AN0079.2	Enzyme	Ligase_(EC_6.-.-.-)	Transport_and_binding	Voltage-gated_ion_channel	Secreted	Transmembrane	Mitochondrion
AN0080.2	Enzyme	Ligase_(EC_6.-.-.-)	Central_intermediary_metabolism	Growth_factor	NA	No_transmembrane	Mitochondrion
AN0081.2	Enzyme	Ligase_(EC_6.-.-.-)	Central_intermediary_metabolism	Transcription	NA	No_transmembrane	No_splice_site
AN0082.2	Nonenzyme	NA	Central_intermediary_metabolism	Transcription	NA	No_transmembrane	No_splice_site
AN0083.2	Enzyme	Lyase_(EC_4.-.-.-)	Translation	NA	NA	No_transmembrane	No_splice_site
AN0084.2	Enzyme	NA	Central_intermediary_metabolism	Transcription_regulation	Secreted	No_transmembrane	No_splice_site
AN0085.2	Enzyme	NA	Regulatory_functions	Voltage-gated_ion_channel	NA	Transmembrane	No_splice_site
AN0086.2	Enzyme	NA	Central_intermediary_metabolism	Immune_response	NA	Transmembrane	Mitochondrion
AN0087.2	Enzyme	NA	Central_intermediary_metabolism	NA	NA	No_transmembrane	No_splice_site
AN0088.2	Nonenzyme	NA	Transport_and_binding	Transporter	NA	Transmembrane	Secretion
AN0089.2	Enzyme	Lyase_(EC_4.-.-.-)	Energy_metabolism	Growth_factor	NA	No_transmembrane	No_splice_site
AN0090.2	Nonenzyme	NA	Translation	NA	Secreted	No_transmembrane	No_splice_site
AN0091.2	Enzyme	NA	Translation	NA	NA	No_transmembrane	No_splice_site
AN0092.2	Enzyme	Ligase_(EC_6.-.-.-)	Amino_acid_biosynthesis	NA	NA	No_transmembrane	No_splice_site
AN0093.2	Enzyme	Ligase_(EC_6.-.-.-)	Purines_and_pyrimidines	NA	NA	No_transmembrane	No_splice_site
AN0094.2	Enzyme	NA	Purines_and_pyrimidines	Transcription_regulation	NA	No_transmembrane	No_splice_site
AN0095.2	Enzyme	NA	Replication_and_transcription	Transcription	Secreted	No_transmembrane	Mitochondrion
AN0096.2	Enzyme	Ligase_(EC_6.-.-.-)	Regulatory_functions	Transcription	NA	No_transmembrane	No_splice_site
AN0097.2	Enzyme	Ligase_(EC_6.-.-.-)	Central_intermediary_metabolism	NA	NA	No_transmembrane	No_splice_site
AN0098.2	Enzyme	Isomerase_(EC_5.-.-.-)	Central_intermediary_metabolism	Transcription_regulation	NA	No_transmembrane	No_splice_site
AN0099.2	Nonenzyme	NA	Regulatory_functions	Transcription	Secreted	No_transmembrane	No_splice_site
AN0100.2	Enzyme	NA	Translation	NA	Secreted	No_transmembrane	No_splice_site
AN0101.2	Enzyme	NA	Translation	NA	NA	No_transmembrane	No_splice_site
AN0102.2	Enzyme	Lyase_(EC_4.-.-.-)	Purines_and_pyrimidines	NA	NA	No_transmembrane	No_splice_site
AN0103.2	Enzyme	Ligase_(EC_6.-.-.-)	Central_intermediary_metabolism	NA	NA	No_transmembrane	No_splice_site
AN0104.2	Nonenzyme	NA	Transport_and_binding	Transporter	Secreted	Transmembrane	No_splice_site
AN0105.2	Enzyme	NA	Translation	Transcription	Secreted	No_transmembrane	No_splice_site
AN0106.2	Enzyme	Ligase_(EC_6.-.-.-)	Amino_acid_biosynthesis	Transcription_regulation	NA	No_transmembrane	No_splice_site
AN0107.2	Enzyme	Ligase_(EC_6.-.-.-)	Fatty_acid_metabolism	NA	Secreted	No_transmembrane	No_splice_site
AN0108.2	Enzyme	Lyase_(EC_4.-.-.-)	Purines_and_pyrimidines	NA	NA	No_transmembrane	No_splice_site
AN0109.2	Enzyme	Lyase_(EC_4.-.-.-)	Energy_metabolism	Stress_response	NA	No_transmembrane	No_splice_site
AN0110.2	Enzyme	NA	Energy_metabolism	Growth_factor	NA	No_transmembrane	No_splice_site
AN0111.2	Enzyme	Lyase_(EC_4.-.-.-)	Energy_metabolism	Growth_factor	NA	No_transmembrane	No_splice_site
AN0112.2	Enzyme	Ligase_(EC_6.-.-.-)	Purines_and_pyrimidines	Structural_protein	NA	No_transmembrane	No_splice_site
AN0113.2	Nonenzyme	NA	Purines_and_pyrimidines	NA	NA	No_transmembrane	No_splice_site
AN0114.2	Enzyme	Ligase_(EC_6.-.-.-)	Central_intermediary_metabolism	Transcription_regulation	NA	No_transmembrane	Mitochondrion
AN0115.2	Enzyme	NA	Purines_and_pyrimidines	NA	NA	No_transmembrane	No_splice_site
AN0116.2	Nonenzyme	NA	Energy_metabolism	Growth_factor	Secreted	No_transmembrane	No_splice_site
AN0117.2	Enzyme	NA	Purines_and_pyrimidines	Immune_response	NA	No_transmembrane	No_splice_site
AN0119.2	Enzyme	Lyase_(EC_4.-.-.-)	Energy_metabolism	Growth_factor	NA	No_transmembrane	No_splice_site
AN0120.2	Enzyme	NA	Translation	Stress_response	Secreted	No_transmembrane	No_splice_site
AN0121.2	Enzyme	Lyase_(EC_4.-.-.-)	Translation	NA	NA	No_transmembrane	No_splice_site
AN0122.2	Enzyme	Ligase_(EC_6.-.-.-)	Amino_acid_biosynthesis	NA	NA	No_transmembrane	Mitochondrion
AN0123.2	Enzyme	NA	Energy_metabolism	Structural_protein	Secreted	No_transmembrane	Mitochondrion
AN0124.2	Enzyme	Ligase_(EC_6.-.-.-)	Amino_acid_biosynthesis	NA	NA	No_transmembrane	No_splice_site
AN0125.2	Enzyme	NA	Central_intermediary_metabolism	NA	NA	Transmembrane	No_splice_site
AN0126.2	Enzyme	Ligase_(EC_6.-.-.-)	Central_intermediary_metabolism	NA	NA	No_transmembrane	No_splice_site
AN0127.2	Enzyme	NA	Amino_acid_biosynthesis	Immune_response	NA	No_transmembrane	No_splice_site
AN0128.2	Enzyme	Lyase_(EC_4.-.-.-)	Purines_and_pyrimidines	NA	NA	No_transmembrane	No_splice_site
AN0129.2	Enzyme	Lyase_(EC_4.-.-.-)	Biosynthesis_of_cofactors	NA	NA	No_transmembrane	Mitochondrion
AN0130.2	Enzyme	Ligase_(EC_6.-.-.-)	Central_intermediary_metabolism	NA	NA	No_transmembrane	No_splice_site
AN0131.2	Enzyme	NA	Cell_envelope	Immune_response	Secreted	No_transmembrane	Secretion
AN0132.2	Enzyme	Lyase_(EC_4.-.-.-)	Purines_and_pyrimidines	NA	NA	No_transmembrane	No_splice_site
AN0133.2	Enzyme	Ligase_(EC_6.-.-.-)	Amino_acid_biosynthesis	NA	NA	No_transmembrane	No_splice_site
AN0134.2	Enzyme	Hydrolase_(EC_3.-.-.-)	Central_intermediary_metabolism	NA	NA	No_transmembrane	No_splice_site
AN0135.2	Enzyme	Lyase_(EC_4.-.-.-)	Translation	NA	NA	No_transmembrane	No_splice_site
AN0136.2	Nonenzyme	NA	Translation	Transcription	Secreted	No_transmembrane	No_splice_site
AN0137.2	Enzyme	Ligase_(EC_6.-.-.-)	Biosynthesis_of_cofactors	NA	NA	No_transmembrane	Mitochondrion
AN0138.2	Enzyme	Isomerase_(EC_5.-.-.-)	Central_intermediary_metabolism	NA	NA	No_transmembrane	No_splice_site
AN0139.2	Enzyme	NA	Central_intermediary_metabolism	NA	NA	No_transmembrane	No_splice_site
AN0140.2	Enzyme	NA	Central_intermediary_metabolism	Transcription	NA	No_transmembrane	No_splice_site
AN0141.2	Enzyme	Ligase_(EC_6.-.-.-)	Central_intermediary_metabolism	Transcription_regulation	NA	No_transmembrane	No_splice_site
AN0142.2	Enzyme	Ligase_(EC_6.-.-.-)	Central_intermediary_metabolism	NA	NA	No_transmembrane	Mitochondrion
AN0143.2	Nonenzyme	NA	Biosynthesis_of_cofactors	Transcription	Secreted	No_transmembrane	No_splice_site
AN0144.2	Enzyme	NA	Amino_acid_biosynthesis	Transcription_regulation	NA	No_transmembrane	No_splice_site
AN0145.2	Enzyme	Ligase_(EC_6.-.-.-)	Central_intermediary_metabolism	NA	NA	Transmembrane	No_splice_site
AN0146.2	Enzyme	NA	Amino_acid_biosynthesis	NA	NA	No_transmembrane	No_splice_site
AN0147.2	Enzyme	NA	Purines_and_pyrimidines	Cation_channel	NA	No_transmembrane	No_splice_site
AN0148.2	Nonenzyme	NA	Replication_and_transcription	Transcription_regulation	NA	No_transmembrane	No_splice_site
AN0149.2	Enzyme	Ligase_(EC_6.-.-.-)	Amino_acid_biosynthesis	NA	NA	No_transmembrane	No_splice_site
AN0150.2	Enzyme	Ligase_(EC_6.-.-.-)	Central_intermediary_metabolism	Structural_protein	NA	No_transmembrane	No_splice_site
AN0151.2	Enzyme	Ligase_(EC_6.-.-.-)	Central_intermediary_metabolism	Transporter	Secreted	Transmembrane	No_splice_site
AN0152.2	Enzyme	Lyase_(EC_4.-.-.-)	Amino_acid_biosynthesis	NA	NA	No_transmembrane	No_splice_site
AN0153.2	Enzyme	NA	Replication_and_transcription	Transcription_regulation	NA	No_transmembrane	No_splice_site
AN0154.2	Nonenzyme	NA	Translation	Growth_factor	NA	No_transmembrane	No_splice_site
AN0155.2	Enzyme	NA	Transport_and_binding	Transporter	NA	Transmembrane	No_splice_site
AN0156.2	Enzyme	Ligase_(EC_6.-.-.-)	Cell_envelope	Growth_factor	NA	No_transmembrane	Secretion
AN0157.2	Enzyme	Lyase_(EC_4.-.-.-)	Amino_acid_biosynthesis	NA	Secreted	No_transmembrane	Secretion
AN0158.2	Enzyme	Lyase_(EC_4.-.-.-)	Translation	NA	NA	No_transmembrane	No_splice_site
AN0159.2	Enzyme	NA	Regulatory_functions	Transcription_regulation	NA	No_transmembrane	Mitochondrion
AN0160.2	Enzyme	Ligase_(EC_6.-.-.-)	Central_intermediary_metabolism	Growth_factor	Secreted	Transmembrane	Secretion
AN0161.2	Enzyme	NA	Purines_and_pyrimidines	NA	NA	No_transmembrane	No_splice_site
AN0162.2	Enzyme	Ligase_(EC_6.-.-.-)	Central_intermediary_metabolism	Growth_factor	NA	No_transmembrane	No_splice_site
AN0163.2	Enzyme	Ligase_(EC_6.-.-.-)	Energy_metabolism	NA	NA	No_transmembrane	No_splice_site
AN0164.2	Enzyme	Isomerase_(EC_5.-.-.-)	Central_intermediary_metabolism	NA	NA	No_transmembrane	No_splice_site
AN0165.2	Enzyme	Ligase_(EC_6.-.-.-)	Central_intermediary_metabolism	Growth_factor	NA	No_transmembrane	No_splice_site
AN0166.2	Nonenzyme	NA	Translation	NA	NA	No_transmembrane	No_splice_site
AN0167.2	Enzyme	NA	Purines_and_pyrimidines	NA	NA	No_transmembrane	No_splice_site
AN0168.2	Enzyme	NA	Regulatory_functions	Transcription	NA	No_transmembrane	No_splice_site
AN0169.2	Enzyme	NA	Amino_acid_biosynthesis	Immune_response	Secreted	No_transmembrane	No_splice_site
AN0170.2	Enzyme	NA	Amino_acid_biosynthesis	Growth_factor	NA	No_transmembrane	No_splice_site
AN0171.2	Nonenzyme	NA	Transport_and_binding	Transporter	Secreted	Transmembrane	Secretion
AN0172.2	Enzyme	NA	Transport_and_binding	NA	Secreted	Transmembrane	Secretion
AN0173.2	Nonenzyme	NA	Central_intermediary_metabolism	Transcription	NA	No_transmembrane	No_splice_site
AN0174.2	Enzyme	Lyase_(EC_4.-.-.-)	Central_intermediary_metabolism	NA	Secreted	No_transmembrane	Secretion
AN0175.2	Enzyme	NA	Translation	Transporter	NA	Transmembrane	No_splice_site
AN0176.2	Nonenzyme	NA	Regulatory_functions	Transcription_regulation	NA	No_transmembrane	No_splice_site
AN0177.2	Nonenzyme	NA	Translation	Immune_response	Secreted	No_transmembrane	No_splice_site
AN0178.2	Enzyme	NA	Transport_and_binding	Transporter	NA	Transmembrane	Secretion
AN0179.2	Enzyme	Isomerase_(EC_5.-.-.-)	Energy_metabolism	Growth_factor	Secreted	No_transmembrane	Mitochondrion
AN0180.2	Enzyme	Lyase_(EC_4.-.-.-)	Energy_metabolism	Growth_factor	Secreted	No_transmembrane	No_splice_site
AN0181.2	Enzyme	NA	Central_intermediary_metabolism	Growth_factor	Secreted	No_transmembrane	Mitochondrion
AN0182.2	Enzyme	NA	Translation	NA	Secreted	No_transmembrane	No_splice_site
AN0183.2	Enzyme	Isomerase_(EC_5.-.-.-)	Central_intermediary_metabolism	NA	Secreted	No_transmembrane	No_splice_site
AN0184.2	Nonenzyme	NA	Translation	Growth_factor	NA	No_transmembrane	No_splice_site
AN0185.2	Nonenzyme	NA	Translation	Transcription	Secreted	No_transmembrane	No_splice_site
AN0186.2	Nonenzyme	NA	Replication_and_transcription	Transcription	NA	No_transmembrane	No_splice_site
AN0187.2	Nonenzyme	NA	Regulatory_functions	Transcription_regulation	Secreted	No_transmembrane	No_splice_site
AN0188.2	Enzyme	Ligase_(EC_6.-.-.-)	Amino_acid_biosynthesis	Structural_protein	NA	No_transmembrane	No_splice_site
AN0189.2	Nonenzyme	NA	Translation	NA	NA	No_transmembrane	No_splice_site
AN0190.2	Enzyme	Isomerase_(EC_5.-.-.-)	Replication_and_transcription	Growth_factor	NA	No_transmembrane	No_splice_site
AN0191.2	Enzyme	NA	Central_intermediary_metabolism	Growth_factor	NA	No_transmembrane	Mitochondrion
AN0192.2	Nonenzyme	NA	Translation	Immune_response	Secreted	No_transmembrane	No_splice_site
AN0193.2	Enzyme	NA	Central_intermediary_metabolism	NA	NA	No_transmembrane	No_splice_site
AN0194.2	Enzyme	NA	Transport_and_binding	Immune_response	NA	No_transmembrane	No_splice_site
AN0195.2	Enzyme	Ligase_(EC_6.-.-.-)	Purines_and_pyrimidines	NA	NA	Transmembrane	No_splice_site
AN0196.2	Enzyme	NA	Translation	Growth_factor	Secreted	No_transmembrane	No_splice_site
AN0197.2	Enzyme	NA	Purines_and_pyrimidines	Transcription	NA	No_transmembrane	No_splice_site
AN0198.2	Enzyme	Ligase_(EC_6.-.-.-)	Energy_metabolism	Growth_factor	Secreted	No_transmembrane	Secretion
AN0199.2	Enzyme	Lyase_(EC_4.-.-.-)	Purines_and_pyrimidines	Immune_response	NA	No_transmembrane	No_splice_site
AN0200.2	Enzyme	Lyase_(EC_4.-.-.-)	Translation	Growth_factor	NA	No_transmembrane	No_splice_site
AN0201.2	Nonenzyme	NA	Transport_and_binding	Transporter	Secreted	Transmembrane	No_splice_site
AN0202.2	Enzyme	Lyase_(EC_4.-.-.-)	Biosynthesis_of_cofactors	NA	Secreted	No_transmembrane	No_splice_site
AN0203.2	Enzyme	NA	Energy_metabolism	Immune_response	NA	No_transmembrane	No_splice_site
AN0204.2	Enzyme	NA	Translation	NA	NA	No_transmembrane	No_splice_site
AN0205.2	Enzyme	Isomerase_(EC_5.-.-.-)	Energy_metabolism	Growth_factor	Secreted	No_transmembrane	Mitochondrion
AN0206.2	Enzyme	Lyase_(EC_4.-.-.-)	Biosynthesis_of_cofactors	NA	NA	No_transmembrane	No_splice_site
AN0207.2	Enzyme	NA	Cell_envelope	Immune_response	Secreted	No_transmembrane	Secretion
AN0208.2	Nonenzyme	NA	Biosynthesis_of_cofactors	Transporter	Secreted	Transmembrane	No_splice_site
AN0209.2	Nonenzyme	NA	Transport_and_binding	Transporter	NA	Transmembrane	No_splice_site
AN0210.2	Enzyme	Isomerase_(EC_5.-.-.-)	Purines_and_pyrimidines	Voltage-gated_ion_channel	NA	Transmembrane	No_splice_site
AN0211.2	Nonenzyme	NA	Amino_acid_biosynthesis	Growth_factor	NA	No_transmembrane	No_splice_site
AN0212.2	Enzyme	NA	Regulatory_functions	Transcription_regulation	NA	No_transmembrane	No_splice_site
AN0213.2	Nonenzyme	NA	Amino_acid_biosynthesis	NA	NA	No_transmembrane	No_splice_site
AN0214.2	Enzyme	Ligase_(EC_6.-.-.-)	Central_intermediary_metabolism	NA	NA	No_transmembrane	No_splice_site
AN0215.2	Enzyme	NA	Energy_metabolism	Growth_factor	NA	No_transmembrane	No_splice_site
AN0216.2	Enzyme	Lyase_(EC_4.-.-.-)	Amino_acid_biosynthesis	NA	Secreted	No_transmembrane	No_splice_site
AN0217.2	Nonenzyme	NA	Transport_and_binding	Transporter	NA	Transmembrane	No_splice_site
AN0218.2	Enzyme	NA	Transport_and_binding	Transporter	Secreted	Transmembrane	No_splice_site
AN0219.2	Enzyme	NA	Translation	NA	NA	No_transmembrane	No_splice_site
AN0220.2	Nonenzyme	NA	Regulatory_functions	NA	NA	No_transmembrane	Mitochondrion
AN0221.2	Enzyme	NA	Biosynthesis_of_cofactors	NA	NA	No_transmembrane	No_splice_site
AN0222.2	Enzyme	Isomerase_(EC_5.-.-.-)	Cell_envelope	NA	Secreted	Transmembrane	Secretion
AN0223.2	Enzyme	NA	Regulatory_functions	Transcription	Secreted	No_transmembrane	No_splice_site
AN0224.2	Enzyme	Ligase_(EC_6.-.-.-)	Central_intermediary_metabolism	NA	Secreted	No_transmembrane	No_splice_site
AN0225.2	Enzyme	Ligase_(EC_6.-.-.-)	Transport_and_binding	Ion_channel	Secreted	Transmembrane	No_splice_site
AN0226.2	Enzyme	Ligase_(EC_6.-.-.-)	Energy_metabolism	Transcription	Secreted	No_transmembrane	No_splice_site
AN0227.2	Enzyme	NA	Biosynthesis_of_cofactors	NA	Secreted	No_transmembrane	Mitochondrion
AN0228.2	Enzyme	Ligase_(EC_6.-.-.-)	Central_intermediary_metabolism	NA	NA	No_transmembrane	No_splice_site
AN0229.2	Enzyme	Lyase_(EC_4.-.-.-)	Transport_and_binding	Transporter	NA	Transmembrane	No_splice_site
AN0230.2	Nonenzyme	NA	Cell_envelope	Stress_response	Secreted	No_transmembrane	Secretion
AN0231.2	Enzyme	Lyase_(EC_4.-.-.-)	Cell_envelope	Hormone	Secreted	No_transmembrane	Secretion
AN0232.2	Enzyme	Lyase_(EC_4.-.-.-)	Translation	NA	NA	No_transmembrane	No_splice_site
AN0233.2	Nonenzyme	NA	Transport_and_binding	Transporter	Secreted	Transmembrane	No_splice_site
AN0234.2	Enzyme	NA	Biosynthesis_of_cofactors	NA	NA	No_transmembrane	No_splice_site
AN0235.2	Enzyme	Ligase_(EC_6.-.-.-)	Cell_envelope	Stress_response	NA	No_transmembrane	Secretion
AN0236.2	Enzyme	NA	Replication_and_transcription	NA	NA	No_transmembrane	No_splice_site
AN0237.2	Enzyme	Ligase_(EC_6.-.-.-)	Amino_acid_biosynthesis	NA	NA	No_transmembrane	No_splice_site
AN0238.2	Enzyme	Ligase_(EC_6.-.-.-)	Central_intermediary_metabolism	Immune_response	NA	Transmembrane	No_splice_site
AN0239.2	Enzyme	Ligase_(EC_6.-.-.-)	Amino_acid_biosynthesis	Structural_protein	NA	No_transmembrane	No_splice_site
AN0240.2	Enzyme	Lyase_(EC_4.-.-.-)	Energy_metabolism	NA	NA	No_transmembrane	No_splice_site
AN0241.2	Enzyme	NA	Energy_metabolism	Transcription_regulation	NA	No_transmembrane	No_splice_site
AN0242.2	Enzyme	Ligase_(EC_6.-.-.-)	Central_intermediary_metabolism	NA	NA	No_transmembrane	No_splice_site
AN0243.2	Enzyme	Isomerase_(EC_5.-.-.-)	Central_intermediary_metabolism	NA	NA	No_transmembrane	No_splice_site
AN0244.2	Enzyme	Lyase_(EC_4.-.-.-)	Biosynthesis_of_cofactors	NA	NA	No_transmembrane	No_splice_site
AN0245.2	Enzyme	NA	Cell_envelope	Immune_response	Secreted	No_transmembrane	Secretion
AN0246.2	Enzyme	Ligase_(EC_6.-.-.-)	Transport_and_binding	Transporter	Secreted	Transmembrane	Mitochondrion
AN0247.2	Enzyme	Ligase_(EC_6.-.-.-)	Amino_acid_biosynthesis	Growth_factor	NA	No_transmembrane	No_splice_site
AN0248.2	Enzyme	Lyase_(EC_4.-.-.-)	Cell_envelope	Hormone	NA	No_transmembrane	Secretion
AN0249.2	Enzyme	NA	Purines_and_pyrimidines	NA	NA	No_transmembrane	No_splice_site
AN0250.2	Nonenzyme	NA	Transport_and_binding	Transporter	NA	Transmembrane	No_splice_site
AN0251.2	Enzyme	Ligase_(EC_6.-.-.-)	Central_intermediary_metabolism	NA	NA	No_transmembrane	No_splice_site
AN0252.2	Enzyme	Lyase_(EC_4.-.-.-)	Energy_metabolism	NA	NA	No_transmembrane	Mitochondrion
AN0253.2	Enzyme	Ligase_(EC_6.-.-.-)	Regulatory_functions	Transcription	NA	No_transmembrane	No_splice_site
AN0254.2	Enzyme	NA	Cell_envelope	Voltage-gated_ion_channel	NA	Transmembrane	No_splice_site
AN0255.2	Nonenzyme	NA	Regulatory_functions	Growth_factor	NA	No_transmembrane	Mitochondrion
AN0256.2	Enzyme	Lyase_(EC_4.-.-.-)	Biosynthesis_of_cofactors	NA	NA	No_transmembrane	Mitochondrion
AN0257.2	Enzyme	Lyase_(EC_4.-.-.-)	Energy_metabolism	Transporter	NA	Transmembrane	No_splice_site
AN0258.2	Enzyme	Lyase_(EC_4.-.-.-)	Amino_acid_biosynthesis	Structural_protein	Secreted	No_transmembrane	No_splice_site
AN0259.2	Nonenzyme	NA	Amino_acid_biosynthesis	NA	NA	No_transmembrane	No_splice_site
AN0260.2	Enzyme	Isomerase_(EC_5.-.-.-)	Translation	NA	NA	No_transmembrane	No_splice_site
AN0261.2	Enzyme	NA	Purines_and_pyrimidines	NA	NA	No_transmembrane	No_splice_site
AN0262.2	Enzyme	NA	Energy_metabolism	Immune_response	Secreted	No_transmembrane	No_splice_site
AN0263.2	Enzyme	Ligase_(EC_6.-.-.-)	Energy_metabolism	Voltage-gated_ion_channel	NA	Transmembrane	Mitochondrion
AN0264.2	Enzyme	NA	Translation	Growth_factor	NA	No_transmembrane	No_splice_site
AN0265.2	Enzyme	NA	Purines_and_pyrimidines	Transcription_regulation	NA	No_transmembrane	No_splice_site
AN0266.2	Nonenzyme	NA	Regulatory_functions	Transcription_regulation	Secreted	No_transmembrane	No_splice_site
AN0267.2	Enzyme	NA	Energy_metabolism	Growth_factor	NA	No_transmembrane	Mitochondrion
AN0268.2	Enzyme	NA	Purines_and_pyrimidines	NA	NA	No_transmembrane	No_splice_site
AN0269.2	Enzyme	Hydrolase_(EC_3.-.-.-)	Cell_envelope	Hormone	NA	Transmembrane	Secretion
AN0270.2	Enzyme	NA	Energy_metabolism	Growth_factor	NA	No_transmembrane	No_splice_site
AN0271.2	Enzyme	NA	Cell_envelope	Growth_factor	NA	No_transmembrane	No_splice_site
AN0272.2	Enzyme	Lyase_(EC_4.-.-.-)	Central_intermediary_metabolism	NA	NA	No_transmembrane	No_splice_site
AN0273.2	Enzyme	NA	Regulatory_functions	Transcription	NA	No_transmembrane	No_splice_site
AN0274.2	Nonenzyme	NA	Replication_and_transcription	Transcription_regulation	NA	No_transmembrane	No_splice_site
AN0275.2	Nonenzyme	NA	Transport_and_binding	Transporter	NA	Transmembrane	Secretion
AN0276.2	Enzyme	NA	Cell_envelope	Ion_channel	NA	Transmembrane	No_splice_site
AN0277.2	Enzyme	Ligase_(EC_6.-.-.-)	Purines_and_pyrimidines	NA	NA	Transmembrane	Mitochondrion
AN0278.2	Nonenzyme	NA	Cell_envelope	Structural_protein	NA	No_transmembrane	Mitochondrion
AN0279.2	Nonenzyme	NA	Regulatory_functions	Growth_factor	NA	No_transmembrane	No_splice_site
AN0280.2	Enzyme	Ligase_(EC_6.-.-.-)	Biosynthesis_of_cofactors	NA	NA	No_transmembrane	No_splice_site
AN0281.2	Enzyme	Isomerase_(EC_5.-.-.-)	Biosynthesis_of_cofactors	Structural_protein	NA	No_transmembrane	Mitochondrion
AN0282.2	Enzyme	NA	Regulatory_functions	Transcription_regulation	Secreted	No_transmembrane	No_splice_site
AN0283.2	Enzyme	NA	Translation	Transcription	NA	No_transmembrane	Mitochondrion
AN0284.2	Enzyme	NA	Energy_metabolism	Transporter	Secreted	Transmembrane	No_splice_site
AN0285.2	Nonenzyme	NA	Translation	Voltage-gated_ion_channel	NA	Transmembrane	No_splice_site
AN0286.2	Enzyme	NA	Cell_envelope	Structural_protein	NA	No_transmembrane	Mitochondrion
AN0287.2	Enzyme	Ligase_(EC_6.-.-.-)	Purines_and_pyrimidines	NA	NA	No_transmembrane	No_splice_site
AN0288.2	Enzyme	NA	Central_intermediary_metabolism	NA	NA	No_transmembrane	No_splice_site
AN0289.2	Enzyme	Lyase_(EC_4.-.-.-)	Energy_metabolism	Growth_factor	NA	No_transmembrane	Secretion
AN0290.2	Enzyme	Lyase_(EC_4.-.-.-)	Energy_metabolism	NA	NA	No_transmembrane	No_splice_site
AN0291.2	Nonenzyme	NA	Amino_acid_biosynthesis	Growth_factor	Secreted	No_transmembrane	No_splice_site
AN0292.2	Enzyme	NA	Central_intermediary_metabolism	Transcription_regulation	NA	No_transmembrane	No_splice_site
AN0293.2	Enzyme	NA	Central_intermediary_metabolism	Growth_factor	NA	No_transmembrane	No_splice_site
AN0294.2	Enzyme	Ligase_(EC_6.-.-.-)	Transport_and_binding	Transporter	Secreted	Transmembrane	No_splice_site
AN0295.2	Enzyme	NA	Central_intermediary_metabolism	NA	NA	No_transmembrane	Mitochondrion
AN0296.2	Nonenzyme	NA	Replication_and_transcription	Transcription_regulation	NA	No_transmembrane	No_splice_site
AN0297.2	Enzyme	Lyase_(EC_4.-.-.-)	Energy_metabolism	Growth_factor	NA	No_transmembrane	No_splice_site
AN0298.2	Nonenzyme	NA	Cell_envelope	Growth_factor	NA	No_transmembrane	No_splice_site
AN0299.2	Enzyme	Isomerase_(EC_5.-.-.-)	Biosynthesis_of_cofactors	NA	NA	No_transmembrane	No_splice_site
AN0300.2	Enzyme	NA	Cell_envelope	Growth_factor	Secreted	No_transmembrane	Secretion
AN0301.2	Enzyme	NA	Cell_envelope	Immune_response	Secreted	Transmembrane	No_splice_site
AN0302.2	Enzyme	Isomerase_(EC_5.-.-.-)	Replication_and_transcription	Transcription_regulation	NA	No_transmembrane	Mitochondrion
AN0303.2	Enzyme	Ligase_(EC_6.-.-.-)	Central_intermediary_metabolism	Transporter	Secreted	Transmembrane	No_splice_site
AN0304.2	Enzyme	NA	Regulatory_functions	Transcription_regulation	Secreted	No_transmembrane	No_splice_site
AN0305.2	Enzyme	NA	Purines_and_pyrimidines	Immune_response	NA	No_transmembrane	No_splice_site
AN0306.2	Enzyme	NA	Amino_acid_biosynthesis	NA	NA	No_transmembrane	No_splice_site
AN0307.2	Enzyme	Lyase_(EC_4.-.-.-)	Biosynthesis_of_cofactors	NA	NA	No_transmembrane	Secretion
AN0308.2	Enzyme	Ligase_(EC_6.-.-.-)	Purines_and_pyrimidines	Transcription_regulation	NA	No_transmembrane	Mitochondrion
AN0309.2	Nonenzyme	NA	Translation	Transcription_regulation	Secreted	No_transmembrane	No_splice_site
AN0310.2	Enzyme	Hydrolase_(EC_3.-.-.-)	Central_intermediary_metabolism	NA	NA	No_transmembrane	Mitochondrion
AN0311.2	Enzyme	NA	Regulatory_functions	NA	Secreted	No_transmembrane	Mitochondrion
AN0312.2	Enzyme	Isomerase_(EC_5.-.-.-)	Biosynthesis_of_cofactors	NA	NA	No_transmembrane	No_splice_site
AN0313.2	Enzyme	NA	Energy_metabolism	Growth_factor	Secreted	No_transmembrane	Mitochondrion
AN0314.2	Enzyme	Ligase_(EC_6.-.-.-)	Amino_acid_biosynthesis	Transcription	NA	No_transmembrane	Mitochondrion
AN0315.2	Nonenzyme	NA	Cell_envelope	Stress_response	NA	Transmembrane	Secretion
AN0316.2	Enzyme	NA	Central_intermediary_metabolism	Growth_factor	NA	No_transmembrane	No_splice_site
AN0317.2	Nonenzyme	NA	Regulatory_functions	Growth_factor	NA	No_transmembrane	No_splice_site
AN0318.2	Enzyme	Ligase_(EC_6.-.-.-)	Transport_and_binding	Voltage-gated_ion_channel	Secreted	Transmembrane	No_splice_site
AN0319.2	Enzyme	Isomerase_(EC_5.-.-.-)	Translation	Growth_factor	NA	No_transmembrane	No_splice_site
AN0320.2	Enzyme	Ligase_(EC_6.-.-.-)	Purines_and_pyrimidines	Transcription	NA	No_transmembrane	No_splice_site
AN0321.2	Enzyme	Ligase_(EC_6.-.-.-)	Transport_and_binding	Voltage-gated_ion_channel	NA	Transmembrane	No_splice_site
AN0322.2	Enzyme	Lyase_(EC_4.-.-.-)	Energy_metabolism	Growth_factor	NA	No_transmembrane	No_splice_site
AN0323.2	Enzyme	NA	Amino_acid_biosynthesis	NA	NA	No_transmembrane	No_splice_site
AN0324.2	Enzyme	NA	Amino_acid_biosynthesis	Growth_factor	NA	Transmembrane	No_splice_site
AN0325.2	Enzyme	Lyase_(EC_4.-.-.-)	Energy_metabolism	Structural_protein	Secreted	No_transmembrane	Mitochondrion
AN0326.2	Nonenzyme	NA	Biosynthesis_of_cofactors	NA	NA	No_transmembrane	No_splice_site
AN0327.2	Enzyme	Ligase_(EC_6.-.-.-)	Translation	NA	NA	No_transmembrane	No_splice_site
AN0328.2	Enzyme	NA	Regulatory_functions	Transcription_regulation	NA	No_transmembrane	No_splice_site
AN0329.2	Nonenzyme	NA	Regulatory_functions	Transcription	Secreted	No_transmembrane	No_splice_site
AN0330.2	Enzyme	Lyase_(EC_4.-.-.-)	Central_intermediary_metabolism	NA	NA	No_transmembrane	No_splice_site
AN0331.2	Enzyme	NA	Amino_acid_biosynthesis	NA	Secreted	No_transmembrane	No_splice_site
AN0332.2	Nonenzyme	NA	Translation	Transporter	Secreted	Transmembrane	No_splice_site
AN0333.2	Enzyme	Lyase_(EC_4.-.-.-)	Purines_and_pyrimidines	Cation_channel	Secreted	No_transmembrane	No_splice_site
AN0334.2	Enzyme	NA	Replication_and_transcription	Hormone	NA	No_transmembrane	No_splice_site
AN0335.2	Enzyme	NA	Translation	Growth_factor	Secreted	No_transmembrane	No_splice_site
AN0336.2	Nonenzyme	NA	Replication_and_transcription	Growth_factor	NA	No_transmembrane	No_splice_site
AN0337.2	Enzyme	NA	Energy_metabolism	NA	NA	No_transmembrane	No_splice_site
AN0338.2	Enzyme	Ligase_(EC_6.-.-.-)	Purines_and_pyrimidines	NA	NA	Transmembrane	No_splice_site
AN0339.2	Enzyme	NA	Regulatory_functions	Transcription	NA	No_transmembrane	Mitochondrion
AN0340.2	Enzyme	NA	Regulatory_functions	Transcription_regulation	NA	No_transmembrane	No_splice_site
AN0341.2	Nonenzyme	NA	Replication_and_transcription	Transcription_regulation	Secreted	No_transmembrane	No_splice_site
AN0342.2	Nonenzyme	NA	Translation	Growth_factor	Secreted	No_transmembrane	No_splice_site
AN0343.2	Nonenzyme	NA	Replication_and_transcription	Growth_factor	NA	No_transmembrane	Mitochondrion
AN0344.2	Enzyme	Ligase_(EC_6.-.-.-)	Central_intermediary_metabolism	Growth_factor	NA	No_transmembrane	No_splice_site
AN0345.2	Enzyme	Ligase_(EC_6.-.-.-)	Amino_acid_biosynthesis	NA	NA	No_transmembrane	No_splice_site
AN0346.2	Enzyme	NA	Biosynthesis_of_cofactors	NA	NA	No_transmembrane	No_splice_site
AN0347.2	Enzyme	Lyase_(EC_4.-.-.-)	Energy_metabolism	Growth_factor	NA	No_transmembrane	No_splice_site
AN0348.2	Enzyme	Ligase_(EC_6.-.-.-)	Replication_and_transcription	Transcription_regulation	NA	No_transmembrane	No_splice_site
AN0349.2	Enzyme	Ligase_(EC_6.-.-.-)	Central_intermediary_metabolism	NA	NA	No_transmembrane	Mitochondrion
AN0350.2	Nonenzyme	NA	Regulatory_functions	Transcription	NA	No_transmembrane	No_splice_site
AN0351.2	Enzyme	Isomerase_(EC_5.-.-.-)	Central_intermediary_metabolism	NA	NA	No_transmembrane	No_splice_site
AN0352.2	Enzyme	Ligase_(EC_6.-.-.-)	Biosynthesis_of_cofactors	Cation_channel	NA	Transmembrane	No_splice_site
AN0353.2	Enzyme	NA	Purines_and_pyrimidines	NA	NA	No_transmembrane	No_splice_site
AN0354.2	Enzyme	NA	Central_intermediary_metabolism	Growth_factor	NA	No_transmembrane	No_splice_site
AN0355.2	Nonenzyme	NA	Regulatory_functions	Transcription	NA	No_transmembrane	Mitochondrion
AN0356.2	Enzyme	Isomerase_(EC_5.-.-.-)	Purines_and_pyrimidines	Growth_factor	NA	Transmembrane	No_splice_site
AN0357.2	Enzyme	Isomerase_(EC_5.-.-.-)	Purines_and_pyrimidines	Growth_factor	NA	Transmembrane	Mitochondrion
AN0358.2	Enzyme	NA	Biosynthesis_of_cofactors	NA	NA	No_transmembrane	Mitochondrion
AN0359.2	Enzyme	Ligase_(EC_6.-.-.-)	Central_intermediary_metabolism	NA	NA	No_transmembrane	No_splice_site
AN0360.2	Nonenzyme	NA	Regulatory_functions	Transcription_regulation	Secreted	No_transmembrane	No_splice_site
AN0361.2	Enzyme	Ligase_(EC_6.-.-.-)	Regulatory_functions	Transcription_regulation	NA	No_transmembrane	No_splice_site
AN0362.2	Nonenzyme	NA	Cell_envelope	Stress_response	Secreted	No_transmembrane	Secretion
AN0363.2	Nonenzyme	NA	Translation	Transcription_regulation	NA	No_transmembrane	No_splice_site
AN0364.2	Enzyme	NA	Biosynthesis_of_cofactors	NA	Secreted	No_transmembrane	No_splice_site
AN0365.2	Nonenzyme	NA	Translation	Growth_factor	Secreted	No_transmembrane	No_splice_site
AN0366.2	Nonenzyme	NA	Transport_and_binding	Transporter	NA	Transmembrane	No_splice_site
AN0367.2	Nonenzyme	NA	Purines_and_pyrimidines	Transporter	Secreted	Transmembrane	Secretion
AN0368.2	Enzyme	Ligase_(EC_6.-.-.-)	Purines_and_pyrimidines	NA	NA	No_transmembrane	No_splice_site
AN0369.2	Enzyme	NA	Central_intermediary_metabolism	NA	NA	No_transmembrane	No_splice_site
AN0370.2	Enzyme	NA	Translation	Voltage-gated_ion_channel	NA	No_transmembrane	No_splice_site
AN0371.2	Enzyme	Ligase_(EC_6.-.-.-)	Transport_and_binding	NA	NA	Transmembrane	No_splice_site
AN0372.2	Nonenzyme	NA	Transport_and_binding	Transporter	NA	Transmembrane	Mitochondrion
AN0373.2	Enzyme	NA	Biosynthesis_of_cofactors	NA	NA	No_transmembrane	No_splice_site
AN0374.2	Nonenzyme	NA	Transport_and_binding	Transporter	Secreted	Transmembrane	No_splice_site
AN0375.2	Nonenzyme	NA	Transport_and_binding	Transporter	Secreted	Transmembrane	No_splice_site
AN0376.2	Enzyme	Ligase_(EC_6.-.-.-)	Amino_acid_biosynthesis	NA	NA	No_transmembrane	Secretion
AN0377.2	Enzyme	Lyase_(EC_4.-.-.-)	Amino_acid_biosynthesis	NA	NA	No_transmembrane	Mitochondrion
AN0378.2	Enzyme	Isomerase_(EC_5.-.-.-)	Energy_metabolism	Immune_response	NA	No_transmembrane	No_splice_site
AN0379.2	Nonenzyme	NA	Cell_envelope	Receptor	Secreted	Transmembrane	Mitochondrion
AN0380.2	Enzyme	NA	Central_intermediary_metabolism	NA	NA	No_transmembrane	No_splice_site
AN0381.2	Enzyme	Lyase_(EC_4.-.-.-)	Energy_metabolism	NA	NA	No_transmembrane	No_splice_site
AN0382.2	Nonenzyme	NA	Transport_and_binding	Transporter	NA	Transmembrane	No_splice_site
AN0383.2	Enzyme	NA	Central_intermediary_metabolism	NA	NA	No_transmembrane	No_splice_site
AN0384.2	Nonenzyme	NA	Regulatory_functions	Transcription	NA	No_transmembrane	Mitochondrion
AN0385.2	Enzyme	Lyase_(EC_4.-.-.-)	Central_intermediary_metabolism	NA	NA	No_transmembrane	No_splice_site
AN0386.2	Nonenzyme	NA	Transport_and_binding	Transporter	Secreted	Transmembrane	Secretion
AN0387.2	Enzyme	Ligase_(EC_6.-.-.-)	Central_intermediary_metabolism	NA	NA	No_transmembrane	No_splice_site
AN0388.2	Enzyme	NA	Central_intermediary_metabolism	NA	NA	No_transmembrane	No_splice_site
AN0389.2	Nonenzyme	NA	Regulatory_functions	Growth_factor	Secreted	No_transmembrane	No_splice_site
AN0390.2	Enzyme	NA	Central_intermediary_metabolism	Growth_factor	Secreted	No_transmembrane	No_splice_site
AN0391.2	Enzyme	Ligase_(EC_6.-.-.-)	Central_intermediary_metabolism	Structural_protein	NA	No_transmembrane	No_splice_site
AN0392.2	Enzyme	NA	Cell_envelope	Immune_response	Secreted	No_transmembrane	Secretion
AN0393.2	Enzyme	Ligase_(EC_6.-.-.-)	Cell_envelope	Hormone	Secreted	Transmembrane	Secretion
AN0394.2	Enzyme	Isomerase_(EC_5.-.-.-)	Central_intermediary_metabolism	NA	NA	No_transmembrane	No_splice_site
AN0395.2	Enzyme	Lyase_(EC_4.-.-.-)	Cell_envelope	Stress_response	NA	No_transmembrane	Secretion
AN0396.2	Nonenzyme	NA	Replication_and_transcription	Transcription	NA	No_transmembrane	No_splice_site
AN0397.2	Nonenzyme	NA	Translation	Growth_factor	Secreted	No_transmembrane	No_splice_site
AN0398.2	Enzyme	NA	Biosynthesis_of_cofactors	Voltage-gated_ion_channel	Secreted	No_transmembrane	No_splice_site
AN0399.2	Nonenzyme	NA	Transport_and_binding	Transporter	NA	Transmembrane	Mitochondrion
AN0400.2	Nonenzyme	NA	Translation	Transcription_regulation	Secreted	No_transmembrane	No_splice_site
AN0401.2	Enzyme	NA	Energy_metabolism	Growth_factor	Secreted	No_transmembrane	Mitochondrion
AN0402.2	Enzyme	Isomerase_(EC_5.-.-.-)	Cell_envelope	Immune_response	Secreted	No_transmembrane	Secretion
AN0403.2	Enzyme	Ligase_(EC_6.-.-.-)	Central_intermediary_metabolism	NA	NA	No_transmembrane	Mitochondrion
AN0404.2	Enzyme	NA	Transport_and_binding	Transporter	Secreted	Transmembrane	No_splice_site
AN0405.2	Nonenzyme	NA	Energy_metabolism	Transporter	Secreted	Transmembrane	Secretion
AN0406.2	Enzyme	NA	Biosynthesis_of_cofactors	Transcription	NA	No_transmembrane	Mitochondrion
AN0407.2	Enzyme	Ligase_(EC_6.-.-.-)	Translation	Structural_protein	NA	No_transmembrane	No_splice_site
AN0408.2	Enzyme	NA	Cell_envelope	Cation_channel	Secreted	Transmembrane	No_splice_site
AN0409.2	Enzyme	NA	Central_intermediary_metabolism	Structural_protein	NA	No_transmembrane	No_splice_site
AN0410.2	Enzyme	Isomerase_(EC_5.-.-.-)	Amino_acid_biosynthesis	NA	NA	No_transmembrane	No_splice_site
AN0411.2	Enzyme	Ligase_(EC_6.-.-.-)	Energy_metabolism	NA	NA	No_transmembrane	Secretion
AN0412.2	Nonenzyme	NA	Regulatory_functions	Transcription	NA	No_transmembrane	Mitochondrion
AN0413.2	Nonenzyme	NA	Translation	Growth_factor	NA	No_transmembrane	No_splice_site
AN0414.2	Enzyme	Ligase_(EC_6.-.-.-)	Regulatory_functions	NA	NA	No_transmembrane	No_splice_site
AN0415.2	Enzyme	Isomerase_(EC_5.-.-.-)	Cell_envelope	Voltage-gated_ion_channel	NA	Transmembrane	No_splice_site
AN0416.2	Nonenzyme	NA	Transport_and_binding	Transporter	NA	Transmembrane	Secretion
AN0417.2	Enzyme	Lyase_(EC_4.-.-.-)	Transport_and_binding	Voltage-gated_ion_channel	Secreted	Transmembrane	Mitochondrion
AN0418.2	Nonenzyme	NA	Transport_and_binding	Transporter	NA	Transmembrane	No_splice_site
AN0419.2	Nonenzyme	NA	Translation	Transcription_regulation	NA	No_transmembrane	No_splice_site
AN0420.2	Enzyme	NA	Energy_metabolism	Growth_factor	Secreted	No_transmembrane	No_splice_site
AN0421.2	Nonenzyme	NA	Regulatory_functions	Growth_factor	NA	No_transmembrane	No_splice_site
AN0422.2	Enzyme	NA	Regulatory_functions	Transcription_regulation	NA	No_transmembrane	No_splice_site
AN0423.2	Enzyme	Ligase_(EC_6.-.-.-)	Amino_acid_biosynthesis	NA	NA	No_transmembrane	No_splice_site
AN0424.2	Enzyme	Ligase_(EC_6.-.-.-)	Translation	Transcription	Secreted	No_transmembrane	Mitochondrion
AN0425.2	Enzyme	NA	Cell_envelope	NA	NA	No_transmembrane	No_splice_site
AN0426.2	Enzyme	Ligase_(EC_6.-.-.-)	Cell_envelope	Structural_protein	NA	Transmembrane	Mitochondrion
AN0427.2	Enzyme	Ligase_(EC_6.-.-.-)	Central_intermediary_metabolism	NA	NA	No_transmembrane	No_splice_site
AN0428.2	Enzyme	Ligase_(EC_6.-.-.-)	Central_intermediary_metabolism	NA	NA	No_transmembrane	Mitochondrion
AN0429.2	Nonenzyme	NA	Translation	Growth_factor	NA	No_transmembrane	No_splice_site
AN0430.2	Enzyme	Lyase_(EC_4.-.-.-)	Biosynthesis_of_cofactors	NA	NA	No_transmembrane	No_splice_site
AN0431.2	Enzyme	Ligase_(EC_6.-.-.-)	Regulatory_functions	Transcription_regulation	NA	No_transmembrane	No_splice_site
AN0432.2	Enzyme	Ligase_(EC_6.-.-.-)	Central_intermediary_metabolism	Immune_response	NA	No_transmembrane	Mitochondrion
AN0433.2	Enzyme	NA	Translation	Structural_protein	NA	No_transmembrane	No_splice_site
AN0434.2	Enzyme	Lyase_(EC_4.-.-.-)	Amino_acid_biosynthesis	NA	NA	No_transmembrane	No_splice_site
AN0435.2	Nonenzyme	NA	Translation	Structural_protein	NA	No_transmembrane	Mitochondrion
AN0436.2	Nonenzyme	NA	Translation	NA	NA	No_transmembrane	No_splice_site
AN0437.2	Enzyme	NA	Regulatory_functions	Transcription_regulation	NA	No_transmembrane	No_splice_site
AN0438.2	Enzyme	NA	Translation	NA	Secreted	No_transmembrane	Mitochondrion
AN0439.2	Enzyme	Ligase_(EC_6.-.-.-)	Central_intermediary_metabolism	Transcription_regulation	NA	No_transmembrane	No_splice_site
AN0440.2	Enzyme	Ligase_(EC_6.-.-.-)	Replication_and_transcription	Transcription_regulation	NA	No_transmembrane	No_splice_site
AN0441.2	Nonenzyme	NA	Transport_and_binding	Transcription_regulation	Secreted	No_transmembrane	Mitochondrion
AN0442.2	Enzyme	NA	Translation	Transcription_regulation	Secreted	No_transmembrane	No_splice_site
AN0443.2	Enzyme	Lyase_(EC_4.-.-.-)	Central_intermediary_metabolism	Growth_factor	NA	No_transmembrane	No_splice_site
AN0444.2	Enzyme	Ligase_(EC_6.-.-.-)	Purines_and_pyrimidines	NA	NA	No_transmembrane	Mitochondrion
AN0445.2	Nonenzyme	NA	Translation	Structural_protein	NA	No_transmembrane	No_splice_site
AN0446.2	Enzyme	NA	Translation	Transcription_regulation	NA	No_transmembrane	No_splice_site
AN0447.2	Enzyme	Ligase_(EC_6.-.-.-)	Central_intermediary_metabolism	Growth_factor	NA	No_transmembrane	Mitochondrion
AN0448.2	Nonenzyme	NA	Translation	Transcription_regulation	Secreted	No_transmembrane	No_splice_site
AN0449.2	Enzyme	Ligase_(EC_6.-.-.-)	Purines_and_pyrimidines	Transcription	NA	No_transmembrane	Mitochondrion
AN0450.2	Enzyme	Ligase_(EC_6.-.-.-)	Amino_acid_biosynthesis	NA	NA	No_transmembrane	Mitochondrion
AN0451.2	Enzyme	NA	Energy_metabolism	Growth_factor	NA	Transmembrane	Secretion
AN0452.2	Enzyme	NA	Cell_envelope	Immune_response	Secreted	No_transmembrane	Secretion
AN0453.2	Nonenzyme	NA	Regulatory_functions	Transcription_regulation	Secreted	No_transmembrane	No_splice_site
AN0454.2	Enzyme	Ligase_(EC_6.-.-.-)	Amino_acid_biosynthesis	NA	Secreted	No_transmembrane	Mitochondrion
AN0455.2	Enzyme	NA	Purines_and_pyrimidines	Signal_transducer	NA	Transmembrane	Mitochondrion
AN0456.2	Enzyme	NA	Translation	Growth_factor	NA	Transmembrane	No_splice_site
AN0457.2	Nonenzyme	NA	Cell_envelope	Hormone	Secreted	No_transmembrane	Secretion
AN0458.2	Enzyme	NA	Central_intermediary_metabolism	NA	NA	No_transmembrane	Mitochondrion
AN0459.2	Enzyme	NA	Purines_and_pyrimidines	Growth_factor	NA	No_transmembrane	Mitochondrion
AN0460.2	Enzyme	NA	Replication_and_transcription	Transcription_regulation	NA	No_transmembrane	No_splice_site
AN0461.2	Nonenzyme	NA	Regulatory_functions	Growth_factor	NA	No_transmembrane	No_splice_site
AN0462.2	Enzyme	Isomerase_(EC_5.-.-.-)	Replication_and_transcription	NA	NA	No_transmembrane	No_splice_site
AN0463.2	Enzyme	Ligase_(EC_6.-.-.-)	Purines_and_pyrimidines	Structural_protein	NA	No_transmembrane	Secretion
AN0464.2	Enzyme	NA	Central_intermediary_metabolism	NA	Secreted	No_transmembrane	Mitochondrion
AN0465.2	Nonenzyme	NA	Translation	Transcription	NA	No_transmembrane	No_splice_site
AN0466.2	Enzyme	NA	Energy_metabolism	Transporter	NA	Transmembrane	No_splice_site
AN0467.2	Nonenzyme	NA	Translation	Transcription_regulation	Secreted	No_transmembrane	No_splice_site
AN0468.2	Nonenzyme	NA	Translation	Transcription_regulation	Secreted	No_transmembrane	No_splice_site
AN0469.2	Nonenzyme	NA	Transport_and_binding	Transporter	NA	Transmembrane	No_splice_site
AN0470.2	Enzyme	Isomerase_(EC_5.-.-.-)	Central_intermediary_metabolism	Transcription	Secreted	No_transmembrane	Mitochondrion
AN0471.2	Nonenzyme	NA	Transport_and_binding	Transporter	NA	Transmembrane	No_splice_site
AN0472.2	Enzyme	Ligase_(EC_6.-.-.-)	Cell_envelope	Structural_protein	Secreted	No_transmembrane	Secretion
AN0473.2	Nonenzyme	NA	Transport_and_binding	Transporter	NA	Transmembrane	No_splice_site
AN0474.2	Enzyme	Ligase_(EC_6.-.-.-)	Energy_metabolism	NA	NA	No_transmembrane	No_splice_site
AN0475.2	Nonenzyme	NA	Regulatory_functions	Transcription	NA	No_transmembrane	No_splice_site
AN0476.2	Enzyme	NA	Translation	Growth_factor	NA	No_transmembrane	Mitochondrion
AN0477.2	Enzyme	NA	Central_intermediary_metabolism	NA	NA	No_transmembrane	No_splice_site
AN0478.2	Enzyme	NA	Translation	NA	NA	No_transmembrane	No_splice_site
AN0479.2	Enzyme	Hydrolase_(EC_3.-.-.-)	Central_intermediary_metabolism	NA	NA	No_transmembrane	No_splice_site
AN0480.2	Enzyme	NA	Biosynthesis_of_cofactors	NA	NA	No_transmembrane	No_splice_site
AN0481.2	Enzyme	Ligase_(EC_6.-.-.-)	Amino_acid_biosynthesis	Structural_protein	NA	No_transmembrane	Secretion
AN0482.2	Enzyme	NA	Central_intermediary_metabolism	NA	NA	No_transmembrane	No_splice_site
AN0483.2	Enzyme	NA	Energy_metabolism	Immune_response	Secreted	No_transmembrane	Mitochondrion
AN0484.2	Enzyme	Hydrolase_(EC_3.-.-.-)	Cell_envelope	Immune_response	Secreted	No_transmembrane	Secretion
AN0485.2	Enzyme	NA	Amino_acid_biosynthesis	NA	NA	No_transmembrane	No_splice_site
AN0486.2	Enzyme	NA	Cell_envelope	NA	NA	Transmembrane	Secretion
AN0487.2	Enzyme	Lyase_(EC_4.-.-.-)	Central_intermediary_metabolism	Growth_factor	NA	No_transmembrane	No_splice_site
AN0488.2	Enzyme	Lyase_(EC_4.-.-.-)	Central_intermediary_metabolism	NA	NA	No_transmembrane	No_splice_site
AN0489.2	Nonenzyme	NA	Transport_and_binding	Transporter	Secreted	Transmembrane	No_splice_site
AN0490.2	Enzyme	Lyase_(EC_4.-.-.-)	Energy_metabolism	NA	NA	No_transmembrane	No_splice_site
AN0491.2	Enzyme	NA	Central_intermediary_metabolism	Immune_response	NA	No_transmembrane	No_splice_site
AN0492.2	Enzyme	NA	Cell_envelope	Immune_response	Secreted	Transmembrane	Secretion
AN0493.2	Nonenzyme	NA	Cell_envelope	Immune_response	Secreted	No_transmembrane	Secretion
AN0494.2	Enzyme	Hydrolase_(EC_3.-.-.-)	Cell_envelope	Immune_response	Secreted	No_transmembrane	Secretion
AN0495.2	Enzyme	Lyase_(EC_4.-.-.-)	Energy_metabolism	NA	NA	No_transmembrane	No_splice_site
AN0496.2	Nonenzyme	NA	Transport_and_binding	Transporter	NA	Transmembrane	No_splice_site
AN0497.2	Nonenzyme	NA	Transport_and_binding	Transporter	NA	Transmembrane	No_splice_site
AN0498.2	Nonenzyme	NA	Transport_and_binding	Transporter	NA	Transmembrane	No_splice_site
AN0499.2	Enzyme	NA	Cell_envelope	Hormone	Secreted	No_transmembrane	Secretion
AN0500.2	Enzyme	NA	Transport_and_binding	Transporter	NA	Transmembrane	Secretion
AN0501.2	Nonenzyme	NA	Transport_and_binding	Transporter	NA	Transmembrane	No_splice_site
AN0502.2	Enzyme	Ligase_(EC_6.-.-.-)	Cell_envelope	NA	NA	Transmembrane	Secretion
AN0503.2	Enzyme	Lyase_(EC_4.-.-.-)	Central_intermediary_metabolism	NA	NA	No_transmembrane	No_splice_site
AN0504.2	Enzyme	Ligase_(EC_6.-.-.-)	Central_intermediary_metabolism	NA	NA	No_transmembrane	No_splice_site
AN0505.2	Nonenzyme	NA	Regulatory_functions	Growth_factor	NA	No_transmembrane	No_splice_site
AN0506.2	Nonenzyme	NA	Translation	Growth_factor	Secreted	No_transmembrane	No_splice_site
AN0507.2	Enzyme	Isomerase_(EC_5.-.-.-)	Transport_and_binding	Transcription	NA	No_transmembrane	No_splice_site
AN0508.2	Enzyme	NA	Central_intermediary_metabolism	Growth_factor	Secreted	No_transmembrane	Mitochondrion
AN0509.2	Enzyme	Ligase_(EC_6.-.-.-)	Biosynthesis_of_cofactors	Structural_protein	NA	No_transmembrane	Secretion
AN0510.2	Enzyme	Lyase_(EC_4.-.-.-)	Cell_envelope	Immune_response	Secreted	No_transmembrane	Secretion
AN0511.2	Nonenzyme	NA	Cell_envelope	Stress_response	Secreted	No_transmembrane	Secretion
AN0512.2	Nonenzyme	NA	Translation	Growth_factor	NA	No_transmembrane	No_splice_site
AN0513.2	Enzyme	Lyase_(EC_4.-.-.-)	Central_intermediary_metabolism	Transcription_regulation	Secreted	No_transmembrane	No_splice_site
AN0514.2	Enzyme	NA	Translation	Growth_factor	NA	No_transmembrane	No_splice_site
AN0515.2	Enzyme	Lyase_(EC_4.-.-.-)	Energy_metabolism	Growth_factor	NA	No_transmembrane	No_splice_site
AN0516.2	Enzyme	Hydrolase_(EC_3.-.-.-)	Central_intermediary_metabolism	Transcription	NA	No_transmembrane	No_splice_site
AN0517.2	Enzyme	Hydrolase_(EC_3.-.-.-)	Cell_envelope	Structural_protein	NA	No_transmembrane	Secretion
AN0518.2	Enzyme	Lyase_(EC_4.-.-.-)	Central_intermediary_metabolism	Transcription	NA	No_transmembrane	No_splice_site
AN0519.2	Enzyme	NA	Energy_metabolism	NA	Secreted	No_transmembrane	No_splice_site
AN0520.2	Enzyme	Isomerase_(EC_5.-.-.-)	Central_intermediary_metabolism	NA	Secreted	No_transmembrane	Mitochondrion
AN0521.2	Enzyme	Lyase_(EC_4.-.-.-)	Energy_metabolism	NA	NA	No_transmembrane	No_splice_site
AN0522.2	Enzyme	NA	Central_intermediary_metabolism	Transcription	Secreted	No_transmembrane	No_splice_site
AN0523.2	Enzyme	Ligase_(EC_6.-.-.-)	Biosynthesis_of_cofactors	NA	NA	No_transmembrane	No_splice_site
AN0524.2	Enzyme	Lyase_(EC_4.-.-.-)	Translation	Growth_factor	NA	No_transmembrane	Mitochondrion
AN0525.2	Enzyme	NA	Translation	NA	NA	No_transmembrane	No_splice_site
AN0526.2	Enzyme	Lyase_(EC_4.-.-.-)	Central_intermediary_metabolism	NA	NA	No_transmembrane	No_splice_site
AN0527.2	Enzyme	NA	Energy_metabolism	Growth_factor	NA	No_transmembrane	No_splice_site
AN0528.2	Nonenzyme	NA	Transport_and_binding	Transporter	Secreted	Transmembrane	No_splice_site
AN0529.2	Enzyme	Lyase_(EC_4.-.-.-)	Biosynthesis_of_cofactors	Growth_factor	NA	No_transmembrane	Mitochondrion
AN0530.2	Enzyme	Ligase_(EC_6.-.-.-)	Cell_envelope	NA	NA	Transmembrane	No_splice_site
AN0531.2	Nonenzyme	NA	Regulatory_functions	Transcription_regulation	Secreted	No_transmembrane	No_splice_site
AN0532.2	Enzyme	Lyase_(EC_4.-.-.-)	Biosynthesis_of_cofactors	NA	NA	No_transmembrane	No_splice_site
AN0533.2	Enzyme	NA	Amino_acid_biosynthesis	NA	NA	No_transmembrane	No_splice_site
AN0534.2	Enzyme	NA	Energy_metabolism	NA	NA	No_transmembrane	No_splice_site
AN0535.2	Nonenzyme	NA	Translation	Transcription_regulation	Secreted	No_transmembrane	No_splice_site
AN0536.2	Enzyme	Lyase_(EC_4.-.-.-)	Energy_metabolism	NA	NA	No_transmembrane	No_splice_site
AN0537.2	Nonenzyme	NA	Translation	Growth_factor	Secreted	No_transmembrane	Mitochondrion
AN0538.2	Enzyme	NA	Energy_metabolism	Growth_factor	NA	No_transmembrane	No_splice_site
AN0539.2	Enzyme	Ligase_(EC_6.-.-.-)	Translation	NA	NA	No_transmembrane	No_splice_site
AN0540.2	Enzyme	NA	Energy_metabolism	NA	NA	No_transmembrane	No_splice_site
AN0541.2	Enzyme	NA	Amino_acid_biosynthesis	Structural_protein	NA	No_transmembrane	No_splice_site
AN0542.2	Enzyme	Ligase_(EC_6.-.-.-)	Central_intermediary_metabolism	NA	NA	No_transmembrane	No_splice_site
AN0543.2	Enzyme	Hydrolase_(EC_3.-.-.-)	Cell_envelope	Stress_response	Secreted	Transmembrane	Secretion
AN0544.2	Enzyme	Ligase_(EC_6.-.-.-)	Central_intermediary_metabolism	Growth_factor	Secreted	No_transmembrane	No_splice_site
AN0545.2	Nonenzyme	NA	Translation	Transcription_regulation	Secreted	No_transmembrane	No_splice_site
AN0546.2	Enzyme	NA	Energy_metabolism	Immune_response	Secreted	No_transmembrane	No_splice_site
AN0547.2	Nonenzyme	NA	Transport_and_binding	Transporter	NA	Transmembrane	No_splice_site
AN0548.2	Enzyme	Lyase_(EC_4.-.-.-)	Energy_metabolism	Growth_factor	NA	No_transmembrane	No_splice_site
AN0549.2	Enzyme	NA	Cell_envelope	Structural_protein	Secreted	Transmembrane	Secretion
AN0550.2	Enzyme	Lyase_(EC_4.-.-.-)	Cell_envelope	NA	NA	No_transmembrane	Secretion
AN0551.2	Enzyme	Ligase_(EC_6.-.-.-)	Cell_envelope	NA	NA	Transmembrane	No_splice_site
AN0552.2	Nonenzyme	NA	Central_intermediary_metabolism	Growth_factor	NA	No_transmembrane	No_splice_site
AN0553.2	Enzyme	Lyase_(EC_4.-.-.-)	Energy_metabolism	NA	NA	No_transmembrane	No_splice_site
AN0554.2	Enzyme	Ligase_(EC_6.-.-.-)	Central_intermediary_metabolism	NA	NA	No_transmembrane	No_splice_site
AN0555.2	Enzyme	Lyase_(EC_4.-.-.-)	Central_intermediary_metabolism	NA	NA	No_transmembrane	No_splice_site
AN0556.2	Enzyme	Ligase_(EC_6.-.-.-)	Regulatory_functions	Growth_factor	NA	No_transmembrane	No_splice_site
AN0557.2	Enzyme	NA	Central_intermediary_metabolism	Transcription_regulation	NA	No_transmembrane	No_splice_site
AN0558.2	Enzyme	NA	Central_intermediary_metabolism	NA	Secreted	No_transmembrane	Secretion
AN0559.2	Enzyme	NA	Energy_metabolism	Growth_factor	NA	Transmembrane	Secretion
AN0560.2	Enzyme	Ligase_(EC_6.-.-.-)	Translation	NA	NA	No_transmembrane	Mitochondrion
AN0561.2	Enzyme	Lyase_(EC_4.-.-.-)	Central_intermediary_metabolism	NA	NA	No_transmembrane	Mitochondrion
AN0562.2	Enzyme	NA	Biosynthesis_of_cofactors	NA	NA	No_transmembrane	No_splice_site
AN0563.2	Enzyme	NA	Purines_and_pyrimidines	NA	Secreted	No_transmembrane	Mitochondrion
AN0564.2	Enzyme	Hydrolase_(EC_3.-.-.-)	Cell_envelope	Immune_response	NA	No_transmembrane	Secretion
AN0565.2	Enzyme	Ligase_(EC_6.-.-.-)	Amino_acid_biosynthesis	Structural_protein	NA	No_transmembrane	No_splice_site
AN0566.2	Enzyme	NA	Purines_and_pyrimidines	Ion_channel	NA	Transmembrane	Mitochondrion
AN0567.2	Enzyme	Lyase_(EC_4.-.-.-)	Energy_metabolism	NA	NA	No_transmembrane	No_splice_site
AN0568.2	Enzyme	NA	Purines_and_pyrimidines	Cation_channel	NA	No_transmembrane	No_splice_site
AN0569.2	Enzyme	NA	Regulatory_functions	Transcription	NA	No_transmembrane	No_splice_site
AN0570.2	Enzyme	NA	Translation	Structural_protein	NA	No_transmembrane	Mitochondrion
AN0571.2	Nonenzyme	NA	Translation	Growth_factor	NA	Transmembrane	No_splice_site
AN0572.2	Enzyme	Isomerase_(EC_5.-.-.-)	Purines_and_pyrimidines	Growth_factor	NA	No_transmembrane	No_splice_site
AN0573.2	Enzyme	Ligase_(EC_6.-.-.-)	Regulatory_functions	Transcription_regulation	NA	No_transmembrane	Mitochondrion
AN0574.2	Enzyme	NA	Energy_metabolism	Growth_factor	NA	No_transmembrane	Mitochondrion
AN0575.2	Enzyme	NA	Purines_and_pyrimidines	NA	NA	No_transmembrane	Mitochondrion
AN0576.2	Enzyme	Ligase_(EC_6.-.-.-)	Biosynthesis_of_cofactors	Growth_factor	NA	No_transmembrane	No_splice_site
AN0577.2	Enzyme	NA	Purines_and_pyrimidines	Transporter	NA	Transmembrane	No_splice_site
AN0578.2	Nonenzyme	NA	Regulatory_functions	Transcription_regulation	Secreted	No_transmembrane	No_splice_site
AN0579.2	Enzyme	NA	Central_intermediary_metabolism	NA	NA	No_transmembrane	No_splice_site
AN0580.2	Nonenzyme	NA	Translation	Transporter	Secreted	Transmembrane	No_splice_site
AN0581.2	Nonenzyme	NA	Transport_and_binding	Transporter	NA	Transmembrane	No_splice_site
AN0582.2	Enzyme	Lyase_(EC_4.-.-.-)	Translation	NA	NA	No_transmembrane	No_splice_site
AN0583.2	Enzyme	Ligase_(EC_6.-.-.-)	Regulatory_functions	Growth_factor	NA	No_transmembrane	No_splice_site
AN0584.2	Nonenzyme	NA	Translation	Transcription	Secreted	No_transmembrane	No_splice_site
AN0585.2	Nonenzyme	NA	Regulatory_functions	Transcription	NA	No_transmembrane	No_splice_site
AN0586.2	Enzyme	Lyase_(EC_4.-.-.-)	Central_intermediary_metabolism	NA	NA	No_transmembrane	No_splice_site
AN0587.2	Enzyme	Lyase_(EC_4.-.-.-)	Purines_and_pyrimidines	NA	NA	No_transmembrane	No_splice_site
AN0588.2	Enzyme	NA	Energy_metabolism	Growth_factor	NA	No_transmembrane	No_splice_site
AN0589.2	Nonenzyme	NA	Amino_acid_biosynthesis	Transcription	NA	No_transmembrane	No_splice_site
AN0590.2	Nonenzyme	NA	Translation	Growth_factor	NA	No_transmembrane	No_splice_site
AN0591.2	Nonenzyme	NA	Translation	NA	Secreted	No_transmembrane	Mitochondrion
AN0592.2	Enzyme	NA	Cell_envelope	Stress_response	Secreted	Transmembrane	Secretion
AN0593.2	Enzyme	Isomerase_(EC_5.-.-.-)	Amino_acid_biosynthesis	NA	NA	No_transmembrane	No_splice_site
AN0594.2	Enzyme	Ligase_(EC_6.-.-.-)	Purines_and_pyrimidines	Transcription	NA	No_transmembrane	No_splice_site
AN0595.2	Enzyme	Ligase_(EC_6.-.-.-)	Cell_envelope	Transcription	NA	No_transmembrane	Secretion
AN0596.2	Enzyme	Ligase_(EC_6.-.-.-)	Biosynthesis_of_cofactors	Structural_protein	NA	No_transmembrane	Mitochondrion
AN0597.2	Enzyme	NA	Translation	Growth_factor	NA	Transmembrane	No_splice_site
AN0598.2	Nonenzyme	NA	Energy_metabolism	Transporter	NA	Transmembrane	No_splice_site
AN0599.2	Enzyme	Lyase_(EC_4.-.-.-)	Translation	Growth_factor	NA	No_transmembrane	No_splice_site
AN0600.2	Nonenzyme	NA	Energy_metabolism	Transporter	Secreted	Transmembrane	Secretion
AN0601.2	Nonenzyme	NA	Transport_and_binding	Transporter	Secreted	Transmembrane	Mitochondrion
AN0602.2	Nonenzyme	NA	Transport_and_binding	Immune_response	Secreted	No_transmembrane	Secretion
AN0603.2	Nonenzyme	NA	Translation	Transcription	Secreted	No_transmembrane	No_splice_site
AN0604.2	Enzyme	NA	Regulatory_functions	Growth_factor	NA	No_transmembrane	No_splice_site
AN0605.2	Enzyme	NA	Regulatory_functions	Growth_factor	NA	No_transmembrane	No_splice_site
AN0606.2	Enzyme	Isomerase_(EC_5.-.-.-)	Cell_envelope	NA	NA	Transmembrane	Secretion
AN0608.2	Enzyme	NA	Central_intermediary_metabolism	Transcription	NA	No_transmembrane	No_splice_site
AN0609.2	Enzyme	Ligase_(EC_6.-.-.-)	Central_intermediary_metabolism	NA	NA	No_transmembrane	Mitochondrion
AN0610.2	Enzyme	Isomerase_(EC_5.-.-.-)	Amino_acid_biosynthesis	NA	NA	No_transmembrane	No_splice_site
AN0611.2	Nonenzyme	NA	Translation	Immune_response	Secreted	No_transmembrane	No_splice_site
AN0612.2	Enzyme	NA	Amino_acid_biosynthesis	NA	NA	No_transmembrane	No_splice_site
AN0613.2	Enzyme	Lyase_(EC_4.-.-.-)	Amino_acid_biosynthesis	NA	NA	No_transmembrane	No_splice_site
AN0614.2	Nonenzyme	NA	Transport_and_binding	Transporter	NA	Transmembrane	No_splice_site
AN0615.2	Enzyme	Lyase_(EC_4.-.-.-)	Central_intermediary_metabolism	Growth_factor	NA	No_transmembrane	No_splice_site
AN0616.2	Enzyme	Lyase_(EC_4.-.-.-)	Biosynthesis_of_cofactors	Growth_factor	NA	No_transmembrane	No_splice_site
AN0617.2	Enzyme	NA	Purines_and_pyrimidines	NA	Secreted	No_transmembrane	No_splice_site
AN0618.2	Enzyme	Lyase_(EC_4.-.-.-)	Energy_metabolism	Growth_factor	NA	No_transmembrane	Mitochondrion
AN0619.2	Enzyme	NA	Purines_and_pyrimidines	Voltage-gated_ion_channel	NA	Transmembrane	No_splice_site
AN0620.2	Nonenzyme	NA	Transport_and_binding	Transporter	NA	Transmembrane	Secretion
AN0621.2	Enzyme	NA	Central_intermediary_metabolism	Growth_factor	NA	No_transmembrane	Mitochondrion
AN0622.2	Nonenzyme	NA	Energy_metabolism	Transporter	NA	Transmembrane	Secretion
AN0623.2	Enzyme	Ligase_(EC_6.-.-.-)	Central_intermediary_metabolism	NA	NA	No_transmembrane	No_splice_site
AN0624.2	Enzyme	NA	Central_intermediary_metabolism	NA	NA	No_transmembrane	No_splice_site
AN0625.2	Enzyme	Ligase_(EC_6.-.-.-)	Central_intermediary_metabolism	NA	NA	No_transmembrane	No_splice_site
AN0626.2	Enzyme	Ligase_(EC_6.-.-.-)	Energy_metabolism	Growth_factor	NA	No_transmembrane	No_splice_site
AN0627.2	Enzyme	NA	Energy_metabolism	Growth_factor	Secreted	No_transmembrane	No_splice_site
AN0628.2	Enzyme	NA	Amino_acid_biosynthesis	Growth_factor	Secreted	No_transmembrane	No_splice_site
AN0629.2	Enzyme	Isomerase_(EC_5.-.-.-)	Energy_metabolism	NA	NA	No_transmembrane	No_splice_site
AN0630.2	Enzyme	NA	Cell_envelope	Transporter	Secreted	Transmembrane	No_splice_site
AN0631.2	Nonenzyme	NA	Translation	Growth_factor	Secreted	No_transmembrane	No_splice_site
AN0632.2	Nonenzyme	NA	Regulatory_functions	NA	NA	No_transmembrane	No_splice_site
AN0633.2	Enzyme	NA	Central_intermediary_metabolism	NA	NA	No_transmembrane	No_splice_site
AN0634.2	Enzyme	Ligase_(EC_6.-.-.-)	Central_intermediary_metabolism	Transcription	Secreted	No_transmembrane	No_splice_site
AN0635.2	Nonenzyme	NA	Regulatory_functions	Transcription_regulation	Secreted	No_transmembrane	No_splice_site
AN0636.2	Enzyme	NA	Purines_and_pyrimidines	NA	NA	Transmembrane	No_splice_site
AN0637.2	Enzyme	NA	Replication_and_transcription	Transcription_regulation	NA	No_transmembrane	No_splice_site
AN0638.2	Enzyme	NA	Purines_and_pyrimidines	Transporter	Secreted	Transmembrane	No_splice_site
AN0639.2	Enzyme	NA	Regulatory_functions	NA	Secreted	No_transmembrane	No_splice_site
AN0640.2	Enzyme	Lyase_(EC_4.-.-.-)	Purines_and_pyrimidines	Transporter	Secreted	Transmembrane	Secretion
AN0641.2	Enzyme	Lyase_(EC_4.-.-.-)	Translation	NA	NA	No_transmembrane	No_splice_site
AN0642.2	Enzyme	NA	Regulatory_functions	Transcription_regulation	NA	No_transmembrane	No_splice_site
AN0643.2	Nonenzyme	NA	Translation	Growth_factor	NA	No_transmembrane	No_splice_site
AN0644.2	Nonenzyme	NA	Regulatory_functions	Transcription	Secreted	No_transmembrane	No_splice_site
AN0645.2	Nonenzyme	NA	Translation	Growth_factor	Secreted	No_transmembrane	No_splice_site
AN0646.2	Enzyme	NA	Purines_and_pyrimidines	NA	NA	No_transmembrane	No_splice_site
AN0647.2	Enzyme	NA	Translation	NA	NA	No_transmembrane	No_splice_site
AN0648.2	Enzyme	NA	Translation	Structural_protein	Secreted	No_transmembrane	No_splice_site
AN0649.2	Enzyme	Ligase_(EC_6.-.-.-)	Central_intermediary_metabolism	Ion_channel	Secreted	Transmembrane	Mitochondrion
AN0650.2	Enzyme	Ligase_(EC_6.-.-.-)	Transport_and_binding	Voltage-gated_ion_channel	Secreted	Transmembrane	No_splice_site
AN0651.2	Enzyme	NA	Energy_metabolism	NA	NA	No_transmembrane	No_splice_site
AN0652.2	Enzyme	NA	Amino_acid_biosynthesis	Growth_factor	Secreted	No_transmembrane	Mitochondrion
AN0653.2	Enzyme	NA	Translation	Growth_factor	NA	No_transmembrane	No_splice_site
AN0654.2	Enzyme	NA	Translation	NA	NA	No_transmembrane	No_splice_site
AN0655.2	Nonenzyme	NA	Purines_and_pyrimidines	NA	Secreted	No_transmembrane	No_splice_site
AN0656.2	Enzyme	Ligase_(EC_6.-.-.-)	Central_intermediary_metabolism	NA	NA	No_transmembrane	No_splice_site
AN0657.2	Enzyme	Lyase_(EC_4.-.-.-)	Energy_metabolism	NA	NA	No_transmembrane	No_splice_site
AN0658.2	Nonenzyme	NA	Replication_and_transcription	Transcription_regulation	NA	No_transmembrane	No_splice_site
AN0659.2	Enzyme	Lyase_(EC_4.-.-.-)	Biosynthesis_of_cofactors	NA	NA	No_transmembrane	No_splice_site
AN0660.2	Nonenzyme	NA	Transport_and_binding	Transporter	NA	Transmembrane	No_splice_site
AN0661.2	Enzyme	Ligase_(EC_6.-.-.-)	Biosynthesis_of_cofactors	NA	NA	No_transmembrane	No_splice_site
AN0662.2	Enzyme	NA	Translation	NA	NA	No_transmembrane	No_splice_site
AN0663.2	Nonenzyme	NA	Translation	Structural_protein	Secreted	No_transmembrane	No_splice_site
AN0664.2	Enzyme	NA	Central_intermediary_metabolism	Transcription_regulation	NA	No_transmembrane	No_splice_site
AN0665.2	Enzyme	Lyase_(EC_4.-.-.-)	Amino_acid_biosynthesis	NA	NA	No_transmembrane	No_splice_site
AN0666.2	Enzyme	Ligase_(EC_6.-.-.-)	Biosynthesis_of_cofactors	NA	NA	No_transmembrane	No_splice_site
AN0667.2	Enzyme	Lyase_(EC_4.-.-.-)	Energy_metabolism	NA	NA	No_transmembrane	No_splice_site
AN0668.2	Enzyme	NA	Translation	Growth_factor	NA	No_transmembrane	No_splice_site
AN0669.2	Enzyme	NA	Central_intermediary_metabolism	NA	NA	No_transmembrane	No_splice_site
AN0670.2	Enzyme	NA	Translation	NA	Secreted	No_transmembrane	No_splice_site
AN0671.2	Enzyme	Isomerase_(EC_5.-.-.-)	Regulatory_functions	Transcription_regulation	NA	No_transmembrane	No_splice_site
AN0672.2	Enzyme	Lyase_(EC_4.-.-.-)	Energy_metabolism	Growth_factor	NA	No_transmembrane	Mitochondrion
AN0673.2	Enzyme	Lyase_(EC_4.-.-.-)	Biosynthesis_of_cofactors	NA	NA	No_transmembrane	No_splice_site
AN0674.2	Nonenzyme	NA	Transport_and_binding	Transporter	NA	Transmembrane	Mitochondrion
AN0675.2	Enzyme	Isomerase_(EC_5.-.-.-)	Central_intermediary_metabolism	Cation_channel	NA	No_transmembrane	No_splice_site
AN0676.2	Enzyme	NA	Biosynthesis_of_cofactors	NA	NA	No_transmembrane	No_splice_site
AN0677.2	Nonenzyme	NA	Translation	Transcription_regulation	Secreted	No_transmembrane	No_splice_site
AN0678.2	Nonenzyme	NA	Regulatory_functions	Transcription_regulation	NA	No_transmembrane	No_splice_site
AN0679.2	Enzyme	Isomerase_(EC_5.-.-.-)	Central_intermediary_metabolism	NA	NA	No_transmembrane	No_splice_site
AN0680.2	Enzyme	Ligase_(EC_6.-.-.-)	Central_intermediary_metabolism	NA	NA	No_transmembrane	No_splice_site
AN0681.2	Enzyme	Lyase_(EC_4.-.-.-)	Biosynthesis_of_cofactors	NA	NA	No_transmembrane	No_splice_site
AN0682.2	Enzyme	NA	Transport_and_binding	Transporter	NA	Transmembrane	No_splice_site
AN0683.2	Enzyme	NA	Energy_metabolism	NA	Secreted	No_transmembrane	No_splice_site
AN0684.2	Nonenzyme	NA	Replication_and_transcription	Transcription	NA	No_transmembrane	No_splice_site
AN0685.2	Enzyme	Lyase_(EC_4.-.-.-)	Biosynthesis_of_cofactors	NA	NA	No_transmembrane	No_splice_site
AN0686.2	Enzyme	Isomerase_(EC_5.-.-.-)	Energy_metabolism	NA	NA	No_transmembrane	No_splice_site
AN0687.2	Enzyme	Lyase_(EC_4.-.-.-)	Energy_metabolism	NA	NA	No_transmembrane	No_splice_site
AN0688.2	Enzyme	Ligase_(EC_6.-.-.-)	Central_intermediary_metabolism	NA	NA	No_transmembrane	No_splice_site
AN0689.2	Enzyme	NA	Purines_and_pyrimidines	Transcription_regulation	NA	No_transmembrane	No_splice_site
AN0690.2	Enzyme	Lyase_(EC_4.-.-.-)	Central_intermediary_metabolism	NA	NA	No_transmembrane	Mitochondrion
AN0691.2	Enzyme	NA	Energy_metabolism	Growth_factor	Secreted	No_transmembrane	Mitochondrion
AN0692.2	Enzyme	Isomerase_(EC_5.-.-.-)	Energy_metabolism	NA	NA	No_transmembrane	No_splice_site
AN0693.2	Nonenzyme	NA	Translation	Transcription_regulation	Secreted	No_transmembrane	No_splice_site
AN0694.2	Nonenzyme	NA	Replication_and_transcription	Transcription_regulation	NA	No_transmembrane	No_splice_site
AN0695.2	Nonenzyme	NA	Central_intermediary_metabolism	Growth_factor	NA	No_transmembrane	No_splice_site
AN0696.2	Nonenzyme	NA	Translation	NA	NA	No_transmembrane	No_splice_site
AN0697.2	Enzyme	Ligase_(EC_6.-.-.-)	Central_intermediary_metabolism	NA	NA	No_transmembrane	No_splice_site
AN0698.2	Enzyme	NA	Cell_envelope	Growth_factor	NA	Transmembrane	No_splice_site
AN0699.2	Enzyme	Lyase_(EC_4.-.-.-)	Central_intermediary_metabolism	NA	NA	No_transmembrane	No_splice_site
AN0700.2	Nonenzyme	NA	Transport_and_binding	Transporter	Secreted	Transmembrane	Secretion
AN0701.2	Enzyme	Lyase_(EC_4.-.-.-)	Energy_metabolism	NA	NA	No_transmembrane	No_splice_site
AN0702.2	Nonenzyme	NA	Cell_envelope	Immune_response	NA	No_transmembrane	Secretion
AN0703.2	Enzyme	NA	Biosynthesis_of_cofactors	Structural_protein	NA	No_transmembrane	No_splice_site
AN0704.2	Enzyme	NA	Biosynthesis_of_cofactors	NA	NA	No_transmembrane	No_splice_site
AN0705.2	Enzyme	Ligase_(EC_6.-.-.-)	Amino_acid_biosynthesis	Structural_protein	NA	No_transmembrane	No_splice_site
AN0706.2	Enzyme	NA	Translation	NA	NA	No_transmembrane	No_splice_site
AN0707.2	Enzyme	Ligase_(EC_6.-.-.-)	Translation	Transcription_regulation	NA	No_transmembrane	No_splice_site
AN0708.2	Enzyme	Isomerase_(EC_5.-.-.-)	Amino_acid_biosynthesis	NA	NA	No_transmembrane	No_splice_site
AN0709.2	Enzyme	NA	Regulatory_functions	Transcription_regulation	NA	No_transmembrane	No_splice_site
AN0710.2	Enzyme	NA	Energy_metabolism	Immune_response	Secreted	No_transmembrane	No_splice_site
AN0711.2	Enzyme	Ligase_(EC_6.-.-.-)	Biosynthesis_of_cofactors	Structural_protein	NA	No_transmembrane	No_splice_site
AN0712.2	Enzyme	Ligase_(EC_6.-.-.-)	Energy_metabolism	Immune_response	NA	No_transmembrane	No_splice_site
AN0713.2	Nonenzyme	NA	Transport_and_binding	Transporter	NA	Transmembrane	No_splice_site
AN0714.2	Nonenzyme	NA	Translation	Growth_factor	NA	No_transmembrane	No_splice_site
AN0715.2	Enzyme	NA	Regulatory_functions	Transcription	NA	No_transmembrane	Mitochondrion
AN0716.2	Enzyme	NA	Translation	Transcription	Secreted	No_transmembrane	No_splice_site
AN0717.2	Enzyme	Isomerase_(EC_5.-.-.-)	Purines_and_pyrimidines	NA	NA	No_transmembrane	Mitochondrion
AN0718.2	Enzyme	NA	Biosynthesis_of_cofactors	NA	Secreted	No_transmembrane	Mitochondrion
AN0719.2	Enzyme	NA	Amino_acid_biosynthesis	Growth_factor	NA	No_transmembrane	No_splice_site
AN0720.2	Enzyme	NA	Amino_acid_biosynthesis	NA	NA	No_transmembrane	No_splice_site
AN0721.2	Enzyme	NA	Regulatory_functions	Growth_factor	NA	No_transmembrane	Mitochondrion
AN0722.2	Enzyme	NA	Translation	Growth_factor	NA	No_transmembrane	Mitochondrion
AN0723.2	Enzyme	NA	Energy_metabolism	NA	NA	Transmembrane	No_splice_site
AN0724.2	Enzyme	Ligase_(EC_6.-.-.-)	Transport_and_binding	Transporter	NA	Transmembrane	Secretion
AN0725.2	Enzyme	NA	Energy_metabolism	NA	NA	No_transmembrane	Mitochondrion
AN0726.2	Enzyme	Lyase_(EC_4.-.-.-)	Cell_envelope	Transcription_regulation	NA	No_transmembrane	Secretion
AN0727.2	Enzyme	NA	Translation	Transcription	NA	No_transmembrane	No_splice_site
AN0728.2	Enzyme	NA	Replication_and_transcription	Transcription_regulation	NA	No_transmembrane	No_splice_site
AN0729.2	Enzyme	Ligase_(EC_6.-.-.-)	Transport_and_binding	Ion_channel	Secreted	Transmembrane	No_splice_site
AN0730.2	Enzyme	Ligase_(EC_6.-.-.-)	Central_intermediary_metabolism	NA	NA	No_transmembrane	No_splice_site
AN0731.2	Enzyme	NA	Biosynthesis_of_cofactors	Structural_protein	Secreted	No_transmembrane	Mitochondrion
AN0732.2	Nonenzyme	NA	Transport_and_binding	Transporter	NA	Transmembrane	No_splice_site
AN0733.2	Nonenzyme	NA	Translation	Structural_protein	Secreted	No_transmembrane	No_splice_site
AN0734.2	Nonenzyme	NA	Translation	Structural_protein	Secreted	No_transmembrane	No_splice_site
AN0735.2	Nonenzyme	NA	Translation	Structural_protein	Secreted	No_transmembrane	Mitochondrion
AN0736.2	Enzyme	Lyase_(EC_4.-.-.-)	Cell_envelope	Stress_response	Secreted	No_transmembrane	Secretion
AN0737.2	Enzyme	NA	Energy_metabolism	NA	NA	No_transmembrane	Mitochondrion
AN0738.2	Nonenzyme	NA	Replication_and_transcription	Transcription_regulation	NA	No_transmembrane	No_splice_site
AN0739.2	Nonenzyme	NA	Transport_and_binding	Transporter	NA	Transmembrane	No_splice_site
AN0740.2	Enzyme	Ligase_(EC_6.-.-.-)	Central_intermediary_metabolism	NA	NA	No_transmembrane	No_splice_site
AN0741.2	Enzyme	NA	Cell_envelope	Immune_response	Secreted	No_transmembrane	Secretion
AN0742.2	Enzyme	Lyase_(EC_4.-.-.-)	Central_intermediary_metabolism	NA	NA	No_transmembrane	No_splice_site
AN0743.2	Enzyme	Lyase_(EC_4.-.-.-)	Central_intermediary_metabolism	Growth_factor	NA	No_transmembrane	No_splice_site
AN0744.2	Enzyme	Isomerase_(EC_5.-.-.-)	Amino_acid_biosynthesis	Growth_factor	NA	No_transmembrane	No_splice_site
AN0745.2	Nonenzyme	NA	Translation	Immune_response	Secreted	No_transmembrane	No_splice_site
AN0746.2	Enzyme	Ligase_(EC_6.-.-.-)	Central_intermediary_metabolism	Immune_response	NA	No_transmembrane	No_splice_site
AN0747.2	Enzyme	Ligase_(EC_6.-.-.-)	Biosynthesis_of_cofactors	NA	NA	No_transmembrane	Mitochondrion
AN0748.2	Enzyme	NA	Translation	Transcription	NA	No_transmembrane	No_splice_site
AN0749.2	Enzyme	Lyase_(EC_4.-.-.-)	Translation	Growth_factor	Secreted	No_transmembrane	No_splice_site
AN0750.2	Enzyme	Ligase_(EC_6.-.-.-)	Central_intermediary_metabolism	Structural_protein	NA	No_transmembrane	No_splice_site
AN0751.2	Nonenzyme	NA	Transport_and_binding	Transporter	NA	Transmembrane	Mitochondrion
AN0752.2	Enzyme	NA	Translation	Immune_response	NA	No_transmembrane	No_splice_site
AN0753.2	Nonenzyme	NA	Translation	Transcription_regulation	NA	No_transmembrane	No_splice_site
AN0754.2	Enzyme	NA	Energy_metabolism	Growth_factor	Secreted	No_transmembrane	No_splice_site
AN0755.2	Nonenzyme	NA	Cell_envelope	Receptor	NA	Transmembrane	No_splice_site
AN0756.2	Enzyme	Lyase_(EC_4.-.-.-)	Cell_envelope	Stress_response	NA	No_transmembrane	Secretion
AN0757.2	Enzyme	Ligase_(EC_6.-.-.-)	Biosynthesis_of_cofactors	NA	NA	No_transmembrane	Mitochondrion
AN0758.2	Enzyme	NA	Replication_and_transcription	NA	NA	No_transmembrane	No_splice_site
AN0759.2	Nonenzyme	NA	Purines_and_pyrimidines	Transporter	NA	Transmembrane	No_splice_site
AN0760.2	Enzyme	NA	Amino_acid_biosynthesis	NA	Secreted	No_transmembrane	No_splice_site
AN0761.2	Enzyme	NA	Energy_metabolism	NA	NA	No_transmembrane	No_splice_site
AN0762.2	Enzyme	NA	Purines_and_pyrimidines	NA	NA	Transmembrane	No_splice_site
AN0763.2	Enzyme	NA	Purines_and_pyrimidines	Structural_protein	NA	No_transmembrane	No_splice_site
AN0764.2	Enzyme	Ligase_(EC_6.-.-.-)	Translation	NA	NA	No_transmembrane	No_splice_site
AN0765.2	Enzyme	Ligase_(EC_6.-.-.-)	Central_intermediary_metabolism	Growth_factor	NA	No_transmembrane	No_splice_site
AN0766.2	Enzyme	NA	Regulatory_functions	Transcription	NA	No_transmembrane	No_splice_site
AN0767.2	Enzyme	NA	Translation	Structural_protein	Secreted	No_transmembrane	No_splice_site
AN0768.2	Enzyme	Lyase_(EC_4.-.-.-)	Cell_envelope	Growth_factor	NA	No_transmembrane	Secretion
AN0769.2	Enzyme	NA	Translation	NA	NA	No_transmembrane	No_splice_site
AN0770.2	Enzyme	NA	Regulatory_functions	Transcription	Secreted	No_transmembrane	No_splice_site
AN0771.2	Enzyme	Ligase_(EC_6.-.-.-)	Transport_and_binding	Transporter	NA	Transmembrane	No_splice_site
AN0772.2	Enzyme	NA	Biosynthesis_of_cofactors	NA	NA	No_transmembrane	No_splice_site
AN0773.2	Enzyme	Ligase_(EC_6.-.-.-)	Biosynthesis_of_cofactors	Voltage-gated_ion_channel	Secreted	Transmembrane	No_splice_site
AN0774.2	Enzyme	Lyase_(EC_4.-.-.-)	Purines_and_pyrimidines	NA	NA	No_transmembrane	No_splice_site
AN0775.2	Enzyme	Isomerase_(EC_5.-.-.-)	Central_intermediary_metabolism	NA	NA	No_transmembrane	No_splice_site
AN0776.2	Enzyme	Isomerase_(EC_5.-.-.-)	Translation	Structural_protein	Secreted	No_transmembrane	Mitochondrion
AN0777.2	Enzyme	NA	Biosynthesis_of_cofactors	NA	NA	No_transmembrane	Mitochondrion
AN0778.2	Enzyme	Hydrolase_(EC_3.-.-.-)	Cell_envelope	Growth_factor	Secreted	No_transmembrane	Secretion
AN0779.2	Enzyme	Hydrolase_(EC_3.-.-.-)	Cell_envelope	Immune_response	Secreted	No_transmembrane	Secretion
AN0780.2	Enzyme	Lyase_(EC_4.-.-.-)	Central_intermediary_metabolism	NA	NA	No_transmembrane	No_splice_site
AN0781.2	Enzyme	NA	Central_intermediary_metabolism	NA	NA	No_transmembrane	Mitochondrion
AN0782.2	Enzyme	Ligase_(EC_6.-.-.-)	Purines_and_pyrimidines	NA	NA	Transmembrane	Mitochondrion
AN0783.2	Enzyme	Ligase_(EC_6.-.-.-)	Biosynthesis_of_cofactors	Transporter	NA	Transmembrane	No_splice_site
AN0784.2	Enzyme	NA	Amino_acid_biosynthesis	NA	NA	No_transmembrane	No_splice_site
AN0785.2	Enzyme	Ligase_(EC_6.-.-.-)	Energy_metabolism	Immune_response	NA	No_transmembrane	No_splice_site
AN0786.2	Nonenzyme	NA	Amino_acid_biosynthesis	Immune_response	Secreted	No_transmembrane	Mitochondrion
AN0787.2	Enzyme	Lyase_(EC_4.-.-.-)	Cell_envelope	Hormone	Secreted	No_transmembrane	Mitochondrion
AN0788.2	Enzyme	Lyase_(EC_4.-.-.-)	Translation	Growth_factor	NA	No_transmembrane	No_splice_site
AN0789.2	Enzyme	NA	Cell_envelope	Voltage-gated_ion_channel	NA	Transmembrane	No_splice_site
AN0790.2	Enzyme	NA	Biosynthesis_of_cofactors	Growth_factor	NA	No_transmembrane	No_splice_site
AN0791.2	Nonenzyme	NA	Translation	Transcription_regulation	Secreted	No_transmembrane	No_splice_site
AN0792.2	Enzyme	Ligase_(EC_6.-.-.-)	Central_intermediary_metabolism	NA	NA	No_transmembrane	No_splice_site
AN0793.2	Enzyme	Isomerase_(EC_5.-.-.-)	Purines_and_pyrimidines	NA	NA	No_transmembrane	No_splice_site
AN0794.2	Nonenzyme	NA	Translation	Transcription_regulation	NA	No_transmembrane	No_splice_site
AN0795.2	Nonenzyme	NA	Translation	Transcription	NA	No_transmembrane	Mitochondrion
AN0796.2	Nonenzyme	NA	Translation	Growth_factor	NA	No_transmembrane	No_splice_site
AN0797.2	Enzyme	Ligase_(EC_6.-.-.-)	Amino_acid_biosynthesis	NA	NA	No_transmembrane	No_splice_site
AN0798.2	Enzyme	Lyase_(EC_4.-.-.-)	Transport_and_binding	Growth_factor	Secreted	No_transmembrane	No_splice_site
AN0799.2	Nonenzyme	NA	Transport_and_binding	Transporter	NA	Transmembrane	No_splice_site
AN0800.2	Enzyme	Ligase_(EC_6.-.-.-)	Amino_acid_biosynthesis	NA	NA	No_transmembrane	No_splice_site
AN0801.2	Enzyme	NA	Biosynthesis_of_cofactors	NA	NA	No_transmembrane	No_splice_site
AN0802.2	Enzyme	NA	Central_intermediary_metabolism	Growth_factor	NA	No_transmembrane	No_splice_site
AN0803.2	Nonenzyme	NA	Cell_envelope	Growth_factor	NA	No_transmembrane	Secretion
AN0804.2	Enzyme	Ligase_(EC_6.-.-.-)	Central_intermediary_metabolism	Transcription	Secreted	No_transmembrane	No_splice_site
AN0805.2	Nonenzyme	NA	Regulatory_functions	Transcription_regulation	NA	No_transmembrane	No_splice_site
AN0806.2	Nonenzyme	NA	Amino_acid_biosynthesis	Immune_response	NA	No_transmembrane	No_splice_site
AN0807.2	Enzyme	Lyase_(EC_4.-.-.-)	Translation	Transcription_regulation	Secreted	No_transmembrane	Mitochondrion
AN0808.2	Enzyme	Lyase_(EC_4.-.-.-)	Energy_metabolism	Immune_response	NA	No_transmembrane	No_splice_site
AN0809.2	Enzyme	Ligase_(EC_6.-.-.-)	Purines_and_pyrimidines	Growth_factor	NA	No_transmembrane	No_splice_site
AN0810.2	Enzyme	Ligase_(EC_6.-.-.-)	Cell_envelope	Stress_response	NA	No_transmembrane	Secretion
AN0811.2	Nonenzyme	NA	Transport_and_binding	Transporter	NA	Transmembrane	No_splice_site
AN0812.2	Enzyme	Ligase_(EC_6.-.-.-)	Central_intermediary_metabolism	Structural_protein	NA	No_transmembrane	No_splice_site
AN0813.2	Enzyme	NA	Amino_acid_biosynthesis	NA	NA	No_transmembrane	Mitochondrion
AN0814.2	Enzyme	NA	Central_intermediary_metabolism	NA	NA	No_transmembrane	No_splice_site
AN0815.2	Enzyme	NA	Purines_and_pyrimidines	NA	NA	No_transmembrane	Mitochondrion
AN0816.2	Enzyme	NA	Replication_and_transcription	Transcription_regulation	NA	No_transmembrane	No_splice_site
AN0817.2	Nonenzyme	NA	Replication_and_transcription	Transcription	NA	No_transmembrane	No_splice_site
AN0818.2	Enzyme	NA	Regulatory_functions	Transcription	NA	No_transmembrane	No_splice_site
AN0819.2	Enzyme	NA	Energy_metabolism	Transporter	NA	Transmembrane	Secretion
AN0820.2	Enzyme	NA	Transport_and_binding	Stress_response	Secreted	No_transmembrane	Secretion
AN0821.2	Enzyme	NA	Central_intermediary_metabolism	Transcription_regulation	NA	No_transmembrane	No_splice_site
AN0822.2	Enzyme	NA	Transport_and_binding	Transcription	NA	No_transmembrane	Secretion
AN0823.2	Enzyme	NA	Translation	Transcription_regulation	NA	No_transmembrane	No_splice_site
AN0824.2	Enzyme	Ligase_(EC_6.-.-.-)	Energy_metabolism	NA	NA	No_transmembrane	Mitochondrion
AN0825.2	Nonenzyme	NA	Regulatory_functions	Transcription_regulation	NA	No_transmembrane	No_splice_site
AN0826.2	Enzyme	NA	Biosynthesis_of_cofactors	NA	NA	No_transmembrane	No_splice_site
AN0827.2	Nonenzyme	NA	Transport_and_binding	Cation_channel	NA	Transmembrane	No_splice_site
AN0828.2	Enzyme	Lyase_(EC_4.-.-.-)	Central_intermediary_metabolism	NA	NA	No_transmembrane	No_splice_site
AN0829.2	Enzyme	NA	Amino_acid_biosynthesis	Growth_factor	NA	No_transmembrane	No_splice_site
AN0830.2	Nonenzyme	NA	Transport_and_binding	Transporter	Secreted	Transmembrane	No_splice_site
AN0831.2	Enzyme	NA	Regulatory_functions	Transcription_regulation	Secreted	Transmembrane	No_splice_site
AN0832.2	Enzyme	Lyase_(EC_4.-.-.-)	Energy_metabolism	NA	NA	No_transmembrane	No_splice_site
AN0833.2	Nonenzyme	NA	Translation	Growth_factor	Secreted	No_transmembrane	No_splice_site
AN0834.2	Enzyme	Isomerase_(EC_5.-.-.-)	Translation	Growth_factor	NA	Transmembrane	No_splice_site
AN0835.2	Nonenzyme	NA	Regulatory_functions	Transcription	NA	No_transmembrane	No_splice_site
AN0836.2	Enzyme	Isomerase_(EC_5.-.-.-)	Amino_acid_biosynthesis	Cation_channel	NA	No_transmembrane	Mitochondrion
AN0837.2	Enzyme	NA	Replication_and_transcription	NA	NA	No_transmembrane	No_splice_site
AN0838.2	Enzyme	Ligase_(EC_6.-.-.-)	Amino_acid_biosynthesis	Structural_protein	NA	No_transmembrane	No_splice_site
AN0839.2	Enzyme	Lyase_(EC_4.-.-.-)	Energy_metabolism	Immune_response	Secreted	No_transmembrane	No_splice_site
AN0840.2	Enzyme	Isomerase_(EC_5.-.-.-)	Cell_envelope	NA	NA	No_transmembrane	Secretion
AN0841.2	Enzyme	NA	Energy_metabolism	Immune_response	NA	No_transmembrane	No_splice_site
AN0842.2	Enzyme	Lyase_(EC_4.-.-.-)	Purines_and_pyrimidines	Structural_protein	NA	No_transmembrane	No_splice_site
AN0843.2	Nonenzyme	NA	Translation	Growth_factor	Secreted	No_transmembrane	Mitochondrion
AN0844.2	Nonenzyme	NA	Translation	NA	NA	No_transmembrane	No_splice_site
AN0845.2	Enzyme	Ligase_(EC_6.-.-.-)	Translation	Immune_response	Secreted	No_transmembrane	No_splice_site
AN0846.2	Nonenzyme	NA	Regulatory_functions	Transcription	Secreted	No_transmembrane	Mitochondrion
AN0847.2	Enzyme	Ligase_(EC_6.-.-.-)	Cell_envelope	NA	NA	Transmembrane	Secretion
AN0848.2	Enzyme	Ligase_(EC_6.-.-.-)	Central_intermediary_metabolism	Growth_factor	NA	No_transmembrane	No_splice_site
AN0849.2	Enzyme	NA	Replication_and_transcription	NA	NA	No_transmembrane	Secretion
AN0850.2	Enzyme	NA	Central_intermediary_metabolism	NA	NA	No_transmembrane	Mitochondrion
AN0851.2	Nonenzyme	NA	Biosynthesis_of_cofactors	Transporter	NA	Transmembrane	No_splice_site
AN0852.2	Nonenzyme	NA	Transport_and_binding	Signal_transducer	NA	Transmembrane	Secretion
AN0853.2	Enzyme	NA	Regulatory_functions	Transcription_regulation	NA	No_transmembrane	Mitochondrion
AN0854.2	Enzyme	NA	Replication_and_transcription	NA	NA	No_transmembrane	No_splice_site
AN0855.2	Nonenzyme	NA	Regulatory_functions	Transcription_regulation	NA	No_transmembrane	No_splice_site
AN0856.2	Nonenzyme	NA	Transport_and_binding	Transporter	Secreted	Transmembrane	No_splice_site
AN0857.2	Nonenzyme	NA	Transport_and_binding	Voltage-gated_ion_channel	Secreted	Transmembrane	Mitochondrion
AN0858.2	Enzyme	Ligase_(EC_6.-.-.-)	Amino_acid_biosynthesis	NA	NA	No_transmembrane	No_splice_site
AN0859.2	Nonenzyme	NA	Cell_envelope	Voltage-gated_ion_channel	Secreted	Transmembrane	Secretion
AN0860.2	Enzyme	Ligase_(EC_6.-.-.-)	Energy_metabolism	NA	NA	No_transmembrane	Mitochondrion
AN0861.2	Enzyme	NA	Cell_envelope	Immune_response	Secreted	No_transmembrane	Secretion
AN0862.2	Nonenzyme	NA	Regulatory_functions	Growth_factor	NA	No_transmembrane	No_splice_site
AN0863.2	Enzyme	NA	Purines_and_pyrimidines	NA	NA	No_transmembrane	No_splice_site
AN0864.2	Enzyme	NA	Transport_and_binding	Transcription_regulation	Secreted	No_transmembrane	No_splice_site
AN0865.2	Enzyme	Lyase_(EC_4.-.-.-)	Amino_acid_biosynthesis	Growth_factor	NA	No_transmembrane	No_splice_site
AN0866.2	Enzyme	Lyase_(EC_4.-.-.-)	Energy_metabolism	NA	NA	No_transmembrane	No_splice_site
AN0867.2	Enzyme	Lyase_(EC_4.-.-.-)	Cell_envelope	Growth_factor	NA	No_transmembrane	Secretion
AN0868.2	Enzyme	Ligase_(EC_6.-.-.-)	Biosynthesis_of_cofactors	NA	Secreted	No_transmembrane	No_splice_site
AN0869.2	Nonenzyme	NA	Transport_and_binding	Transporter	NA	Transmembrane	No_splice_site
AN0870.2	Enzyme	NA	Amino_acid_biosynthesis	NA	NA	No_transmembrane	No_splice_site
AN0871.2	Enzyme	Ligase_(EC_6.-.-.-)	Cell_envelope	NA	Secreted	No_transmembrane	Secretion
AN0872.2	Enzyme	Ligase_(EC_6.-.-.-)	Central_intermediary_metabolism	NA	NA	No_transmembrane	Secretion
AN0873.2	Enzyme	Ligase_(EC_6.-.-.-)	Biosynthesis_of_cofactors	NA	NA	No_transmembrane	No_splice_site
AN0874.2	Enzyme	Isomerase_(EC_5.-.-.-)	Central_intermediary_metabolism	NA	NA	No_transmembrane	No_splice_site
AN0875.2	Enzyme	NA	Translation	NA	NA	No_transmembrane	No_splice_site
AN0876.2	Enzyme	NA	Energy_metabolism	Growth_factor	NA	No_transmembrane	Mitochondrion
AN0877.2	Enzyme	NA	Purines_and_pyrimidines	NA	NA	No_transmembrane	No_splice_site
AN0878.2	Enzyme	Lyase_(EC_4.-.-.-)	Cell_envelope	Immune_response	Secreted	No_transmembrane	Secretion
AN0879.2	Nonenzyme	NA	Translation	Transcription_regulation	NA	No_transmembrane	No_splice_site
AN0880.2	Enzyme	Lyase_(EC_4.-.-.-)	Energy_metabolism	Immune_response	NA	No_transmembrane	No_splice_site
AN0881.2	Enzyme	Ligase_(EC_6.-.-.-)	Central_intermediary_metabolism	Transcription	Secreted	No_transmembrane	Mitochondrion
AN0882.2	Enzyme	NA	Cell_envelope	Stress_response	Secreted	Transmembrane	Secretion
AN0883.2	Enzyme	NA	Translation	Growth_factor	Secreted	No_transmembrane	No_splice_site
AN0884.2	Nonenzyme	NA	Energy_metabolism	NA	NA	Transmembrane	No_splice_site
AN0885.2	Enzyme	NA	Regulatory_functions	Transcription_regulation	NA	No_transmembrane	No_splice_site
AN0886.2	Enzyme	NA	Translation	NA	NA	No_transmembrane	No_splice_site
AN0887.2	Enzyme	Ligase_(EC_6.-.-.-)	Biosynthesis_of_cofactors	NA	NA	Transmembrane	No_splice_site
AN0888.2	Enzyme	Hydrolase_(EC_3.-.-.-)	Central_intermediary_metabolism	Signal_transducer	NA	No_transmembrane	Secretion
AN0889.2	Enzyme	NA	Central_intermediary_metabolism	NA	NA	No_transmembrane	Mitochondrion
AN0890.2	Nonenzyme	NA	Transport_and_binding	Transporter	NA	Transmembrane	Mitochondrion
AN0891.2	Enzyme	NA	Purines_and_pyrimidines	Ion_channel	NA	Transmembrane	No_splice_site
AN0892.2	Enzyme	NA	Replication_and_transcription	Transcription_regulation	NA	No_transmembrane	No_splice_site
AN0893.2	Enzyme	Lyase_(EC_4.-.-.-)	Amino_acid_biosynthesis	NA	NA	No_transmembrane	No_splice_site
AN0894.2	Enzyme	Isomerase_(EC_5.-.-.-)	Amino_acid_biosynthesis	Structural_protein	NA	No_transmembrane	Mitochondrion
AN0895.2	Enzyme	Isomerase_(EC_5.-.-.-)	Amino_acid_biosynthesis	NA	NA	No_transmembrane	No_splice_site
AN0896.2	Enzyme	NA	Energy_metabolism	Structural_protein	Secreted	No_transmembrane	Mitochondrion
AN0897.2	Nonenzyme	NA	Central_intermediary_metabolism	Transcription	NA	No_transmembrane	No_splice_site
AN0898.2	Nonenzyme	NA	Regulatory_functions	Transcription_regulation	Secreted	No_transmembrane	No_splice_site
AN0899.2	Nonenzyme	NA	Regulatory_functions	Transcription	NA	No_transmembrane	No_splice_site
AN0900.2	Enzyme	NA	Translation	Transcription_regulation	Secreted	No_transmembrane	No_splice_site
AN0901.2	Enzyme	Lyase_(EC_4.-.-.-)	Cell_envelope	Immune_response	Secreted	No_transmembrane	Secretion
AN0902.2	Enzyme	Lyase_(EC_4.-.-.-)	Purines_and_pyrimidines	NA	NA	No_transmembrane	No_splice_site
AN0903.2	Enzyme	NA	Translation	Transcription_regulation	Secreted	No_transmembrane	Mitochondrion
AN0904.2	Enzyme	NA	Cell_envelope	Transcription	NA	No_transmembrane	Secretion
AN0905.2	Enzyme	Lyase_(EC_4.-.-.-)	Purines_and_pyrimidines	Immune_response	NA	No_transmembrane	No_splice_site
AN0906.2	Enzyme	Lyase_(EC_4.-.-.-)	Purines_and_pyrimidines	NA	NA	No_transmembrane	No_splice_site
AN0907.2	Enzyme	NA	Translation	Growth_factor	NA	No_transmembrane	No_splice_site
AN0908.2	Enzyme	NA	Central_intermediary_metabolism	NA	Secreted	No_transmembrane	Mitochondrion
AN0909.2	Enzyme	NA	Translation	NA	NA	No_transmembrane	No_splice_site
AN0910.2	Enzyme	Hydrolase_(EC_3.-.-.-)	Central_intermediary_metabolism	Growth_factor	NA	No_transmembrane	Mitochondrion
AN0911.2	Enzyme	NA	Translation	Growth_factor	Secreted	No_transmembrane	Mitochondrion
AN0912.2	Enzyme	Lyase_(EC_4.-.-.-)	Purines_and_pyrimidines	NA	NA	No_transmembrane	No_splice_site
AN0913.2	Enzyme	NA	Cell_envelope	Growth_factor	NA	Transmembrane	Mitochondrion
AN0914.2	Enzyme	Ligase_(EC_6.-.-.-)	Central_intermediary_metabolism	NA	NA	No_transmembrane	Mitochondrion
AN0915.2	Nonenzyme	NA	Translation	Transcription	Secreted	No_transmembrane	No_splice_site
AN0916.2	Enzyme	NA	Translation	Transcription_regulation	NA	No_transmembrane	No_splice_site
AN0917.2	Nonenzyme	NA	Regulatory_functions	Transcription	NA	No_transmembrane	No_splice_site
AN0918.2	Enzyme	NA	Energy_metabolism	Ion_channel	NA	Transmembrane	No_splice_site
AN0919.2	Enzyme	NA	Purines_and_pyrimidines	NA	NA	No_transmembrane	No_splice_site
AN0920.2	Enzyme	NA	Regulatory_functions	NA	NA	No_transmembrane	No_splice_site
AN0921.2	Nonenzyme	NA	Regulatory_functions	Transcription_regulation	NA	No_transmembrane	No_splice_site
AN0922.2	Enzyme	NA	Purines_and_pyrimidines	Transcription_regulation	NA	No_transmembrane	Mitochondrion
AN0923.2	Nonenzyme	NA	Regulatory_functions	NA	Secreted	No_transmembrane	No_splice_site
AN0924.2	Nonenzyme	NA	Transport_and_binding	Ion_channel	NA	Transmembrane	Secretion
AN0925.2	Enzyme	Ligase_(EC_6.-.-.-)	Central_intermediary_metabolism	NA	NA	No_transmembrane	Secretion
AN0926.2	Enzyme	Lyase_(EC_4.-.-.-)	Energy_metabolism	NA	NA	No_transmembrane	No_splice_site
AN0927.2	Enzyme	Isomerase_(EC_5.-.-.-)	Central_intermediary_metabolism	Transcription	NA	No_transmembrane	No_splice_site
AN0928.2	Enzyme	NA	Purines_and_pyrimidines	Transcription	NA	No_transmembrane	No_splice_site
AN0929.2	Enzyme	Isomerase_(EC_5.-.-.-)	Central_intermediary_metabolism	NA	NA	No_transmembrane	No_splice_site
AN0930.2	Enzyme	NA	Transport_and_binding	Transporter	Secreted	Transmembrane	No_splice_site
AN0931.2	Enzyme	Lyase_(EC_4.-.-.-)	Central_intermediary_metabolism	Transcription_regulation	NA	No_transmembrane	No_splice_site
AN0932.2	Enzyme	Lyase_(EC_4.-.-.-)	Purines_and_pyrimidines	Immune_response	NA	No_transmembrane	No_splice_site
AN0933.2	Enzyme	NA	Cell_envelope	Immune_response	Secreted	No_transmembrane	Secretion
AN0934.2	Enzyme	Isomerase_(EC_5.-.-.-)	Cell_envelope	Stress_response	Secreted	No_transmembrane	Secretion
AN0935.2	Nonenzyme	NA	Translation	Growth_factor	Secreted	No_transmembrane	No_splice_site
AN0936.2	Enzyme	Ligase_(EC_6.-.-.-)	Central_intermediary_metabolism	NA	NA	No_transmembrane	Mitochondrion
AN0937.2	Enzyme	NA	Central_intermediary_metabolism	NA	NA	No_transmembrane	No_splice_site
AN0938.2	Enzyme	NA	Transport_and_binding	Transporter	NA	Transmembrane	Secretion
AN0939.2	Enzyme	Lyase_(EC_4.-.-.-)	Energy_metabolism	NA	NA	No_transmembrane	Mitochondrion
AN0940.2	Nonenzyme	NA	Cell_envelope	Stress_response	Secreted	No_transmembrane	Secretion
AN0941.2	Enzyme	Lyase_(EC_4.-.-.-)	Cell_envelope	NA	Secreted	No_transmembrane	Secretion
AN0942.2	Enzyme	Lyase_(EC_4.-.-.-)	Energy_metabolism	NA	NA	No_transmembrane	No_splice_site
AN0943.2	Nonenzyme	NA	Energy_metabolism	Immune_response	Secreted	No_transmembrane	Mitochondrion
AN0944.2	Enzyme	Ligase_(EC_6.-.-.-)	Central_intermediary_metabolism	NA	NA	No_transmembrane	Mitochondrion
AN0945.2	Enzyme	NA	Biosynthesis_of_cofactors	Structural_protein	NA	No_transmembrane	No_splice_site
AN0946.2	Enzyme	Ligase_(EC_6.-.-.-)	Translation	Growth_factor	NA	No_transmembrane	No_splice_site
AN0947.2	Enzyme	Ligase_(EC_6.-.-.-)	Biosynthesis_of_cofactors	Structural_protein	NA	No_transmembrane	Mitochondrion
AN0948.2	Enzyme	Lyase_(EC_4.-.-.-)	Amino_acid_biosynthesis	NA	NA	No_transmembrane	No_splice_site
AN0949.2	Enzyme	NA	Translation	Transporter	NA	Transmembrane	No_splice_site
AN0950.2	Enzyme	NA	Translation	Transcription_regulation	Secreted	No_transmembrane	No_splice_site
AN0951.2	Enzyme	Ligase_(EC_6.-.-.-)	Replication_and_transcription	Transcription_regulation	NA	No_transmembrane	No_splice_site
AN0952.2	Enzyme	Isomerase_(EC_5.-.-.-)	Biosynthesis_of_cofactors	NA	NA	No_transmembrane	No_splice_site
AN0953.2	Enzyme	NA	Amino_acid_biosynthesis	NA	NA	No_transmembrane	No_splice_site
AN0954.2	Enzyme	Ligase_(EC_6.-.-.-)	Translation	Growth_factor	Secreted	No_transmembrane	Mitochondrion
AN0955.2	Enzyme	NA	Energy_metabolism	Immune_response	NA	No_transmembrane	No_splice_site
AN0956.2	Enzyme	Lyase_(EC_4.-.-.-)	Replication_and_transcription	Transcription_regulation	NA	No_transmembrane	No_splice_site
AN0957.2	Enzyme	NA	Purines_and_pyrimidines	Immune_response	NA	Transmembrane	No_splice_site
AN0958.2	Nonenzyme	NA	Replication_and_transcription	Transcription_regulation	Secreted	No_transmembrane	No_splice_site
AN0959.2	Nonenzyme	NA	Biosynthesis_of_cofactors	Growth_factor	NA	No_transmembrane	Secretion
AN0960.2	Nonenzyme	NA	Regulatory_functions	NA	Secreted	No_transmembrane	No_splice_site
AN0961.2	Enzyme	NA	Amino_acid_biosynthesis	Growth_factor	NA	No_transmembrane	No_splice_site
AN0962.2	Nonenzyme	NA	Translation	Transcription_regulation	Secreted	No_transmembrane	No_splice_site
AN0963.2	Nonenzyme	NA	Translation	Transporter	NA	Transmembrane	No_splice_site
AN0964.2	Nonenzyme	NA	Transport_and_binding	Voltage-gated_ion_channel	NA	Transmembrane	No_splice_site
AN0965.2	Nonenzyme	NA	Replication_and_transcription	Transcription_regulation	Secreted	No_transmembrane	No_splice_site
AN0966.2	Enzyme	NA	Regulatory_functions	NA	Secreted	No_transmembrane	No_splice_site
AN0967.2	Enzyme	NA	Translation	NA	NA	No_transmembrane	No_splice_site
AN0968.2	Nonenzyme	NA	Cell_envelope	Hormone	Secreted	No_transmembrane	Secretion
AN0969.2	Enzyme	NA	Translation	Growth_factor	Secreted	No_transmembrane	Mitochondrion
AN0970.2	Nonenzyme	NA	Transport_and_binding	Transporter	NA	Transmembrane	Mitochondrion
AN0971.2	Enzyme	NA	Amino_acid_biosynthesis	Immune_response	NA	No_transmembrane	No_splice_site
AN0972.2	Nonenzyme	NA	Translation	Hormone	Secreted	No_transmembrane	No_splice_site
AN0973.2	Nonenzyme	NA	Regulatory_functions	Transcription_regulation	Secreted	No_transmembrane	No_splice_site
AN0974.2	Enzyme	NA	Translation	Hormone	Secreted	No_transmembrane	Mitochondrion
AN0975.2	Enzyme	NA	Amino_acid_biosynthesis	NA	NA	No_transmembrane	Mitochondrion
AN0976.2	Nonenzyme	NA	Translation	Structural_protein	NA	No_transmembrane	No_splice_site
AN0977.2	Enzyme	NA	Cell_envelope	Stress_response	NA	Transmembrane	Mitochondrion
AN0978.2	Enzyme	NA	Energy_metabolism	NA	NA	No_transmembrane	Secretion
AN0979.2	Enzyme	NA	Transport_and_binding	Structural_protein	NA	No_transmembrane	Mitochondrion
AN0980.2	Enzyme	NA	Cell_envelope	Stress_response	Secreted	No_transmembrane	Secretion
AN0981.2	Enzyme	NA	Purines_and_pyrimidines	Transporter	NA	Transmembrane	No_splice_site
AN0982.2	Nonenzyme	NA	Regulatory_functions	Growth_factor	NA	No_transmembrane	No_splice_site
AN0983.2	Nonenzyme	NA	Fatty_acid_metabolism	Transcription_regulation	NA	Transmembrane	No_splice_site
AN0984.2	Enzyme	Ligase_(EC_6.-.-.-)	Central_intermediary_metabolism	NA	NA	No_transmembrane	No_splice_site
AN0985.2	Nonenzyme	NA	Translation	NA	NA	No_transmembrane	No_splice_site
AN0986.2	Enzyme	NA	Regulatory_functions	Transcription_regulation	NA	No_transmembrane	No_splice_site
AN0987.2	Enzyme	NA	Central_intermediary_metabolism	Growth_factor	Secreted	No_transmembrane	Mitochondrion
AN0988.2	Enzyme	Lyase_(EC_4.-.-.-)	Cell_envelope	Structural_protein	NA	No_transmembrane	No_splice_site
AN0989.2	Enzyme	NA	Biosynthesis_of_cofactors	Transcription_regulation	Secreted	No_transmembrane	Mitochondrion
AN0990.2	Enzyme	NA	Cell_envelope	Cation_channel	NA	Transmembrane	No_splice_site
AN0991.2	Enzyme	Lyase_(EC_4.-.-.-)	Purines_and_pyrimidines	NA	NA	No_transmembrane	No_splice_site
AN0992.2	Enzyme	Lyase_(EC_4.-.-.-)	Energy_metabolism	NA	NA	No_transmembrane	Mitochondrion
AN0993.2	Nonenzyme	NA	Transport_and_binding	Transporter	NA	Transmembrane	No_splice_site
AN0994.2	Enzyme	NA	Central_intermediary_metabolism	NA	NA	No_transmembrane	No_splice_site
AN0995.2	Enzyme	Ligase_(EC_6.-.-.-)	Purines_and_pyrimidines	Transcription_regulation	NA	Transmembrane	Secretion
AN0996.2	Nonenzyme	NA	Regulatory_functions	Transcription_regulation	Secreted	No_transmembrane	No_splice_site
AN0997.2	Enzyme	NA	Central_intermediary_metabolism	NA	NA	No_transmembrane	Mitochondrion
AN0998.2	Enzyme	Lyase_(EC_4.-.-.-)	Central_intermediary_metabolism	NA	NA	No_transmembrane	No_splice_site
AN0999.2	Enzyme	Ligase_(EC_6.-.-.-)	Replication_and_transcription	Transcription	NA	No_transmembrane	No_splice_site
AN1000.2	Nonenzyme	NA	Translation	Growth_factor	NA	No_transmembrane	No_splice_site
AN1001.2	Enzyme	NA	Regulatory_functions	Transcription_regulation	Secreted	No_transmembrane	No_splice_site
AN1002.2	Enzyme	Ligase_(EC_6.-.-.-)	Central_intermediary_metabolism	NA	NA	No_transmembrane	No_splice_site
AN1003.2	Enzyme	Ligase_(EC_6.-.-.-)	Energy_metabolism	Growth_factor	NA	No_transmembrane	Mitochondrion
AN1004.2	Nonenzyme	NA	Regulatory_functions	Growth_factor	NA	No_transmembrane	No_splice_site
AN1005.2	Enzyme	Ligase_(EC_6.-.-.-)	Translation	Structural_protein	NA	No_transmembrane	No_splice_site
AN1006.2	Enzyme	Ligase_(EC_6.-.-.-)	Amino_acid_biosynthesis	NA	NA	No_transmembrane	No_splice_site
AN1007.2	Enzyme	Ligase_(EC_6.-.-.-)	Central_intermediary_metabolism	Immune_response	NA	No_transmembrane	No_splice_site
AN1008.2	Nonenzyme	NA	Transport_and_binding	Transporter	Secreted	Transmembrane	No_splice_site
AN1009.2	Nonenzyme	NA	Translation	Growth_factor	NA	No_transmembrane	No_splice_site
AN1010.2	Nonenzyme	NA	Regulatory_functions	Transcription	NA	No_transmembrane	No_splice_site
AN1011.2	Enzyme	NA	Energy_metabolism	Growth_factor	Secreted	No_transmembrane	Mitochondrion
AN1012.2	Enzyme	Isomerase_(EC_5.-.-.-)	Translation	Growth_factor	Secreted	No_transmembrane	Secretion
AN1013.2	Enzyme	Ligase_(EC_6.-.-.-)	Central_intermediary_metabolism	NA	NA	No_transmembrane	No_splice_site
AN1014.2	Enzyme	Lyase_(EC_4.-.-.-)	Transport_and_binding	NA	NA	No_transmembrane	Mitochondrion
AN1015.2	Enzyme	Ligase_(EC_6.-.-.-)	Amino_acid_biosynthesis	NA	NA	No_transmembrane	No_splice_site
AN1016.2	Enzyme	Lyase_(EC_4.-.-.-)	Amino_acid_biosynthesis	NA	NA	No_transmembrane	No_splice_site
AN1017.2	Enzyme	Lyase_(EC_4.-.-.-)	Amino_acid_biosynthesis	NA	NA	No_transmembrane	No_splice_site
AN1018.2	Enzyme	Ligase_(EC_6.-.-.-)	Central_intermediary_metabolism	Transcription_regulation	NA	No_transmembrane	No_splice_site
AN1019.2	Enzyme	NA	Purines_and_pyrimidines	NA	NA	No_transmembrane	No_splice_site
AN1020.2	Enzyme	NA	Amino_acid_biosynthesis	Immune_response	Secreted	No_transmembrane	No_splice_site
AN1021.2	Nonenzyme	NA	Purines_and_pyrimidines	Transporter	NA	Transmembrane	No_splice_site
AN1022.2	Enzyme	Lyase_(EC_4.-.-.-)	Energy_metabolism	Growth_factor	Secreted	No_transmembrane	Mitochondrion
AN1023.2	Enzyme	NA	Central_intermediary_metabolism	Growth_factor	NA	No_transmembrane	No_splice_site
AN1024.2	Enzyme	Ligase_(EC_6.-.-.-)	Amino_acid_biosynthesis	NA	NA	No_transmembrane	No_splice_site
AN1025.2	Enzyme	Ligase_(EC_6.-.-.-)	Regulatory_functions	Transcription_regulation	NA	No_transmembrane	No_splice_site
AN1026.2	Nonenzyme	NA	Regulatory_functions	Transcription_regulation	Secreted	No_transmembrane	No_splice_site
AN1027.2	Nonenzyme	NA	Cell_envelope	Growth_factor	NA	Transmembrane	Secretion
AN1028.2	Enzyme	Isomerase_(EC_5.-.-.-)	Purines_and_pyrimidines	Transcription	NA	No_transmembrane	No_splice_site
AN1029.2	Enzyme	NA	Purines_and_pyrimidines	Transcription_regulation	NA	No_transmembrane	Mitochondrion
AN1030.2	Enzyme	Lyase_(EC_4.-.-.-)	Energy_metabolism	NA	NA	No_transmembrane	No_splice_site
AN1031.2	Nonenzyme	NA	Transport_and_binding	Transporter	NA	Transmembrane	No_splice_site
AN1032.2	Enzyme	NA	Central_intermediary_metabolism	NA	NA	No_transmembrane	No_splice_site
AN1033.2	Enzyme	Ligase_(EC_6.-.-.-)	Cell_envelope	Voltage-gated_ion_channel	NA	Transmembrane	No_splice_site
AN1034.2	Enzyme	Ligase_(EC_6.-.-.-)	Central_intermediary_metabolism	Structural_protein	NA	No_transmembrane	Mitochondrion
AN1035.2	Enzyme	Lyase_(EC_4.-.-.-)	Cell_envelope	Immune_response	Secreted	No_transmembrane	Secretion
AN1036.2	Enzyme	Ligase_(EC_6.-.-.-)	Central_intermediary_metabolism	Structural_protein	NA	No_transmembrane	No_splice_site
AN1037.2	Enzyme	NA	Translation	Transporter	NA	Transmembrane	No_splice_site
AN1038.2	Enzyme	Ligase_(EC_6.-.-.-)	Purines_and_pyrimidines	NA	NA	No_transmembrane	No_splice_site
AN1039.2	Enzyme	NA	Purines_and_pyrimidines	NA	NA	Transmembrane	No_splice_site
AN1040.2	Enzyme	NA	Energy_metabolism	Growth_factor	NA	Transmembrane	Mitochondrion
AN1041.2	Enzyme	NA	Cell_envelope	Immune_response	Secreted	Transmembrane	Secretion
AN1042.2	Enzyme	NA	Amino_acid_biosynthesis	NA	Secreted	No_transmembrane	No_splice_site
AN1043.2	Enzyme	NA	Translation	Immune_response	NA	No_transmembrane	No_splice_site
AN1044.2	Enzyme	Ligase_(EC_6.-.-.-)	Central_intermediary_metabolism	Growth_factor	NA	No_transmembrane	No_splice_site
AN1045.2	Nonenzyme	NA	Translation	Transcription	NA	No_transmembrane	No_splice_site
AN1046.2	Enzyme	Lyase_(EC_4.-.-.-)	Energy_metabolism	Growth_factor	NA	Transmembrane	No_splice_site
AN1047.2	Enzyme	Ligase_(EC_6.-.-.-)	Amino_acid_biosynthesis	Growth_factor	NA	No_transmembrane	No_splice_site
AN1048.2	Enzyme	NA	Cell_envelope	Growth_factor	NA	No_transmembrane	Secretion
AN1049.2	Nonenzyme	NA	Central_intermediary_metabolism	Growth_factor	NA	No_transmembrane	No_splice_site
AN1050.2	Enzyme	Isomerase_(EC_5.-.-.-)	Translation	NA	NA	No_transmembrane	No_splice_site
AN1051.2	Enzyme	Isomerase_(EC_5.-.-.-)	Central_intermediary_metabolism	NA	NA	No_transmembrane	No_splice_site
AN1052.2	Enzyme	NA	Regulatory_functions	Transcription	NA	No_transmembrane	No_splice_site
AN1053.2	Enzyme	NA	Regulatory_functions	Transcription_regulation	NA	No_transmembrane	Mitochondrion
AN1054.2	Enzyme	Ligase_(EC_6.-.-.-)	Central_intermediary_metabolism	NA	NA	No_transmembrane	No_splice_site
AN1055.2	Enzyme	NA	Replication_and_transcription	Transcription_regulation	NA	No_transmembrane	No_splice_site
AN1056.2	Enzyme	NA	Purines_and_pyrimidines	Immune_response	NA	No_transmembrane	No_splice_site
AN1057.2	Enzyme	Lyase_(EC_4.-.-.-)	Central_intermediary_metabolism	NA	NA	No_transmembrane	No_splice_site
AN1058.2	Enzyme	NA	Cell_envelope	Immune_response	Secreted	No_transmembrane	Secretion
AN1059.2	Enzyme	Ligase_(EC_6.-.-.-)	Central_intermediary_metabolism	Transcription_regulation	NA	No_transmembrane	No_splice_site
AN1060.2	Enzyme	NA	Regulatory_functions	Transcription_regulation	NA	No_transmembrane	No_splice_site
AN1061.2	Nonenzyme	NA	Transport_and_binding	Transporter	NA	Transmembrane	No_splice_site
AN1062.2	Enzyme	NA	Translation	Transcription	NA	Transmembrane	Mitochondrion
AN1063.2	Nonenzyme	NA	Translation	Transcription_regulation	Secreted	No_transmembrane	No_splice_site
AN1064.2	Enzyme	NA	Translation	Transcription_regulation	NA	No_transmembrane	Mitochondrion
AN1065.2	Nonenzyme	NA	Regulatory_functions	Transcription_regulation	NA	No_transmembrane	No_splice_site
AN1066.2	Enzyme	NA	Translation	Growth_factor	NA	Transmembrane	No_splice_site
AN1067.2	Enzyme	NA	Amino_acid_biosynthesis	Growth_factor	Secreted	No_transmembrane	No_splice_site
AN1068.2	Enzyme	Lyase_(EC_4.-.-.-)	Energy_metabolism	NA	Secreted	No_transmembrane	Secretion
AN1069.2	Nonenzyme	NA	Transport_and_binding	Transporter	NA	Transmembrane	No_splice_site
AN1070.2	Nonenzyme	NA	Regulatory_functions	Transcription	Secreted	No_transmembrane	No_splice_site
AN1071.2	Enzyme	Lyase_(EC_4.-.-.-)	Amino_acid_biosynthesis	Stress_response	NA	No_transmembrane	Secretion
AN1072.2	Enzyme	NA	Energy_metabolism	Transcription	NA	No_transmembrane	Mitochondrion
AN1073.2	Enzyme	NA	Transport_and_binding	Transporter	NA	Transmembrane	No_splice_site
AN1074.2	Enzyme	Ligase_(EC_6.-.-.-)	Energy_metabolism	Growth_factor	Secreted	No_transmembrane	Mitochondrion
AN1075.2	Enzyme	Ligase_(EC_6.-.-.-)	Transport_and_binding	Transporter	NA	Transmembrane	Secretion
AN1076.2	Nonenzyme	NA	Transport_and_binding	Transporter	NA	Transmembrane	No_splice_site
AN1077.2	Enzyme	NA	Central_intermediary_metabolism	Transcription_regulation	NA	No_transmembrane	No_splice_site
AN1078.2	Enzyme	NA	Amino_acid_biosynthesis	NA	NA	No_transmembrane	No_splice_site
AN1079.2	Nonenzyme	NA	Replication_and_transcription	Growth_factor	NA	No_transmembrane	No_splice_site
AN1080.2	Enzyme	Lyase_(EC_4.-.-.-)	Central_intermediary_metabolism	Transcription_regulation	Secreted	No_transmembrane	No_splice_site
AN1081.2	Nonenzyme	NA	Translation	Growth_factor	NA	No_transmembrane	No_splice_site
AN1082.2	Enzyme	Hydrolase_(EC_3.-.-.-)	Cell_envelope	Stress_response	NA	Transmembrane	Secretion
AN1083.2	Nonenzyme	NA	Central_intermediary_metabolism	Structural_protein	Secreted	No_transmembrane	Mitochondrion
AN1084.2	Enzyme	Ligase_(EC_6.-.-.-)	Energy_metabolism	NA	Secreted	No_transmembrane	Mitochondrion
AN1085.2	Enzyme	Isomerase_(EC_5.-.-.-)	Purines_and_pyrimidines	NA	NA	Transmembrane	No_splice_site
AN1086.2	Enzyme	NA	Central_intermediary_metabolism	NA	NA	No_transmembrane	No_splice_site
AN1087.2	Enzyme	Isomerase_(EC_5.-.-.-)	Cell_envelope	Transcription	NA	Transmembrane	Secretion
AN1088.2	Enzyme	NA	Energy_metabolism	Growth_factor	NA	No_transmembrane	No_splice_site
AN1089.2	Enzyme	NA	Amino_acid_biosynthesis	Transcription_regulation	NA	No_transmembrane	No_splice_site
AN1090.2	Nonenzyme	NA	Replication_and_transcription	Growth_factor	NA	No_transmembrane	No_splice_site
AN1091.2	Enzyme	NA	Purines_and_pyrimidines	Transcription_regulation	NA	Transmembrane	No_splice_site
AN1092.2	Enzyme	Lyase_(EC_4.-.-.-)	Energy_metabolism	Immune_response	NA	No_transmembrane	Mitochondrion
AN1093.2	Enzyme	Ligase_(EC_6.-.-.-)	Amino_acid_biosynthesis	NA	NA	No_transmembrane	Mitochondrion
AN1094.2	Enzyme	Ligase_(EC_6.-.-.-)	Biosynthesis_of_cofactors	Growth_factor	NA	No_transmembrane	Mitochondrion
AN1095.2	Enzyme	NA	Replication_and_transcription	NA	NA	No_transmembrane	Mitochondrion
AN1096.2	Enzyme	NA	Regulatory_functions	Transcription_regulation	NA	No_transmembrane	No_splice_site
AN1097.2	Enzyme	Ligase_(EC_6.-.-.-)	Central_intermediary_metabolism	Cation_channel	NA	No_transmembrane	Mitochondrion
AN1098.2	Enzyme	NA	Translation	Growth_factor	NA	No_transmembrane	No_splice_site
AN1099.2	Nonenzyme	NA	Replication_and_transcription	NA	NA	No_transmembrane	No_splice_site
AN1100.2	Enzyme	Lyase_(EC_4.-.-.-)	Central_intermediary_metabolism	Structural_protein	NA	No_transmembrane	No_splice_site
AN1101.2	Nonenzyme	NA	Transport_and_binding	Transporter	Secreted	Transmembrane	No_splice_site
AN1102.2	Enzyme	Ligase_(EC_6.-.-.-)	Cell_envelope	Growth_factor	Secreted	Transmembrane	No_splice_site
AN1103.2	Enzyme	Ligase_(EC_6.-.-.-)	Central_intermediary_metabolism	NA	NA	No_transmembrane	No_splice_site
AN1104.2	Enzyme	Isomerase_(EC_5.-.-.-)	Central_intermediary_metabolism	NA	NA	No_transmembrane	Mitochondrion
AN1105.2	Nonenzyme	NA	Replication_and_transcription	NA	Secreted	No_transmembrane	No_splice_site
AN1106.2	Enzyme	Ligase_(EC_6.-.-.-)	Replication_and_transcription	NA	NA	No_transmembrane	No_splice_site
AN1107.2	Enzyme	NA	Replication_and_transcription	NA	Secreted	No_transmembrane	No_splice_site
AN1108.2	Enzyme	NA	Cell_envelope	Stress_response	Secreted	No_transmembrane	Secretion
AN1109.2	Nonenzyme	NA	Transport_and_binding	Transporter	NA	Transmembrane	No_splice_site
AN1110.2	Nonenzyme	NA	Transport_and_binding	Transporter	NA	Transmembrane	No_splice_site
AN1111.2	Enzyme	Ligase_(EC_6.-.-.-)	Cell_envelope	NA	NA	No_transmembrane	Secretion
AN1112.2	Nonenzyme	NA	Translation	Growth_factor	Secreted	No_transmembrane	Mitochondrion
AN1113.2	Enzyme	NA	Energy_metabolism	Transporter	Secreted	Transmembrane	No_splice_site
AN1114.2	Nonenzyme	NA	Replication_and_transcription	Transcription	NA	No_transmembrane	No_splice_site
AN1115.2	Enzyme	Isomerase_(EC_5.-.-.-)	Central_intermediary_metabolism	NA	NA	No_transmembrane	Secretion
AN1116.2	Enzyme	NA	Cell_envelope	Growth_factor	NA	Transmembrane	Secretion
AN1117.2	Nonenzyme	NA	Translation	Transporter	NA	Transmembrane	No_splice_site
AN1118.2	Enzyme	NA	Regulatory_functions	Growth_factor	NA	No_transmembrane	No_splice_site
AN1119.2	Nonenzyme	NA	Translation	Immune_response	NA	No_transmembrane	No_splice_site
AN1120.2	Nonenzyme	NA	Regulatory_functions	Transcription_regulation	NA	No_transmembrane	No_splice_site
AN1121.2	Enzyme	NA	Purines_and_pyrimidines	Transporter	NA	Transmembrane	Mitochondrion
AN1122.2	Nonenzyme	NA	Translation	Growth_factor	NA	No_transmembrane	No_splice_site
AN1123.2	Enzyme	NA	Purines_and_pyrimidines	NA	Secreted	No_transmembrane	No_splice_site
AN1124.2	Enzyme	Ligase_(EC_6.-.-.-)	Biosynthesis_of_cofactors	Cation_channel	NA	No_transmembrane	No_splice_site
AN1125.2	Enzyme	NA	Energy_metabolism	Stress_response	NA	No_transmembrane	Mitochondrion
AN1126.2	Enzyme	Isomerase_(EC_5.-.-.-)	Energy_metabolism	NA	NA	No_transmembrane	No_splice_site
AN1127.2	Enzyme	NA	Cell_envelope	NA	NA	Transmembrane	No_splice_site
AN1128.2	Enzyme	NA	Cell_envelope	Cation_channel	NA	Transmembrane	No_splice_site
AN1129.2	Enzyme	Ligase_(EC_6.-.-.-)	Central_intermediary_metabolism	NA	NA	No_transmembrane	No_splice_site
AN1130.2	Enzyme	Ligase_(EC_6.-.-.-)	Amino_acid_biosynthesis	NA	NA	No_transmembrane	No_splice_site
AN1131.2	Enzyme	NA	Cell_envelope	Immune_response	Secreted	No_transmembrane	Secretion
AN1132.2	Enzyme	Ligase_(EC_6.-.-.-)	Central_intermediary_metabolism	NA	NA	No_transmembrane	No_splice_site
AN1133.2	Nonenzyme	NA	Transport_and_binding	Transporter	NA	Transmembrane	No_splice_site
AN1134.2	Enzyme	NA	Central_intermediary_metabolism	NA	NA	No_transmembrane	No_splice_site
AN1135.2	Enzyme	NA	Energy_metabolism	NA	Secreted	No_transmembrane	No_splice_site
AN1136.2	Enzyme	Ligase_(EC_6.-.-.-)	Central_intermediary_metabolism	Transporter	Secreted	Transmembrane	No_splice_site
AN1137.2	Enzyme	Lyase_(EC_4.-.-.-)	Central_intermediary_metabolism	NA	NA	No_transmembrane	No_splice_site
AN1138.2	Nonenzyme	NA	Transport_and_binding	Transporter	NA	Transmembrane	No_splice_site
AN1139.2	Enzyme	Lyase_(EC_4.-.-.-)	Central_intermediary_metabolism	NA	NA	No_transmembrane	No_splice_site
AN1140.2	Enzyme	Ligase_(EC_6.-.-.-)	Amino_acid_biosynthesis	Growth_factor	NA	No_transmembrane	No_splice_site
AN1141.2	Enzyme	Ligase_(EC_6.-.-.-)	Purines_and_pyrimidines	Transcription_regulation	NA	No_transmembrane	No_splice_site
AN1142.2	Enzyme	Lyase_(EC_4.-.-.-)	Cell_envelope	Immune_response	Secreted	No_transmembrane	Secretion
AN1143.2	Enzyme	NA	Transport_and_binding	Voltage-gated_ion_channel	NA	Transmembrane	Mitochondrion
AN1144.2	Enzyme	Lyase_(EC_4.-.-.-)	Energy_metabolism	NA	NA	No_transmembrane	No_splice_site
AN1145.2	Nonenzyme	NA	Transport_and_binding	Transporter	NA	Transmembrane	Secretion
AN1146.2	Enzyme	NA	Cell_envelope	Cation_channel	NA	Transmembrane	Secretion
AN1147.2	Nonenzyme	NA	Replication_and_transcription	NA	NA	No_transmembrane	No_splice_site
AN1148.2	Enzyme	NA	Cell_envelope	Transcription_regulation	NA	No_transmembrane	Secretion
AN1149.2	Enzyme	NA	Energy_metabolism	Structural_protein	NA	No_transmembrane	Mitochondrion
AN1150.2	Enzyme	Isomerase_(EC_5.-.-.-)	Amino_acid_biosynthesis	NA	NA	No_transmembrane	Mitochondrion
AN1151.2	Enzyme	Lyase_(EC_4.-.-.-)	Energy_metabolism	Immune_response	NA	No_transmembrane	No_splice_site
AN1152.2	Enzyme	Lyase_(EC_4.-.-.-)	Amino_acid_biosynthesis	Stress_response	NA	No_transmembrane	No_splice_site
AN1153.2	Enzyme	NA	Central_intermediary_metabolism	Transcription	Secreted	No_transmembrane	Mitochondrion
AN1154.2	Enzyme	Ligase_(EC_6.-.-.-)	Cell_envelope	Immune_response	Secreted	No_transmembrane	Secretion
AN1155.2	Enzyme	NA	Central_intermediary_metabolism	NA	NA	No_transmembrane	No_splice_site
AN1156.2	Enzyme	NA	Regulatory_functions	Structural_protein	NA	No_transmembrane	Mitochondrion
AN1157.2	Enzyme	NA	Translation	Growth_factor	NA	No_transmembrane	No_splice_site
AN1158.2	Enzyme	Ligase_(EC_6.-.-.-)	Replication_and_transcription	Transcription_regulation	NA	No_transmembrane	No_splice_site
AN1159.2	Enzyme	NA	Central_intermediary_metabolism	NA	NA	No_transmembrane	Mitochondrion
AN1160.2	Nonenzyme	NA	Cell_envelope	Structural_protein	Secreted	No_transmembrane	Secretion
AN1161.2	Nonenzyme	NA	Cell_envelope	Stress_response	Secreted	No_transmembrane	Secretion
AN1162.2	Enzyme	Lyase_(EC_4.-.-.-)	Central_intermediary_metabolism	NA	NA	No_transmembrane	No_splice_site
AN1163.2	Enzyme	Isomerase_(EC_5.-.-.-)	Biosynthesis_of_cofactors	NA	NA	No_transmembrane	Mitochondrion
AN1164.2	Nonenzyme	NA	Replication_and_transcription	Growth_factor	NA	No_transmembrane	No_splice_site
AN1165.2	Enzyme	Isomerase_(EC_5.-.-.-)	Amino_acid_biosynthesis	NA	NA	No_transmembrane	No_splice_site
AN1166.2	Enzyme	NA	Energy_metabolism	Immune_response	Secreted	No_transmembrane	Mitochondrion
AN1167.2	Enzyme	Lyase_(EC_4.-.-.-)	Energy_metabolism	NA	NA	No_transmembrane	No_splice_site
AN1168.2	Enzyme	NA	Transport_and_binding	Transporter	NA	Transmembrane	No_splice_site
AN1169.2	Nonenzyme	NA	Fatty_acid_metabolism	NA	Secreted	No_transmembrane	No_splice_site
AN1170.2	Enzyme	NA	Central_intermediary_metabolism	Transcription_regulation	NA	No_transmembrane	No_splice_site
AN1171.2	Enzyme	NA	Purines_and_pyrimidines	Transcription_regulation	Secreted	No_transmembrane	No_splice_site
AN1172.2	Enzyme	Ligase_(EC_6.-.-.-)	Regulatory_functions	Transcription_regulation	NA	No_transmembrane	No_splice_site
AN1173.2	Enzyme	NA	Translation	Transcription	Secreted	No_transmembrane	No_splice_site
AN1174.2	Enzyme	Ligase_(EC_6.-.-.-)	Transport_and_binding	Voltage-gated_ion_channel	NA	Transmembrane	No_splice_site
AN1175.2	Enzyme	NA	Regulatory_functions	Growth_factor	NA	No_transmembrane	No_splice_site
AN1176.2	Enzyme	Lyase_(EC_4.-.-.-)	Energy_metabolism	NA	NA	No_transmembrane	No_splice_site
AN1177.2	Enzyme	Lyase_(EC_4.-.-.-)	Purines_and_pyrimidines	NA	NA	No_transmembrane	No_splice_site
AN1178.2	Enzyme	NA	Translation	Structural_protein	NA	No_transmembrane	Mitochondrion
AN1179.2	Enzyme	NA	Central_intermediary_metabolism	Transcription_regulation	Secreted	No_transmembrane	No_splice_site
AN1180.2	Enzyme	Ligase_(EC_6.-.-.-)	Purines_and_pyrimidines	Voltage-gated_ion_channel	NA	Transmembrane	No_splice_site
AN1181.2	Nonenzyme	NA	Transport_and_binding	Transporter	NA	Transmembrane	No_splice_site
AN1182.2	Enzyme	NA	Energy_metabolism	Growth_factor	NA	No_transmembrane	No_splice_site
AN1183.2	Enzyme	Lyase_(EC_4.-.-.-)	Central_intermediary_metabolism	NA	Secreted	No_transmembrane	No_splice_site
AN1184.2	Enzyme	Lyase_(EC_4.-.-.-)	Purines_and_pyrimidines	NA	NA	No_transmembrane	No_splice_site
AN1185.2	Nonenzyme	NA	Transport_and_binding	Transporter	NA	Transmembrane	No_splice_site
AN1186.2	Nonenzyme	NA	Transport_and_binding	Transporter	NA	Transmembrane	No_splice_site
AN1187.2	Enzyme	NA	Biosynthesis_of_cofactors	Ion_channel	Secreted	Transmembrane	Mitochondrion
AN1188.2	Enzyme	Ligase_(EC_6.-.-.-)	Central_intermediary_metabolism	Transcription_regulation	NA	No_transmembrane	No_splice_site
AN1189.2	Enzyme	NA	Transport_and_binding	Transporter	NA	Transmembrane	No_splice_site
AN1190.2	Enzyme	Ligase_(EC_6.-.-.-)	Amino_acid_biosynthesis	Structural_protein	NA	No_transmembrane	Mitochondrion
AN1191.2	Nonenzyme	NA	Translation	Transcription_regulation	Secreted	No_transmembrane	No_splice_site
AN1192.2	Nonenzyme	NA	Translation	Transcription	NA	No_transmembrane	No_splice_site
AN1193.2	Enzyme	NA	Central_intermediary_metabolism	NA	NA	No_transmembrane	No_splice_site
AN1194.2	Enzyme	NA	Energy_metabolism	Growth_factor	Secreted	No_transmembrane	No_splice_site
AN1195.2	Enzyme	NA	Amino_acid_biosynthesis	Growth_factor	NA	No_transmembrane	Secretion
AN1196.2	Enzyme	NA	Central_intermediary_metabolism	Growth_factor	Secreted	No_transmembrane	Mitochondrion
AN1197.2	Enzyme	NA	Cell_envelope	NA	Secreted	No_transmembrane	Secretion
AN1198.2	Enzyme	NA	Central_intermediary_metabolism	NA	NA	No_transmembrane	Mitochondrion
AN1199.2	Nonenzyme	NA	Transport_and_binding	Transporter	Secreted	Transmembrane	Mitochondrion
AN1200.2	Enzyme	NA	Purines_and_pyrimidines	Transcription	NA	No_transmembrane	No_splice_site
AN1201.2	Enzyme	Isomerase_(EC_5.-.-.-)	Central_intermediary_metabolism	NA	NA	No_transmembrane	No_splice_site
AN1202.2	Enzyme	NA	Translation	Transcription	Secreted	No_transmembrane	No_splice_site
AN1203.2	Enzyme	Lyase_(EC_4.-.-.-)	Amino_acid_biosynthesis	Immune_response	Secreted	No_transmembrane	Secretion
AN1204.2	Nonenzyme	NA	Energy_metabolism	NA	NA	No_transmembrane	No_splice_site
AN1205.2	Nonenzyme	NA	Translation	Growth_factor	NA	No_transmembrane	No_splice_site
AN1206.2	Enzyme	NA	Central_intermediary_metabolism	NA	Secreted	No_transmembrane	No_splice_site
AN1207.2	Enzyme	Ligase_(EC_6.-.-.-)	Regulatory_functions	NA	NA	No_transmembrane	No_splice_site
AN1208.2	Enzyme	Lyase_(EC_4.-.-.-)	Energy_metabolism	NA	NA	No_transmembrane	No_splice_site
AN1209.2	Nonenzyme	NA	Translation	NA	NA	No_transmembrane	No_splice_site
AN1210.2	Nonenzyme	NA	Replication_and_transcription	NA	NA	No_transmembrane	No_splice_site
AN1211.2	Enzyme	Lyase_(EC_4.-.-.-)	Amino_acid_biosynthesis	NA	NA	No_transmembrane	No_splice_site
AN1212.2	Enzyme	NA	Regulatory_functions	Transcription_regulation	Secreted	No_transmembrane	No_splice_site
AN1213.2	Nonenzyme	NA	Translation	NA	NA	No_transmembrane	No_splice_site
AN1214.2	Enzyme	Ligase_(EC_6.-.-.-)	Translation	Growth_factor	Secreted	No_transmembrane	No_splice_site
AN1215.2	Enzyme	NA	Central_intermediary_metabolism	NA	NA	No_transmembrane	No_splice_site
AN1216.2	Enzyme	NA	Energy_metabolism	NA	NA	No_transmembrane	No_splice_site
AN1217.2	Enzyme	NA	Regulatory_functions	Transcription_regulation	NA	No_transmembrane	No_splice_site
AN1218.2	Enzyme	NA	Transport_and_binding	NA	Secreted	No_transmembrane	Secretion
AN1219.2	Enzyme	NA	Replication_and_transcription	Growth_factor	NA	No_transmembrane	No_splice_site
AN1220.2	Enzyme	NA	Regulatory_functions	NA	Secreted	No_transmembrane	No_splice_site
AN1221.2	Enzyme	NA	Regulatory_functions	Transcription_regulation	NA	No_transmembrane	No_splice_site
AN1222.2	Enzyme	Ligase_(EC_6.-.-.-)	Central_intermediary_metabolism	NA	NA	No_transmembrane	No_splice_site
AN1223.2	Enzyme	Lyase_(EC_4.-.-.-)	Energy_metabolism	Growth_factor	Secreted	No_transmembrane	No_splice_site
AN1224.2	Nonenzyme	NA	Purines_and_pyrimidines	Voltage-gated_ion_channel	NA	Transmembrane	No_splice_site
AN1225.2	Nonenzyme	NA	Translation	Growth_factor	Secreted	No_transmembrane	No_splice_site
AN1226.2	Nonenzyme	NA	Translation	Structural_protein	NA	No_transmembrane	Mitochondrion
AN1227.2	Enzyme	Ligase_(EC_6.-.-.-)	Purines_and_pyrimidines	NA	NA	No_transmembrane	No_splice_site
AN1228.2	Nonenzyme	NA	Translation	Growth_factor	Secreted	No_transmembrane	No_splice_site
AN1229.2	Nonenzyme	NA	Translation	Growth_factor	Secreted	No_transmembrane	Mitochondrion
AN1230.2	Enzyme	NA	Cell_envelope	NA	NA	No_transmembrane	Secretion
AN1231.2	Enzyme	Ligase_(EC_6.-.-.-)	Central_intermediary_metabolism	NA	NA	No_transmembrane	No_splice_site
AN1232.2	Enzyme	Ligase_(EC_6.-.-.-)	Central_intermediary_metabolism	Transcription_regulation	NA	No_transmembrane	No_splice_site
AN1233.2	Enzyme	NA	Regulatory_functions	NA	NA	No_transmembrane	No_splice_site
AN1234.2	Enzyme	NA	Energy_metabolism	Immune_response	Secreted	No_transmembrane	No_splice_site
AN1235.2	Nonenzyme	NA	Regulatory_functions	NA	NA	No_transmembrane	No_splice_site
AN1236.2	Enzyme	NA	Cell_envelope	Growth_factor	NA	Transmembrane	Mitochondrion
AN1237.2	Enzyme	Lyase_(EC_4.-.-.-)	Translation	NA	NA	No_transmembrane	No_splice_site
AN1238.2	Enzyme	Isomerase_(EC_5.-.-.-)	Central_intermediary_metabolism	Structural_protein	NA	No_transmembrane	No_splice_site
AN1239.2	Enzyme	NA	Amino_acid_biosynthesis	Growth_factor	Secreted	No_transmembrane	No_splice_site
AN1240.2	Enzyme	NA	Transport_and_binding	Voltage-gated_ion_channel	Secreted	Transmembrane	No_splice_site
AN1241.2	Nonenzyme	NA	Transport_and_binding	Voltage-gated_ion_channel	Secreted	Transmembrane	Mitochondrion
AN1243.2	Nonenzyme	NA	Translation	Transporter	NA	Transmembrane	No_splice_site
AN1244.2	Enzyme	Lyase_(EC_4.-.-.-)	Biosynthesis_of_cofactors	NA	Secreted	No_transmembrane	No_splice_site
AN1245.2	Nonenzyme	NA	Replication_and_transcription	Growth_factor	Secreted	No_transmembrane	No_splice_site
AN1246.2	Enzyme	Lyase_(EC_4.-.-.-)	Purines_and_pyrimidines	NA	NA	No_transmembrane	No_splice_site
AN1247.2	Enzyme	NA	Energy_metabolism	Transporter	NA	Transmembrane	Mitochondrion
AN1248.2	Enzyme	NA	Amino_acid_biosynthesis	NA	NA	No_transmembrane	No_splice_site
AN1249.2	Enzyme	NA	Regulatory_functions	Growth_factor	NA	No_transmembrane	No_splice_site
AN1250.2	Enzyme	NA	Regulatory_functions	Transcription	NA	No_transmembrane	No_splice_site
AN1251.2	Enzyme	NA	Replication_and_transcription	Transcription_regulation	NA	No_transmembrane	Mitochondrion
AN1252.2	Nonenzyme	NA	Translation	Growth_factor	Secreted	No_transmembrane	No_splice_site
AN1253.2	Enzyme	NA	Cell_envelope	Growth_factor	Secreted	Transmembrane	Secretion
AN1254.2	Nonenzyme	NA	Regulatory_functions	Transcription	Secreted	No_transmembrane	No_splice_site
AN1255.2	Enzyme	NA	Translation	Transcription	NA	No_transmembrane	No_splice_site
AN1256.2	Enzyme	Lyase_(EC_4.-.-.-)	Purines_and_pyrimidines	Growth_factor	NA	No_transmembrane	No_splice_site
AN1257.2	Enzyme	NA	Translation	NA	NA	No_transmembrane	No_splice_site
AN1258.2	Enzyme	NA	Purines_and_pyrimidines	Signal_transducer	NA	Transmembrane	No_splice_site
AN1259.2	Enzyme	Ligase_(EC_6.-.-.-)	Translation	Growth_factor	NA	No_transmembrane	No_splice_site
AN1260.2	Nonenzyme	NA	Translation	Transcription	NA	No_transmembrane	No_splice_site
AN1261.2	Enzyme	NA	Energy_metabolism	NA	Secreted	No_transmembrane	No_splice_site
AN1262.2	Enzyme	NA	Central_intermediary_metabolism	Growth_factor	NA	No_transmembrane	No_splice_site
AN1263.2	Enzyme	Lyase_(EC_4.-.-.-)	Energy_metabolism	NA	NA	No_transmembrane	No_splice_site
AN1264.2	Enzyme	Isomerase_(EC_5.-.-.-)	Central_intermediary_metabolism	Growth_factor	NA	No_transmembrane	No_splice_site
AN1265.2	Nonenzyme	NA	Regulatory_functions	Transcription_regulation	NA	No_transmembrane	No_splice_site
AN1266.2	Nonenzyme	NA	Translation	NA	NA	No_transmembrane	No_splice_site
AN1267.2	Enzyme	NA	Energy_metabolism	Structural_protein	NA	No_transmembrane	Mitochondrion
AN1268.2	Enzyme	NA	Replication_and_transcription	Growth_factor	NA	No_transmembrane	No_splice_site
AN1269.2	Enzyme	Ligase_(EC_6.-.-.-)	Cell_envelope	NA	Secreted	Transmembrane	Secretion
AN1270.2	Enzyme	NA	Translation	Growth_factor	NA	No_transmembrane	No_splice_site
AN1271.2	Enzyme	NA	Energy_metabolism	Transporter	NA	Transmembrane	No_splice_site
AN1272.2	Enzyme	NA	Central_intermediary_metabolism	Growth_factor	NA	No_transmembrane	No_splice_site
AN1273.2	Enzyme	Lyase_(EC_4.-.-.-)	Biosynthesis_of_cofactors	NA	Secreted	No_transmembrane	Mitochondrion
AN1274.2	Enzyme	Ligase_(EC_6.-.-.-)	Central_intermediary_metabolism	NA	NA	No_transmembrane	No_splice_site
AN1275.2	Nonenzyme	NA	Regulatory_functions	Transcription	Secreted	No_transmembrane	No_splice_site
AN1276.2	Nonenzyme	NA	Transport_and_binding	Transporter	NA	Transmembrane	Secretion
AN1277.2	Enzyme	NA	Central_intermediary_metabolism	Immune_response	NA	No_transmembrane	No_splice_site
AN1278.2	Nonenzyme	NA	Translation	Transcription_regulation	Secreted	No_transmembrane	No_splice_site
AN1279.2	Nonenzyme	NA	Transport_and_binding	Signal_transducer	NA	Transmembrane	Secretion
AN1280.2	Enzyme	Ligase_(EC_6.-.-.-)	Purines_and_pyrimidines	Growth_factor	NA	No_transmembrane	No_splice_site
AN1281.2	Enzyme	Isomerase_(EC_5.-.-.-)	Energy_metabolism	NA	NA	No_transmembrane	Mitochondrion
AN1282.2	Enzyme	NA	Regulatory_functions	Transcription_regulation	NA	No_transmembrane	No_splice_site
AN1283.2	Enzyme	NA	Biosynthesis_of_cofactors	Immune_response	NA	No_transmembrane	No_splice_site
AN1284.2	Enzyme	Isomerase_(EC_5.-.-.-)	Amino_acid_biosynthesis	NA	NA	No_transmembrane	No_splice_site
AN1285.2	Enzyme	Lyase_(EC_4.-.-.-)	Cell_envelope	Growth_factor	Secreted	No_transmembrane	Secretion
AN1286.2	Enzyme	NA	Central_intermediary_metabolism	NA	NA	No_transmembrane	No_splice_site
AN1287.2	Enzyme	NA	Energy_metabolism	NA	Secreted	No_transmembrane	Mitochondrion
AN1288.2	Enzyme	NA	Regulatory_functions	Transcription_regulation	NA	No_transmembrane	No_splice_site
AN1289.2	Enzyme	NA	Purines_and_pyrimidines	NA	NA	No_transmembrane	Mitochondrion
AN1290.2	Enzyme	NA	Transport_and_binding	Transporter	Secreted	Transmembrane	No_splice_site
AN1291.2	Enzyme	NA	Energy_metabolism	Growth_factor	NA	No_transmembrane	No_splice_site
AN1292.2	Enzyme	NA	Transport_and_binding	Immune_response	NA	Transmembrane	Secretion
AN1293.2	Nonenzyme	NA	Cell_envelope	Transcription	Secreted	No_transmembrane	No_splice_site
AN1294.2	Enzyme	Isomerase_(EC_5.-.-.-)	Amino_acid_biosynthesis	NA	NA	No_transmembrane	No_splice_site
AN1295.2	Nonenzyme	NA	Translation	Growth_factor	Secreted	No_transmembrane	No_splice_site
AN1296.2	Enzyme	Ligase_(EC_6.-.-.-)	Central_intermediary_metabolism	NA	NA	No_transmembrane	No_splice_site
AN1297.2	Nonenzyme	NA	Transport_and_binding	Transporter	NA	Transmembrane	Mitochondrion
AN1298.2	Nonenzyme	NA	Regulatory_functions	Transcription_regulation	Secreted	No_transmembrane	No_splice_site
AN1299.2	Enzyme	NA	Central_intermediary_metabolism	NA	NA	Transmembrane	Secretion
AN1300.2	Enzyme	Lyase_(EC_4.-.-.-)	Energy_metabolism	NA	NA	No_transmembrane	Mitochondrion
AN1301.2	Enzyme	Lyase_(EC_4.-.-.-)	Cell_envelope	NA	NA	No_transmembrane	Secretion
AN1302.2	Enzyme	Lyase_(EC_4.-.-.-)	Amino_acid_biosynthesis	NA	NA	No_transmembrane	No_splice_site
AN1303.2	Enzyme	Lyase_(EC_4.-.-.-)	Amino_acid_biosynthesis	Transcription_regulation	NA	No_transmembrane	No_splice_site
AN1304.2	Nonenzyme	NA	Translation	Transcription_regulation	Secreted	No_transmembrane	No_splice_site
AN1305.2	Enzyme	Lyase_(EC_4.-.-.-)	Central_intermediary_metabolism	Growth_factor	NA	No_transmembrane	No_splice_site
AN1306.2	Enzyme	NA	Amino_acid_biosynthesis	Immune_response	NA	No_transmembrane	No_splice_site
AN1307.2	Enzyme	NA	Energy_metabolism	Immune_response	NA	No_transmembrane	No_splice_site
AN1308.2	Enzyme	Isomerase_(EC_5.-.-.-)	Amino_acid_biosynthesis	Growth_factor	Secreted	No_transmembrane	No_splice_site
AN1309.2	Enzyme	NA	Translation	NA	NA	No_transmembrane	No_splice_site
AN1310.2	Enzyme	NA	Cell_envelope	Immune_response	Secreted	No_transmembrane	Secretion
AN1311.2	Enzyme	NA	Central_intermediary_metabolism	NA	NA	No_transmembrane	No_splice_site
AN1312.2	Enzyme	NA	Energy_metabolism	NA	NA	No_transmembrane	No_splice_site
AN1313.2	Enzyme	Ligase_(EC_6.-.-.-)	Central_intermediary_metabolism	NA	NA	No_transmembrane	No_splice_site
AN1314.2	Enzyme	Ligase_(EC_6.-.-.-)	Cell_envelope	Immune_response	Secreted	Transmembrane	Secretion
AN1315.2	Nonenzyme	NA	Regulatory_functions	Transcription	Secreted	No_transmembrane	No_splice_site
AN1316.2	Enzyme	Isomerase_(EC_5.-.-.-)	Translation	Transcription	Secreted	No_transmembrane	No_splice_site
AN1317.2	Enzyme	NA	Transport_and_binding	Transporter	NA	Transmembrane	Secretion
AN1318.2	Enzyme	Ligase_(EC_6.-.-.-)	Cell_envelope	NA	Secreted	No_transmembrane	Secretion
AN1319.2	Enzyme	Lyase_(EC_4.-.-.-)	Energy_metabolism	NA	Secreted	No_transmembrane	No_splice_site
AN1320.2	Enzyme	NA	Energy_metabolism	Immune_response	NA	No_transmembrane	Mitochondrion
AN1321.2	Enzyme	Ligase_(EC_6.-.-.-)	Central_intermediary_metabolism	NA	Secreted	No_transmembrane	No_splice_site
AN1322.2	Enzyme	Isomerase_(EC_5.-.-.-)	Central_intermediary_metabolism	NA	NA	No_transmembrane	No_splice_site
AN1323.2	Nonenzyme	NA	Cell_envelope	Receptor	Secreted	Transmembrane	Secretion
AN1324.2	Nonenzyme	NA	Central_intermediary_metabolism	NA	NA	No_transmembrane	Mitochondrion
AN1325.2	Enzyme	NA	Translation	Structural_protein	NA	No_transmembrane	No_splice_site
AN1326.2	Enzyme	Isomerase_(EC_5.-.-.-)	Purines_and_pyrimidines	Growth_factor	NA	No_transmembrane	No_splice_site
AN1327.2	Enzyme	Isomerase_(EC_5.-.-.-)	Regulatory_functions	Transcription	NA	No_transmembrane	No_splice_site
AN1328.2	Enzyme	NA	Amino_acid_biosynthesis	Growth_factor	NA	No_transmembrane	No_splice_site
AN1329.2	Enzyme	Lyase_(EC_4.-.-.-)	Energy_metabolism	NA	Secreted	No_transmembrane	No_splice_site
AN1330.2	Enzyme	Hydrolase_(EC_3.-.-.-)	Cell_envelope	Stress_response	Secreted	No_transmembrane	Secretion
AN1331.2	Nonenzyme	NA	Transport_and_binding	Transporter	NA	Transmembrane	Mitochondrion
AN1332.2	Enzyme	NA	Cell_envelope	Growth_factor	Secreted	No_transmembrane	Secretion
AN1333.2	Enzyme	NA	Energy_metabolism	NA	NA	No_transmembrane	No_splice_site
AN1334.2	Nonenzyme	NA	Transport_and_binding	Structural_protein	Secreted	Transmembrane	Secretion
AN1335.2	Enzyme	NA	Amino_acid_biosynthesis	NA	NA	No_transmembrane	No_splice_site
AN1336.2	Nonenzyme	NA	Central_intermediary_metabolism	Growth_factor	NA	No_transmembrane	No_splice_site
AN1337.2	Enzyme	Ligase_(EC_6.-.-.-)	Purines_and_pyrimidines	NA	NA	No_transmembrane	No_splice_site
AN1338.2	Nonenzyme	NA	Cell_envelope	Growth_factor	NA	No_transmembrane	Secretion
AN1339.2	Enzyme	Ligase_(EC_6.-.-.-)	Central_intermediary_metabolism	Transcription_regulation	NA	No_transmembrane	No_splice_site
AN1340.2	Enzyme	NA	Translation	Growth_factor	NA	No_transmembrane	No_splice_site
AN1341.2	Enzyme	Lyase_(EC_4.-.-.-)	Energy_metabolism	Stress_response	NA	No_transmembrane	No_splice_site
AN1342.2	Enzyme	NA	Purines_and_pyrimidines	Growth_factor	NA	No_transmembrane	No_splice_site
AN1343.2	Enzyme	Ligase_(EC_6.-.-.-)	Central_intermediary_metabolism	Structural_protein	Secreted	No_transmembrane	Mitochondrion
AN1344.2	Enzyme	NA	Central_intermediary_metabolism	NA	NA	No_transmembrane	No_splice_site
AN1345.2	Enzyme	Lyase_(EC_4.-.-.-)	Translation	Structural_protein	NA	No_transmembrane	Mitochondrion
AN1346.2	Nonenzyme	NA	Replication_and_transcription	Transcription	Secreted	No_transmembrane	No_splice_site
AN1347.2	Nonenzyme	NA	Translation	Structural_protein	Secreted	No_transmembrane	Mitochondrion
AN1348.2	Nonenzyme	NA	Translation	Growth_factor	Secreted	No_transmembrane	Mitochondrion
AN1349.2	Enzyme	NA	Regulatory_functions	Transcription_regulation	NA	No_transmembrane	No_splice_site
AN1350.2	Nonenzyme	NA	Translation	NA	Secreted	No_transmembrane	No_splice_site
AN1351.2	Enzyme	Isomerase_(EC_5.-.-.-)	Energy_metabolism	NA	NA	No_transmembrane	Mitochondrion
AN1352.2	Nonenzyme	NA	Cell_envelope	Immune_response	Secreted	Transmembrane	Secretion
AN1353.2	Nonenzyme	NA	Central_intermediary_metabolism	NA	Secreted	No_transmembrane	No_splice_site
AN1354.2	Enzyme	Ligase_(EC_6.-.-.-)	Amino_acid_biosynthesis	NA	NA	No_transmembrane	No_splice_site
AN1355.2	Nonenzyme	NA	Transport_and_binding	Transporter	Secreted	Transmembrane	No_splice_site
AN1356.2	Enzyme	Ligase_(EC_6.-.-.-)	Translation	Growth_factor	NA	No_transmembrane	No_splice_site
AN1357.2	Enzyme	NA	Regulatory_functions	Transcription_regulation	Secreted	No_transmembrane	Mitochondrion
AN1358.2	Enzyme	Isomerase_(EC_5.-.-.-)	Amino_acid_biosynthesis	NA	NA	No_transmembrane	No_splice_site
AN1359.2	Enzyme	NA	Transport_and_binding	Receptor	NA	Transmembrane	Secretion
AN1360.2	Enzyme	Lyase_(EC_4.-.-.-)	Energy_metabolism	Growth_factor	NA	No_transmembrane	No_splice_site
AN1361.2	Nonenzyme	NA	Translation	Growth_factor	Secreted	No_transmembrane	No_splice_site
AN1362.2	Nonenzyme	NA	Regulatory_functions	Transcription	Secreted	No_transmembrane	No_splice_site
AN1363.2	Enzyme	Ligase_(EC_6.-.-.-)	Central_intermediary_metabolism	NA	NA	No_transmembrane	No_splice_site
AN1364.2	Enzyme	NA	Energy_metabolism	Growth_factor	Secreted	No_transmembrane	No_splice_site
AN1365.2	Enzyme	Lyase_(EC_4.-.-.-)	Biosynthesis_of_cofactors	Growth_factor	NA	No_transmembrane	No_splice_site
AN1366.2	Enzyme	Ligase_(EC_6.-.-.-)	Amino_acid_biosynthesis	NA	NA	No_transmembrane	No_splice_site
AN1367.2	Enzyme	Ligase_(EC_6.-.-.-)	Purines_and_pyrimidines	NA	NA	No_transmembrane	No_splice_site
AN1368.2	Nonenzyme	NA	Regulatory_functions	Transcription	NA	No_transmembrane	No_splice_site
AN1369.2	Nonenzyme	NA	Regulatory_functions	Transcription_regulation	Secreted	No_transmembrane	No_splice_site
AN1370.2	Enzyme	NA	Energy_metabolism	NA	NA	No_transmembrane	Mitochondrion
AN1371.2	Nonenzyme	NA	Replication_and_transcription	Growth_factor	NA	No_transmembrane	No_splice_site
AN1372.2	Enzyme	NA	Energy_metabolism	Transporter	NA	Transmembrane	Mitochondrion
AN1373.2	Enzyme	Ligase_(EC_6.-.-.-)	Central_intermediary_metabolism	Transcription	NA	No_transmembrane	No_splice_site
AN1374.2	Enzyme	Ligase_(EC_6.-.-.-)	Purines_and_pyrimidines	NA	NA	No_transmembrane	Secretion
AN1375.2	Enzyme	NA	Regulatory_functions	Transcription	NA	No_transmembrane	No_splice_site
AN1376.2	Nonenzyme	NA	Transport_and_binding	Transporter	NA	Transmembrane	Mitochondrion
AN1377.2	Enzyme	Ligase_(EC_6.-.-.-)	Cell_envelope	NA	NA	Transmembrane	Secretion
AN1378.2	Nonenzyme	NA	Translation	Growth_factor	NA	No_transmembrane	No_splice_site
AN1379.2	Nonenzyme	NA	Amino_acid_biosynthesis	Immune_response	NA	No_transmembrane	No_splice_site
AN1380.2	Enzyme	Lyase_(EC_4.-.-.-)	Translation	Growth_factor	NA	No_transmembrane	No_splice_site
AN1381.2	Enzyme	NA	Translation	Hormone	Secreted	No_transmembrane	No_splice_site
AN1382.2	Nonenzyme	NA	Transport_and_binding	Transporter	Secreted	Transmembrane	Secretion
AN1383.2	Nonenzyme	NA	Regulatory_functions	Transcription	Secreted	No_transmembrane	No_splice_site
AN1384.2	Enzyme	NA	Translation	NA	NA	Transmembrane	No_splice_site
AN1385.2	Enzyme	NA	Amino_acid_biosynthesis	Immune_response	NA	No_transmembrane	Secretion
AN1386.2	Enzyme	Lyase_(EC_4.-.-.-)	Biosynthesis_of_cofactors	Structural_protein	NA	No_transmembrane	Mitochondrion
AN1387.2	Enzyme	NA	Energy_metabolism	Immune_response	NA	No_transmembrane	No_splice_site
AN1388.2	Enzyme	NA	Central_intermediary_metabolism	NA	NA	No_transmembrane	Mitochondrion
AN1389.2	Enzyme	Lyase_(EC_4.-.-.-)	Energy_metabolism	Structural_protein	NA	No_transmembrane	Mitochondrion
AN1390.2	Enzyme	NA	Energy_metabolism	Immune_response	NA	No_transmembrane	No_splice_site
AN1391.2	Enzyme	NA	Purines_and_pyrimidines	Immune_response	NA	No_transmembrane	No_splice_site
AN1392.2	Enzyme	NA	Translation	NA	Secreted	No_transmembrane	No_splice_site
AN1393.2	Nonenzyme	NA	Energy_metabolism	Structural_protein	Secreted	No_transmembrane	Mitochondrion
AN1394.2	Enzyme	NA	Translation	NA	NA	No_transmembrane	Mitochondrion
AN1395.2	Enzyme	Ligase_(EC_6.-.-.-)	Translation	NA	NA	No_transmembrane	No_splice_site
AN1396.2	Enzyme	Ligase_(EC_6.-.-.-)	Central_intermediary_metabolism	NA	NA	Transmembrane	Mitochondrion
AN1397.2	Enzyme	NA	Cell_envelope	NA	NA	Transmembrane	No_splice_site
AN1398.2	Enzyme	NA	Biosynthesis_of_cofactors	Immune_response	Secreted	No_transmembrane	Mitochondrion
AN1399.2	Nonenzyme	NA	Regulatory_functions	Growth_factor	NA	No_transmembrane	No_splice_site
AN1400.2	Enzyme	NA	Translation	Growth_factor	Secreted	No_transmembrane	Mitochondrion
AN1401.2	Enzyme	Lyase_(EC_4.-.-.-)	Purines_and_pyrimidines	NA	NA	No_transmembrane	No_splice_site
AN1402.2	Enzyme	NA	Regulatory_functions	Transcription_regulation	NA	No_transmembrane	No_splice_site
AN1403.2	Enzyme	Ligase_(EC_6.-.-.-)	Central_intermediary_metabolism	NA	Secreted	No_transmembrane	No_splice_site
AN1404.2	Enzyme	Ligase_(EC_6.-.-.-)	Amino_acid_biosynthesis	NA	NA	No_transmembrane	No_splice_site
AN1405.2	Enzyme	NA	Energy_metabolism	Structural_protein	NA	No_transmembrane	Mitochondrion
AN1406.2	Enzyme	NA	Regulatory_functions	Transcription_regulation	NA	No_transmembrane	No_splice_site
AN1407.2	Nonenzyme	NA	Central_intermediary_metabolism	NA	Secreted	No_transmembrane	No_splice_site
AN1408.2	Enzyme	Ligase_(EC_6.-.-.-)	Central_intermediary_metabolism	NA	NA	No_transmembrane	No_splice_site
AN1409.2	Enzyme	Lyase_(EC_4.-.-.-)	Energy_metabolism	NA	NA	No_transmembrane	Mitochondrion
AN1410.2	Enzyme	Ligase_(EC_6.-.-.-)	Transport_and_binding	Voltage-gated_ion_channel	Secreted	Transmembrane	No_splice_site
AN1411.2	Nonenzyme	NA	Translation	Transcription_regulation	Secreted	No_transmembrane	No_splice_site
AN1412.2	Nonenzyme	NA	Transport_and_binding	Transporter	NA	Transmembrane	Secretion
AN1413.2	Enzyme	NA	Transport_and_binding	Immune_response	NA	No_transmembrane	Secretion
AN1414.2	Nonenzyme	NA	Regulatory_functions	Immune_response	NA	No_transmembrane	No_splice_site
AN1415.2	Nonenzyme	NA	Translation	Transcription	Secreted	No_transmembrane	No_splice_site
AN1416.2	Enzyme	Ligase_(EC_6.-.-.-)	Amino_acid_biosynthesis	NA	NA	No_transmembrane	No_splice_site
AN1417.2	Enzyme	Isomerase_(EC_5.-.-.-)	Energy_metabolism	Transcription	Secreted	No_transmembrane	No_splice_site
AN1418.2	Enzyme	Lyase_(EC_4.-.-.-)	Amino_acid_biosynthesis	NA	NA	No_transmembrane	No_splice_site
AN1419.2	Nonenzyme	NA	Translation	Growth_factor	Secreted	No_transmembrane	No_splice_site
AN1420.2	Enzyme	NA	Regulatory_functions	Transcription_regulation	NA	No_transmembrane	No_splice_site
AN1421.2	Nonenzyme	NA	Regulatory_functions	Transcription_regulation	NA	No_transmembrane	No_splice_site
AN1422.2	Nonenzyme	NA	Transport_and_binding	Signal_transducer	Secreted	Transmembrane	Secretion
AN1423.2	Nonenzyme	NA	Transport_and_binding	Transporter	NA	Transmembrane	Secretion
AN1424.2	Nonenzyme	NA	Replication_and_transcription	NA	NA	No_transmembrane	No_splice_site
AN1425.2	Enzyme	Lyase_(EC_4.-.-.-)	Purines_and_pyrimidines	NA	NA	No_transmembrane	No_splice_site
AN1426.2	Enzyme	Lyase_(EC_4.-.-.-)	Cell_envelope	NA	Secreted	No_transmembrane	Secretion
AN1427.2	Nonenzyme	NA	Translation	Transporter	NA	Transmembrane	No_splice_site
AN1428.2	Enzyme	Lyase_(EC_4.-.-.-)	Amino_acid_biosynthesis	NA	NA	No_transmembrane	No_splice_site
AN1429.2	Enzyme	Lyase_(EC_4.-.-.-)	Amino_acid_biosynthesis	NA	NA	No_transmembrane	No_splice_site
AN1430.2	Enzyme	Ligase_(EC_6.-.-.-)	Biosynthesis_of_cofactors	NA	NA	No_transmembrane	Mitochondrion
AN1431.2	Enzyme	NA	Regulatory_functions	NA	Secreted	No_transmembrane	Mitochondrion
AN1432.2	Nonenzyme	NA	Replication_and_transcription	Growth_factor	NA	No_transmembrane	No_splice_site
AN1433.2	Enzyme	Hydrolase_(EC_3.-.-.-)	Cell_envelope	Immune_response	Secreted	No_transmembrane	Secretion
AN1434.2	Nonenzyme	NA	Central_intermediary_metabolism	Growth_factor	NA	No_transmembrane	No_splice_site
AN1435.2	Enzyme	NA	Amino_acid_biosynthesis	NA	NA	No_transmembrane	No_splice_site
AN1436.2	Enzyme	Lyase_(EC_4.-.-.-)	Amino_acid_biosynthesis	NA	NA	No_transmembrane	Mitochondrion
AN1437.2	Enzyme	NA	Regulatory_functions	Transcription_regulation	NA	No_transmembrane	No_splice_site
AN1438.2	Enzyme	NA	Translation	Transcription_regulation	Secreted	No_transmembrane	No_splice_site
AN1439.2	Nonenzyme	NA	Energy_metabolism	Transporter	Secreted	Transmembrane	Mitochondrion
AN1440.2	Enzyme	Ligase_(EC_6.-.-.-)	Regulatory_functions	Transcription_regulation	NA	No_transmembrane	No_splice_site
AN1441.2	Enzyme	NA	Amino_acid_biosynthesis	NA	Secreted	No_transmembrane	No_splice_site
AN1442.2	Enzyme	NA	Energy_metabolism	Growth_factor	NA	Transmembrane	Secretion
AN1443.2	Nonenzyme	NA	Regulatory_functions	Transcription_regulation	NA	No_transmembrane	No_splice_site
AN1444.2	Enzyme	Ligase_(EC_6.-.-.-)	Amino_acid_biosynthesis	Growth_factor	Secreted	No_transmembrane	Mitochondrion
AN1445.2	Enzyme	Ligase_(EC_6.-.-.-)	Central_intermediary_metabolism	NA	NA	No_transmembrane	No_splice_site
AN1446.2	Enzyme	Lyase_(EC_4.-.-.-)	Energy_metabolism	NA	NA	No_transmembrane	No_splice_site
AN1447.2	Enzyme	Lyase_(EC_4.-.-.-)	Translation	Immune_response	NA	No_transmembrane	No_splice_site
AN1448.2	Nonenzyme	NA	Replication_and_transcription	Transcription	NA	No_transmembrane	No_splice_site
AN1449.2	Nonenzyme	NA	Cell_envelope	Immune_response	NA	No_transmembrane	Secretion
AN1450.2	Enzyme	Lyase_(EC_4.-.-.-)	Energy_metabolism	NA	NA	No_transmembrane	No_splice_site
AN1451.2	Enzyme	Ligase_(EC_6.-.-.-)	Central_intermediary_metabolism	Growth_factor	Secreted	No_transmembrane	Mitochondrion
AN1452.2	Nonenzyme	NA	Central_intermediary_metabolism	Growth_factor	NA	No_transmembrane	No_splice_site
AN1453.2	Nonenzyme	NA	Replication_and_transcription	Transcription_regulation	NA	No_transmembrane	No_splice_site
AN1454.2	Enzyme	NA	Central_intermediary_metabolism	Growth_factor	NA	No_transmembrane	No_splice_site
AN1455.2	Enzyme	NA	Transport_and_binding	Transporter	NA	Transmembrane	No_splice_site
AN1456.2	Enzyme	Ligase_(EC_6.-.-.-)	Amino_acid_biosynthesis	NA	NA	No_transmembrane	No_splice_site
AN1457.2	Nonenzyme	NA	Transport_and_binding	Transporter	NA	Transmembrane	No_splice_site
AN1458.2	Enzyme	Ligase_(EC_6.-.-.-)	Regulatory_functions	Transcription	NA	No_transmembrane	Secretion
AN1459.2	Enzyme	NA	Transport_and_binding	Transporter	NA	Transmembrane	Mitochondrion
AN1460.2	Enzyme	NA	Central_intermediary_metabolism	Growth_factor	NA	No_transmembrane	No_splice_site
AN1461.2	Enzyme	Ligase_(EC_6.-.-.-)	Cell_envelope	Immune_response	Secreted	Transmembrane	Secretion
AN1462.2	Enzyme	NA	Replication_and_transcription	Transcription	NA	No_transmembrane	No_splice_site
AN1463.2	Enzyme	Hydrolase_(EC_3.-.-.-)	Cell_envelope	Immune_response	Secreted	No_transmembrane	Secretion
AN1464.2	Enzyme	Isomerase_(EC_5.-.-.-)	Central_intermediary_metabolism	NA	NA	No_transmembrane	Mitochondrion
AN1465.2	Nonenzyme	NA	Transport_and_binding	Transporter	NA	Transmembrane	Secretion
AN1466.2	Nonenzyme	NA	Regulatory_functions	Transcription	NA	No_transmembrane	No_splice_site
AN1467.2	Enzyme	Ligase_(EC_6.-.-.-)	Central_intermediary_metabolism	Growth_factor	NA	No_transmembrane	Mitochondrion
AN1468.2	Enzyme	NA	Purines_and_pyrimidines	NA	NA	No_transmembrane	No_splice_site
AN1469.2	Enzyme	NA	Energy_metabolism	Growth_factor	Secreted	No_transmembrane	Mitochondrion
AN1470.2	Nonenzyme	NA	Regulatory_functions	Transcription_regulation	NA	No_transmembrane	No_splice_site
AN1471.2	Nonenzyme	NA	Translation	Transcription_regulation	Secreted	No_transmembrane	No_splice_site
AN1472.2	Nonenzyme	NA	Transport_and_binding	Transporter	NA	Transmembrane	No_splice_site
AN1473.2	Nonenzyme	NA	Translation	Growth_factor	Secreted	No_transmembrane	No_splice_site
AN1474.2	Enzyme	Lyase_(EC_4.-.-.-)	Energy_metabolism	Immune_response	Secreted	No_transmembrane	Mitochondrion
AN1475.2	Enzyme	NA	Replication_and_transcription	NA	NA	No_transmembrane	No_splice_site
AN1476.2	Enzyme	Ligase_(EC_6.-.-.-)	Transport_and_binding	Transporter	NA	Transmembrane	No_splice_site
AN1477.2	Enzyme	Lyase_(EC_4.-.-.-)	Amino_acid_biosynthesis	Transcription_regulation	NA	No_transmembrane	No_splice_site
AN1478.2	Enzyme	Ligase_(EC_6.-.-.-)	Amino_acid_biosynthesis	Structural_protein	NA	No_transmembrane	No_splice_site
AN1479.2	Enzyme	Ligase_(EC_6.-.-.-)	Biosynthesis_of_cofactors	NA	NA	No_transmembrane	Mitochondrion
AN1480.2	Nonenzyme	NA	Energy_metabolism	Voltage-gated_ion_channel	Secreted	No_transmembrane	No_splice_site
AN1481.2	Nonenzyme	NA	Transport_and_binding	Transporter	Secreted	Transmembrane	No_splice_site
AN1482.2	Enzyme	Lyase_(EC_4.-.-.-)	Central_intermediary_metabolism	NA	NA	No_transmembrane	No_splice_site
AN1483.2	Enzyme	NA	Energy_metabolism	Structural_protein	NA	No_transmembrane	No_splice_site
AN1484.2	Enzyme	Ligase_(EC_6.-.-.-)	Amino_acid_biosynthesis	NA	NA	No_transmembrane	No_splice_site
AN1485.2	Enzyme	Ligase_(EC_6.-.-.-)	Amino_acid_biosynthesis	NA	NA	No_transmembrane	No_splice_site
AN1486.2	Nonenzyme	NA	Amino_acid_biosynthesis	Growth_factor	Secreted	No_transmembrane	No_splice_site
AN1487.2	Enzyme	Ligase_(EC_6.-.-.-)	Cell_envelope	NA	NA	Transmembrane	Secretion
AN1488.2	Enzyme	NA	Transport_and_binding	Cation_channel	NA	Transmembrane	Mitochondrion
AN1489.2	Nonenzyme	NA	Transport_and_binding	Transporter	NA	Transmembrane	Secretion
AN1490.2	Nonenzyme	NA	Cell_envelope	Signal_transducer	NA	No_transmembrane	Secretion
AN1491.2	Enzyme	NA	Translation	NA	NA	No_transmembrane	No_splice_site
AN1492.2	Nonenzyme	NA	Amino_acid_biosynthesis	Transcription_regulation	NA	No_transmembrane	No_splice_site
AN1493.2	Nonenzyme	NA	Cell_envelope	Immune_response	Secreted	Transmembrane	Secretion
AN1494.2	Enzyme	NA	Purines_and_pyrimidines	NA	NA	No_transmembrane	No_splice_site
AN1495.2	Nonenzyme	NA	Translation	Immune_response	NA	No_transmembrane	No_splice_site
AN1496.2	Enzyme	Ligase_(EC_6.-.-.-)	Transport_and_binding	Transporter	NA	Transmembrane	No_splice_site
AN1497.2	Enzyme	Isomerase_(EC_5.-.-.-)	Transport_and_binding	Signal_transducer	NA	No_transmembrane	No_splice_site
AN1498.2	Enzyme	Ligase_(EC_6.-.-.-)	Amino_acid_biosynthesis	NA	NA	No_transmembrane	No_splice_site
AN1499.2	Nonenzyme	NA	Translation	Growth_factor	Secreted	No_transmembrane	Mitochondrion
AN1500.2	Enzyme	NA	Replication_and_transcription	Transcription_regulation	NA	No_transmembrane	No_splice_site
AN1501.2	Enzyme	Isomerase_(EC_5.-.-.-)	Transport_and_binding	Growth_factor	Secreted	No_transmembrane	Secretion
AN1502.2	Enzyme	Hydrolase_(EC_3.-.-.-)	Cell_envelope	NA	Secreted	No_transmembrane	Secretion
AN1503.2	Enzyme	NA	Energy_metabolism	NA	NA	No_transmembrane	No_splice_site
AN1504.2	Enzyme	Ligase_(EC_6.-.-.-)	Purines_and_pyrimidines	NA	NA	No_transmembrane	Mitochondrion
AN1505.2	Nonenzyme	NA	Transport_and_binding	Transporter	Secreted	Transmembrane	No_splice_site
AN1506.2	Nonenzyme	NA	Biosynthesis_of_cofactors	Transporter	NA	Transmembrane	No_splice_site
AN1507.2	Nonenzyme	NA	Regulatory_functions	Transcription_regulation	NA	No_transmembrane	No_splice_site
AN1508.2	Enzyme	NA	Translation	NA	Secreted	No_transmembrane	No_splice_site
AN1509.2	Enzyme	NA	Translation	Transcription	NA	No_transmembrane	No_splice_site
AN1510.2	Enzyme	Isomerase_(EC_5.-.-.-)	Cell_envelope	Stress_response	NA	No_transmembrane	Secretion
AN1511.2	Nonenzyme	NA	Translation	Transcription_regulation	Secreted	No_transmembrane	No_splice_site
AN1512.2	Enzyme	Ligase_(EC_6.-.-.-)	Central_intermediary_metabolism	Structural_protein	NA	No_transmembrane	No_splice_site
AN1513.2	Enzyme	NA	Cell_envelope	NA	Secreted	Transmembrane	Secretion
AN1514.2	Enzyme	NA	Regulatory_functions	Growth_factor	Secreted	No_transmembrane	No_splice_site
AN1515.2	Nonenzyme	NA	Cell_envelope	Receptor	Secreted	Transmembrane	Secretion
AN1516.2	Enzyme	Lyase_(EC_4.-.-.-)	Biosynthesis_of_cofactors	NA	NA	No_transmembrane	No_splice_site
AN1517.2	Enzyme	NA	Central_intermediary_metabolism	NA	NA	No_transmembrane	No_splice_site
AN1518.2	Enzyme	Isomerase_(EC_5.-.-.-)	Central_intermediary_metabolism	NA	NA	No_transmembrane	No_splice_site
AN1519.2	Enzyme	Ligase_(EC_6.-.-.-)	Translation	NA	NA	No_transmembrane	No_splice_site
AN1520.2	Enzyme	NA	Regulatory_functions	Transcription	NA	No_transmembrane	No_splice_site
AN1521.2	Enzyme	NA	Energy_metabolism	Growth_factor	NA	No_transmembrane	No_splice_site
AN1522.2	Nonenzyme	NA	Transport_and_binding	Structural_protein	NA	Transmembrane	Secretion
AN1523.2	Enzyme	Ligase_(EC_6.-.-.-)	Biosynthesis_of_cofactors	Structural_protein	NA	No_transmembrane	Mitochondrion
AN1524.2	Enzyme	NA	Purines_and_pyrimidines	NA	NA	No_transmembrane	No_splice_site
AN1525.2	Enzyme	Lyase_(EC_4.-.-.-)	Energy_metabolism	Growth_factor	NA	Transmembrane	No_splice_site
AN1526.2	Enzyme	NA	Amino_acid_biosynthesis	Transporter	NA	Transmembrane	Secretion
AN1527.2	Enzyme	Ligase_(EC_6.-.-.-)	Cell_envelope	Hormone	Secreted	Transmembrane	Secretion
AN1528.2	Enzyme	Lyase_(EC_4.-.-.-)	Purines_and_pyrimidines	Structural_protein	NA	No_transmembrane	No_splice_site
AN1529.2	Enzyme	NA	Central_intermediary_metabolism	Growth_factor	NA	No_transmembrane	No_splice_site
AN1530.2	Enzyme	NA	Translation	Hormone	Secreted	No_transmembrane	No_splice_site
AN1531.2	Nonenzyme	NA	Translation	Transcription	Secreted	No_transmembrane	Mitochondrion
AN1532.2	Enzyme	NA	Energy_metabolism	Immune_response	NA	No_transmembrane	Secretion
AN1533.2	Enzyme	Lyase_(EC_4.-.-.-)	Amino_acid_biosynthesis	NA	NA	No_transmembrane	No_splice_site
AN1534.2	Enzyme	Lyase_(EC_4.-.-.-)	Translation	Growth_factor	Secreted	No_transmembrane	Mitochondrion
AN1535.2	Enzyme	NA	Regulatory_functions	Growth_factor	NA	No_transmembrane	No_splice_site
AN1536.2	Enzyme	NA	Regulatory_functions	Transcription	NA	No_transmembrane	No_splice_site
AN1537.2	Nonenzyme	NA	Regulatory_functions	Growth_factor	NA	No_transmembrane	No_splice_site
AN1538.2	Enzyme	Ligase_(EC_6.-.-.-)	Translation	Transcription_regulation	Secreted	No_transmembrane	No_splice_site
AN1539.2	Enzyme	Lyase_(EC_4.-.-.-)	Energy_metabolism	NA	NA	No_transmembrane	No_splice_site
AN1540.2	Enzyme	NA	Transport_and_binding	Immune_response	NA	Transmembrane	Secretion
AN1541.2	Enzyme	Lyase_(EC_4.-.-.-)	Amino_acid_biosynthesis	Growth_factor	NA	No_transmembrane	No_splice_site
AN1542.2	Enzyme	Lyase_(EC_4.-.-.-)	Cell_envelope	Immune_response	NA	No_transmembrane	Secretion
AN1543.2	Enzyme	Ligase_(EC_6.-.-.-)	Central_intermediary_metabolism	NA	NA	No_transmembrane	Mitochondrion
AN1544.2	Nonenzyme	NA	Regulatory_functions	Transcription_regulation	Secreted	No_transmembrane	No_splice_site
AN1545.2	Enzyme	NA	Amino_acid_biosynthesis	Transcription_regulation	NA	No_transmembrane	No_splice_site
AN1546.2	Enzyme	Ligase_(EC_6.-.-.-)	Biosynthesis_of_cofactors	Transcription_regulation	NA	No_transmembrane	No_splice_site
AN1547.2	Enzyme	Ligase_(EC_6.-.-.-)	Central_intermediary_metabolism	NA	Secreted	No_transmembrane	Mitochondrion
AN1548.2	Enzyme	NA	Amino_acid_biosynthesis	Growth_factor	NA	No_transmembrane	Mitochondrion
AN1549.2	Enzyme	NA	Energy_metabolism	Transcription_regulation	Secreted	No_transmembrane	No_splice_site
AN1550.2	Enzyme	Isomerase_(EC_5.-.-.-)	Transport_and_binding	Voltage-gated_ion_channel	Secreted	Transmembrane	No_splice_site
AN1551.2	Enzyme	NA	Cell_envelope	Immune_response	Secreted	No_transmembrane	Mitochondrion
AN1552.2	Nonenzyme	NA	Replication_and_transcription	Growth_factor	Secreted	No_transmembrane	Secretion
AN1553.2	Enzyme	NA	Amino_acid_biosynthesis	Growth_factor	NA	No_transmembrane	No_splice_site
AN1554.2	Enzyme	NA	Translation	Transcription_regulation	NA	No_transmembrane	Mitochondrion
AN1555.2	Enzyme	Ligase_(EC_6.-.-.-)	Cell_envelope	Transporter	Secreted	Transmembrane	Mitochondrion
AN1556.2	Enzyme	NA	Central_intermediary_metabolism	Transcription_regulation	NA	No_transmembrane	No_splice_site
AN1557.2	Enzyme	Isomerase_(EC_5.-.-.-)	Transport_and_binding	Immune_response	Secreted	Transmembrane	Secretion
AN1558.2	Enzyme	NA	Translation	Growth_factor	NA	No_transmembrane	No_splice_site
AN1559.2	Nonenzyme	NA	Transport_and_binding	NA	NA	No_transmembrane	Mitochondrion
AN1560.2	Enzyme	Ligase_(EC_6.-.-.-)	Central_intermediary_metabolism	Transcription_regulation	NA	No_transmembrane	No_splice_site
AN1561.2	Nonenzyme	NA	Cell_envelope	Growth_factor	Secreted	No_transmembrane	Secretion
AN1562.2	Enzyme	NA	Energy_metabolism	Ion_channel	Secreted	Transmembrane	Mitochondrion
AN1563.2	Enzyme	Lyase_(EC_4.-.-.-)	Energy_metabolism	NA	NA	No_transmembrane	No_splice_site
AN1564.2	Enzyme	Ligase_(EC_6.-.-.-)	Regulatory_functions	Transcription_regulation	NA	No_transmembrane	No_splice_site
AN1565.2	Enzyme	NA	Transport_and_binding	Transporter	NA	Transmembrane	Secretion
AN1566.2	Enzyme	NA	Amino_acid_biosynthesis	Growth_factor	NA	No_transmembrane	No_splice_site
AN1567.2	Nonenzyme	NA	Cell_envelope	Immune_response	Secreted	No_transmembrane	Secretion
AN1568.2	Enzyme	Lyase_(EC_4.-.-.-)	Purines_and_pyrimidines	NA	NA	No_transmembrane	No_splice_site
AN1569.2	Enzyme	Ligase_(EC_6.-.-.-)	Cell_envelope	Transporter	Secreted	Transmembrane	No_splice_site
AN1570.2	Enzyme	Ligase_(EC_6.-.-.-)	Central_intermediary_metabolism	NA	NA	No_transmembrane	No_splice_site
AN1571.2	Enzyme	NA	Cell_envelope	Immune_response	Secreted	No_transmembrane	Secretion
AN1572.2	Enzyme	Isomerase_(EC_5.-.-.-)	Transport_and_binding	Transporter	Secreted	Transmembrane	Secretion
AN1573.2	Enzyme	NA	Cell_envelope	Immune_response	NA	No_transmembrane	Secretion
AN1574.2	Nonenzyme	NA	Central_intermediary_metabolism	Growth_factor	NA	No_transmembrane	No_splice_site
AN1575.2	Enzyme	Lyase_(EC_4.-.-.-)	Central_intermediary_metabolism	NA	NA	No_transmembrane	Mitochondrion
AN1576.2	Enzyme	Lyase_(EC_4.-.-.-)	Transport_and_binding	Growth_factor	NA	Transmembrane	Secretion
AN1577.2	Enzyme	NA	Transport_and_binding	Transporter	NA	Transmembrane	No_splice_site
AN1578.2	Enzyme	Ligase_(EC_6.-.-.-)	Amino_acid_biosynthesis	NA	NA	No_transmembrane	No_splice_site
AN1579.2	Nonenzyme	NA	Regulatory_functions	Transcription_regulation	NA	Transmembrane	No_splice_site
AN1580.2	Enzyme	Ligase_(EC_6.-.-.-)	Purines_and_pyrimidines	NA	NA	Transmembrane	No_splice_site
AN1581.2	Nonenzyme	NA	Transport_and_binding	Transporter	Secreted	Transmembrane	No_splice_site
AN1582.2	Enzyme	Isomerase_(EC_5.-.-.-)	Purines_and_pyrimidines	Growth_factor	NA	No_transmembrane	No_splice_site
AN1583.2	Enzyme	Lyase_(EC_4.-.-.-)	Energy_metabolism	Immune_response	NA	No_transmembrane	No_splice_site
AN1584.2	Enzyme	NA	Biosynthesis_of_cofactors	NA	NA	No_transmembrane	No_splice_site
AN1585.2	Enzyme	Lyase_(EC_4.-.-.-)	Amino_acid_biosynthesis	NA	NA	No_transmembrane	No_splice_site
AN1586.2	Enzyme	Lyase_(EC_4.-.-.-)	Energy_metabolism	NA	NA	No_transmembrane	No_splice_site
AN1587.2	Nonenzyme	NA	Regulatory_functions	NA	NA	No_transmembrane	No_splice_site
AN1588.2	Enzyme	NA	Central_intermediary_metabolism	NA	NA	No_transmembrane	Mitochondrion
AN1589.2	Enzyme	Ligase_(EC_6.-.-.-)	Central_intermediary_metabolism	Growth_factor	NA	No_transmembrane	No_splice_site
AN1590.2	Enzyme	Lyase_(EC_4.-.-.-)	Purines_and_pyrimidines	NA	NA	No_transmembrane	No_splice_site
AN1591.2	Enzyme	Ligase_(EC_6.-.-.-)	Central_intermediary_metabolism	NA	NA	No_transmembrane	No_splice_site
AN1592.2	Enzyme	Lyase_(EC_4.-.-.-)	Translation	NA	Secreted	No_transmembrane	No_splice_site
AN1593.2	Enzyme	Lyase_(EC_4.-.-.-)	Central_intermediary_metabolism	Transcription	NA	No_transmembrane	No_splice_site
AN1594.2	Enzyme	Ligase_(EC_6.-.-.-)	Amino_acid_biosynthesis	Structural_protein	NA	No_transmembrane	No_splice_site
AN1595.2	Enzyme	NA	Central_intermediary_metabolism	NA	NA	No_transmembrane	No_splice_site
AN1596.2	Enzyme	NA	Amino_acid_biosynthesis	Growth_factor	NA	No_transmembrane	No_splice_site
AN1597.2	Enzyme	NA	Energy_metabolism	NA	NA	No_transmembrane	No_splice_site
AN1598.2	Enzyme	Lyase_(EC_4.-.-.-)	Transport_and_binding	NA	Secreted	No_transmembrane	Mitochondrion
AN1599.2	Enzyme	Lyase_(EC_4.-.-.-)	Central_intermediary_metabolism	Transcription	Secreted	No_transmembrane	No_splice_site
AN1600.2	Enzyme	Isomerase_(EC_5.-.-.-)	Energy_metabolism	NA	NA	No_transmembrane	Secretion
AN1601.2	Enzyme	Isomerase_(EC_5.-.-.-)	Cell_envelope	NA	NA	Transmembrane	Secretion
AN1602.2	Nonenzyme	NA	Transport_and_binding	Immune_response	NA	No_transmembrane	Secretion
AN1603.2	Nonenzyme	NA	Energy_metabolism	Voltage-gated_ion_channel	NA	Transmembrane	No_splice_site
AN1604.2	Enzyme	Isomerase_(EC_5.-.-.-)	Cell_envelope	NA	Secreted	No_transmembrane	Secretion
AN1605.2	Nonenzyme	NA	Regulatory_functions	Transcription	NA	No_transmembrane	No_splice_site
AN1606.2	Enzyme	Lyase_(EC_4.-.-.-)	Replication_and_transcription	Transcription_regulation	Secreted	No_transmembrane	No_splice_site
AN1607.2	Enzyme	Ligase_(EC_6.-.-.-)	Central_intermediary_metabolism	NA	NA	No_transmembrane	No_splice_site
AN1608.2	Nonenzyme	NA	Energy_metabolism	Transporter	NA	Transmembrane	Secretion
AN1609.2	Enzyme	NA	Central_intermediary_metabolism	Structural_protein	Secreted	No_transmembrane	Mitochondrion
AN1610.2	Enzyme	NA	Amino_acid_biosynthesis	NA	NA	No_transmembrane	No_splice_site
AN1611.2	Enzyme	Ligase_(EC_6.-.-.-)	Central_intermediary_metabolism	NA	NA	No_transmembrane	No_splice_site
AN1612.2	Enzyme	NA	Transport_and_binding	Transporter	NA	Transmembrane	Mitochondrion
AN1613.2	Nonenzyme	NA	Regulatory_functions	NA	Secreted	No_transmembrane	No_splice_site
AN1614.2	Enzyme	Lyase_(EC_4.-.-.-)	Amino_acid_biosynthesis	NA	NA	No_transmembrane	No_splice_site
AN1615.2	Enzyme	NA	Translation	NA	NA	No_transmembrane	No_splice_site
AN1616.2	Enzyme	Isomerase_(EC_5.-.-.-)	Amino_acid_biosynthesis	NA	NA	No_transmembrane	No_splice_site
AN1617.2	Enzyme	NA	Translation	Transcription_regulation	Secreted	No_transmembrane	No_splice_site
AN1618.2	Nonenzyme	NA	Cell_envelope	Growth_factor	Secreted	No_transmembrane	Secretion
AN1619.2	Enzyme	Lyase_(EC_4.-.-.-)	Amino_acid_biosynthesis	NA	NA	No_transmembrane	Mitochondrion
AN1620.2	Enzyme	NA	Biosynthesis_of_cofactors	NA	NA	No_transmembrane	No_splice_site
AN1621.2	Enzyme	Ligase_(EC_6.-.-.-)	Energy_metabolism	NA	Secreted	No_transmembrane	No_splice_site
AN1622.2	Enzyme	Lyase_(EC_4.-.-.-)	Central_intermediary_metabolism	NA	NA	No_transmembrane	No_splice_site
AN1623.2	Enzyme	Ligase_(EC_6.-.-.-)	Biosynthesis_of_cofactors	NA	NA	No_transmembrane	No_splice_site
AN1624.2	Enzyme	NA	Transport_and_binding	Transporter	Secreted	Transmembrane	Mitochondrion
AN1625.2	Enzyme	Ligase_(EC_6.-.-.-)	Purines_and_pyrimidines	Cation_channel	NA	No_transmembrane	No_splice_site
AN1626.2	Enzyme	Ligase_(EC_6.-.-.-)	Central_intermediary_metabolism	NA	NA	No_transmembrane	No_splice_site
AN1627.2	Nonenzyme	NA	Cell_envelope	Hormone	Secreted	No_transmembrane	Secretion
AN1628.2	Enzyme	Hydrolase_(EC_3.-.-.-)	Transport_and_binding	Transporter	Secreted	Transmembrane	No_splice_site
AN1629.2	Nonenzyme	NA	Regulatory_functions	Transcription_regulation	NA	No_transmembrane	No_splice_site
AN1630.2	Enzyme	Ligase_(EC_6.-.-.-)	Central_intermediary_metabolism	Growth_factor	NA	No_transmembrane	Mitochondrion
AN1631.2	Nonenzyme	NA	Transport_and_binding	Transporter	Secreted	Transmembrane	No_splice_site
AN1632.2	Enzyme	Ligase_(EC_6.-.-.-)	Purines_and_pyrimidines	Transcription_regulation	NA	No_transmembrane	No_splice_site
AN1633.2	Nonenzyme	NA	Transport_and_binding	Structural_protein	NA	Transmembrane	Secretion
AN1634.2	Enzyme	NA	Central_intermediary_metabolism	Transcription_regulation	NA	No_transmembrane	No_splice_site
AN1635.2	Enzyme	Ligase_(EC_6.-.-.-)	Amino_acid_biosynthesis	NA	NA	No_transmembrane	No_splice_site
AN1636.2	Enzyme	NA	Biosynthesis_of_cofactors	Transcription_regulation	Secreted	No_transmembrane	Mitochondrion
AN1637.2	Enzyme	Hydrolase_(EC_3.-.-.-)	Central_intermediary_metabolism	NA	NA	No_transmembrane	No_splice_site
AN1638.2	Enzyme	Lyase_(EC_4.-.-.-)	Energy_metabolism	Structural_protein	NA	No_transmembrane	No_splice_site
AN1639.2	Enzyme	Lyase_(EC_4.-.-.-)	Central_intermediary_metabolism	Immune_response	NA	No_transmembrane	No_splice_site
AN1640.2	Enzyme	Ligase_(EC_6.-.-.-)	Central_intermediary_metabolism	NA	NA	No_transmembrane	No_splice_site
AN1641.2	Enzyme	Isomerase_(EC_5.-.-.-)	Biosynthesis_of_cofactors	NA	NA	Transmembrane	No_splice_site
AN1642.2	Enzyme	Ligase_(EC_6.-.-.-)	Central_intermediary_metabolism	NA	NA	No_transmembrane	No_splice_site
AN1643.2	Enzyme	Lyase_(EC_4.-.-.-)	Central_intermediary_metabolism	Immune_response	NA	No_transmembrane	No_splice_site
AN1644.2	Enzyme	Ligase_(EC_6.-.-.-)	Translation	NA	NA	No_transmembrane	No_splice_site
AN1645.2	Enzyme	Isomerase_(EC_5.-.-.-)	Translation	Transcription_regulation	Secreted	No_transmembrane	No_splice_site
AN1646.2	Enzyme	Lyase_(EC_4.-.-.-)	Biosynthesis_of_cofactors	Growth_factor	NA	No_transmembrane	No_splice_site
AN1647.2	Nonenzyme	NA	Transport_and_binding	Transporter	Secreted	Transmembrane	Mitochondrion
AN1648.2	Enzyme	Isomerase_(EC_5.-.-.-)	Central_intermediary_metabolism	Growth_factor	NA	No_transmembrane	No_splice_site
AN1649.2	Enzyme	NA	Biosynthesis_of_cofactors	NA	Secreted	No_transmembrane	No_splice_site
AN1650.2	Enzyme	NA	Amino_acid_biosynthesis	Growth_factor	NA	No_transmembrane	Mitochondrion
AN1651.2	Nonenzyme	NA	Translation	Transporter	NA	Transmembrane	No_splice_site
AN1652.2	Nonenzyme	NA	Regulatory_functions	Transcription	NA	No_transmembrane	No_splice_site
AN1653.2	Enzyme	Ligase_(EC_6.-.-.-)	Biosynthesis_of_cofactors	Cation_channel	NA	Transmembrane	No_splice_site
AN1654.2	Nonenzyme	NA	Regulatory_functions	Structural_protein	Secreted	No_transmembrane	No_splice_site
AN1655.2	Enzyme	Ligase_(EC_6.-.-.-)	Purines_and_pyrimidines	Ion_channel	NA	Transmembrane	No_splice_site
AN1656.2	Enzyme	NA	Central_intermediary_metabolism	NA	Secreted	No_transmembrane	No_splice_site
AN1657.2	Enzyme	Lyase_(EC_4.-.-.-)	Central_intermediary_metabolism	NA	NA	No_transmembrane	No_splice_site
AN1658.2	Enzyme	NA	Cell_envelope	NA	NA	Transmembrane	Secretion
AN1659.2	Nonenzyme	NA	Transport_and_binding	Transporter	NA	Transmembrane	No_splice_site
AN1660.2	Enzyme	Isomerase_(EC_5.-.-.-)	Regulatory_functions	Transcription	NA	No_transmembrane	No_splice_site
AN1661.2	Enzyme	NA	Central_intermediary_metabolism	NA	NA	No_transmembrane	No_splice_site
AN1662.2	Enzyme	NA	Energy_metabolism	Growth_factor	NA	No_transmembrane	No_splice_site
AN1663.2	Enzyme	Ligase_(EC_6.-.-.-)	Central_intermediary_metabolism	NA	NA	No_transmembrane	No_splice_site
AN1664.2	Enzyme	NA	Central_intermediary_metabolism	Growth_factor	NA	No_transmembrane	No_splice_site
AN1665.2	Enzyme	NA	Purines_and_pyrimidines	Transcription	NA	Transmembrane	No_splice_site
AN1666.2	Enzyme	Isomerase_(EC_5.-.-.-)	Translation	Growth_factor	NA	No_transmembrane	No_splice_site
AN1667.2	Enzyme	NA	Energy_metabolism	Growth_factor	Secreted	No_transmembrane	Mitochondrion
AN1668.2	Enzyme	NA	Translation	Transcription_regulation	Secreted	No_transmembrane	No_splice_site
AN1669.2	Nonenzyme	NA	Replication_and_transcription	NA	NA	No_transmembrane	No_splice_site
AN1670.2	Nonenzyme	NA	Cell_envelope	Immune_response	Secreted	No_transmembrane	Mitochondrion
AN1671.2	Enzyme	Lyase_(EC_4.-.-.-)	Transport_and_binding	Transporter	NA	Transmembrane	Secretion
AN1672.2	Enzyme	Ligase_(EC_6.-.-.-)	Translation	Immune_response	NA	No_transmembrane	No_splice_site
AN1673.2	Enzyme	NA	Central_intermediary_metabolism	NA	NA	No_transmembrane	No_splice_site
AN1674.2	Enzyme	NA	Purines_and_pyrimidines	Transcription	NA	No_transmembrane	Mitochondrion
AN1675.2	Enzyme	Hydrolase_(EC_3.-.-.-)	Cell_envelope	Stress_response	Secreted	No_transmembrane	Secretion
AN1676.2	Enzyme	Ligase_(EC_6.-.-.-)	Central_intermediary_metabolism	NA	NA	No_transmembrane	No_splice_site
AN1677.2	Enzyme	Lyase_(EC_4.-.-.-)	Amino_acid_biosynthesis	NA	NA	No_transmembrane	No_splice_site
AN1678.2	Enzyme	Isomerase_(EC_5.-.-.-)	Central_intermediary_metabolism	Transcription_regulation	NA	Transmembrane	Mitochondrion
AN1679.2	Enzyme	Lyase_(EC_4.-.-.-)	Energy_metabolism	NA	NA	No_transmembrane	No_splice_site
AN1680.2	Enzyme	Lyase_(EC_4.-.-.-)	Central_intermediary_metabolism	NA	NA	No_transmembrane	No_splice_site
AN1681.2	Nonenzyme	NA	Transport_and_binding	Transporter	NA	Transmembrane	No_splice_site
AN1682.2	Enzyme	NA	Energy_metabolism	Structural_protein	NA	No_transmembrane	Mitochondrion
AN1683.2	Nonenzyme	NA	Transport_and_binding	Receptor	Secreted	Transmembrane	Secretion
AN1684.2	Nonenzyme	NA	Regulatory_functions	Structural_protein	NA	No_transmembrane	Mitochondrion
AN1685.2	Enzyme	Lyase_(EC_4.-.-.-)	Cell_envelope	Hormone	NA	No_transmembrane	Secretion
AN1686.2	Enzyme	NA	Cell_envelope	Transcription	Secreted	Transmembrane	No_splice_site
AN1687.2	Enzyme	NA	Translation	Growth_factor	Secreted	No_transmembrane	No_splice_site
AN1688.2	Enzyme	Lyase_(EC_4.-.-.-)	Central_intermediary_metabolism	NA	NA	No_transmembrane	Mitochondrion
AN1689.2	Enzyme	Lyase_(EC_4.-.-.-)	Energy_metabolism	NA	NA	No_transmembrane	No_splice_site
AN1690.2	Nonenzyme	NA	Regulatory_functions	Transcription_regulation	NA	No_transmembrane	No_splice_site
AN1691.2	Nonenzyme	NA	Transport_and_binding	Transporter	Secreted	Transmembrane	No_splice_site
AN1692.2	Enzyme	Ligase_(EC_6.-.-.-)	Purines_and_pyrimidines	Growth_factor	NA	No_transmembrane	No_splice_site
AN1693.2	Enzyme	Ligase_(EC_6.-.-.-)	Amino_acid_biosynthesis	NA	NA	No_transmembrane	No_splice_site
AN1694.2	Enzyme	Ligase_(EC_6.-.-.-)	Central_intermediary_metabolism	Immune_response	Secreted	No_transmembrane	Secretion
AN1695.2	Enzyme	NA	Regulatory_functions	Transcription	NA	No_transmembrane	No_splice_site
AN1696.2	Nonenzyme	NA	Transport_and_binding	Transporter	Secreted	Transmembrane	No_splice_site
AN1697.2	Enzyme	Ligase_(EC_6.-.-.-)	Regulatory_functions	Transcription_regulation	NA	No_transmembrane	No_splice_site
AN1698.2	Enzyme	NA	Regulatory_functions	Transcription_regulation	NA	No_transmembrane	No_splice_site
AN1699.2	Enzyme	Lyase_(EC_4.-.-.-)	Central_intermediary_metabolism	NA	NA	No_transmembrane	No_splice_site
AN1700.2	Enzyme	Ligase_(EC_6.-.-.-)	Amino_acid_biosynthesis	Structural_protein	NA	No_transmembrane	No_splice_site
AN1701.2	Enzyme	NA	Translation	NA	Secreted	No_transmembrane	No_splice_site
AN1702.2	Nonenzyme	NA	Transport_and_binding	Transporter	Secreted	Transmembrane	No_splice_site
AN1703.2	Enzyme	Lyase_(EC_4.-.-.-)	Amino_acid_biosynthesis	NA	NA	No_transmembrane	No_splice_site
AN1704.2	Enzyme	NA	Amino_acid_biosynthesis	Growth_factor	NA	No_transmembrane	No_splice_site
AN1705.2	Enzyme	Lyase_(EC_4.-.-.-)	Central_intermediary_metabolism	NA	Secreted	No_transmembrane	No_splice_site
AN1706.2	Enzyme	NA	Cell_envelope	Stress_response	Secreted	No_transmembrane	Secretion
AN1707.2	Nonenzyme	NA	Regulatory_functions	Transcription	NA	No_transmembrane	No_splice_site
AN1708.2	Enzyme	Ligase_(EC_6.-.-.-)	Purines_and_pyrimidines	NA	NA	No_transmembrane	Mitochondrion
AN1709.2	Enzyme	NA	Central_intermediary_metabolism	Transcription_regulation	NA	No_transmembrane	No_splice_site
AN1710.2	Enzyme	Ligase_(EC_6.-.-.-)	Central_intermediary_metabolism	NA	NA	No_transmembrane	Mitochondrion
AN1711.2	Enzyme	Lyase_(EC_4.-.-.-)	Central_intermediary_metabolism	Transcription	NA	No_transmembrane	No_splice_site
AN1712.2	Enzyme	Lyase_(EC_4.-.-.-)	Purines_and_pyrimidines	Growth_factor	NA	No_transmembrane	No_splice_site
AN1713.2	Enzyme	Isomerase_(EC_5.-.-.-)	Central_intermediary_metabolism	NA	NA	No_transmembrane	No_splice_site
AN1714.2	Nonenzyme	NA	Replication_and_transcription	Transcription	NA	No_transmembrane	Mitochondrion
AN1715.2	Enzyme	Isomerase_(EC_5.-.-.-)	Translation	NA	NA	No_transmembrane	No_splice_site
AN1716.2	Enzyme	NA	Cell_envelope	Growth_factor	NA	Transmembrane	Secretion
AN1717.2	Enzyme	NA	Translation	NA	Secreted	No_transmembrane	No_splice_site
AN1718.2	Nonenzyme	NA	Cell_envelope	Growth_factor	Secreted	No_transmembrane	No_splice_site
AN1719.2	Nonenzyme	NA	Cell_envelope	Transcription	NA	Transmembrane	Mitochondrion
AN1720.2	Nonenzyme	NA	Translation	Growth_factor	NA	No_transmembrane	No_splice_site
AN1721.2	Nonenzyme	NA	Transport_and_binding	Voltage-gated_ion_channel	Secreted	Transmembrane	No_splice_site
AN1722.2	Nonenzyme	NA	Biosynthesis_of_cofactors	Transporter	NA	Transmembrane	Mitochondrion
AN1723.2	Nonenzyme	NA	Cell_envelope	Signal_transducer	Secreted	No_transmembrane	Secretion
AN1724.2	Nonenzyme	NA	Transport_and_binding	Transporter	NA	Transmembrane	No_splice_site
AN1725.2	Enzyme	Lyase_(EC_4.-.-.-)	Translation	Growth_factor	NA	No_transmembrane	No_splice_site
AN1726.2	Enzyme	NA	Central_intermediary_metabolism	NA	Secreted	No_transmembrane	Mitochondrion
AN1727.2	Nonenzyme	NA	Regulatory_functions	Transcription_regulation	NA	No_transmembrane	No_splice_site
AN1728.2	Enzyme	NA	Central_intermediary_metabolism	Transcription	NA	No_transmembrane	Mitochondrion
AN1729.2	Enzyme	NA	Central_intermediary_metabolism	Growth_factor	NA	No_transmembrane	No_splice_site
AN1730.2	Enzyme	Lyase_(EC_4.-.-.-)	Amino_acid_biosynthesis	Immune_response	NA	No_transmembrane	No_splice_site
AN1731.2	Enzyme	NA	Translation	NA	NA	No_transmembrane	Mitochondrion
AN1732.2	Enzyme	NA	Transport_and_binding	Transporter	Secreted	Transmembrane	No_splice_site
AN1733.2	Enzyme	Lyase_(EC_4.-.-.-)	Amino_acid_biosynthesis	NA	NA	No_transmembrane	Mitochondrion
AN1734.2	Enzyme	Ligase_(EC_6.-.-.-)	Central_intermediary_metabolism	NA	NA	No_transmembrane	No_splice_site
AN1735.2	Enzyme	Ligase_(EC_6.-.-.-)	Amino_acid_biosynthesis	NA	NA	No_transmembrane	No_splice_site
AN1736.2	Enzyme	Lyase_(EC_4.-.-.-)	Purines_and_pyrimidines	NA	Secreted	No_transmembrane	No_splice_site
AN1737.2	Enzyme	NA	Purines_and_pyrimidines	NA	NA	Transmembrane	Secretion
AN1738.2	Nonenzyme	NA	Transport_and_binding	Transporter	Secreted	Transmembrane	No_splice_site
AN1739.2	Enzyme	NA	Energy_metabolism	Transcription	NA	No_transmembrane	Secretion
AN1740.2	Enzyme	NA	Transport_and_binding	NA	Secreted	No_transmembrane	No_splice_site
AN1741.2	Enzyme	NA	Energy_metabolism	Immune_response	NA	No_transmembrane	Mitochondrion
AN1742.2	Enzyme	Lyase_(EC_4.-.-.-)	Central_intermediary_metabolism	Structural_protein	Secreted	No_transmembrane	Mitochondrion
AN1743.2	Enzyme	NA	Central_intermediary_metabolism	Growth_factor	Secreted	No_transmembrane	Mitochondrion
AN1744.2	Enzyme	NA	Purines_and_pyrimidines	NA	NA	No_transmembrane	Mitochondrion
AN1745.2	Enzyme	NA	Energy_metabolism	NA	NA	No_transmembrane	No_splice_site
AN1746.2	Enzyme	Ligase_(EC_6.-.-.-)	Regulatory_functions	NA	NA	No_transmembrane	Mitochondrion
AN1747.2	Enzyme	NA	Central_intermediary_metabolism	Structural_protein	Secreted	No_transmembrane	Mitochondrion
AN1748.2	Enzyme	NA	Central_intermediary_metabolism	NA	NA	No_transmembrane	Secretion
AN1749.2	Enzyme	NA	Biosynthesis_of_cofactors	NA	NA	No_transmembrane	Mitochondrion
AN1750.2	Enzyme	Lyase_(EC_4.-.-.-)	Purines_and_pyrimidines	NA	NA	No_transmembrane	No_splice_site
AN1751.2	Enzyme	NA	Central_intermediary_metabolism	NA	NA	No_transmembrane	No_splice_site
AN1752.2	Enzyme	Ligase_(EC_6.-.-.-)	Amino_acid_biosynthesis	Structural_protein	NA	No_transmembrane	No_splice_site
AN1753.2	Enzyme	NA	Energy_metabolism	NA	NA	Transmembrane	Secretion
AN1754.2	Enzyme	NA	Regulatory_functions	Growth_factor	Secreted	No_transmembrane	Mitochondrion
AN1755.2	Enzyme	NA	Translation	Growth_factor	Secreted	No_transmembrane	No_splice_site
AN1756.2	Nonenzyme	NA	Translation	Transcription_regulation	Secreted	No_transmembrane	No_splice_site
AN1757.2	Enzyme	Isomerase_(EC_5.-.-.-)	Translation	Growth_factor	NA	No_transmembrane	No_splice_site
AN1758.2	Enzyme	Ligase_(EC_6.-.-.-)	Cell_envelope	Growth_factor	NA	No_transmembrane	No_splice_site
AN1759.2	Nonenzyme	NA	Central_intermediary_metabolism	Growth_factor	Secreted	No_transmembrane	Mitochondrion
AN1760.2	Enzyme	Lyase_(EC_4.-.-.-)	Amino_acid_biosynthesis	Immune_response	Secreted	No_transmembrane	Mitochondrion
AN1761.2	Enzyme	NA	Purines_and_pyrimidines	Transcription	Secreted	No_transmembrane	No_splice_site
AN1762.2	Enzyme	NA	Regulatory_functions	Growth_factor	NA	No_transmembrane	No_splice_site
AN1763.2	Enzyme	Lyase_(EC_4.-.-.-)	Energy_metabolism	Growth_factor	NA	No_transmembrane	No_splice_site
AN1764.2	Nonenzyme	NA	Regulatory_functions	Growth_factor	NA	No_transmembrane	No_splice_site
AN1765.2	Nonenzyme	NA	Regulatory_functions	Growth_factor	NA	No_transmembrane	No_splice_site
AN1766.2	Nonenzyme	NA	Transport_and_binding	Voltage-gated_ion_channel	NA	Transmembrane	No_splice_site
AN1767.2	Enzyme	Lyase_(EC_4.-.-.-)	Purines_and_pyrimidines	NA	NA	No_transmembrane	No_splice_site
AN1768.2	Enzyme	NA	Replication_and_transcription	NA	NA	No_transmembrane	No_splice_site
AN1769.2	Enzyme	Isomerase_(EC_5.-.-.-)	Purines_and_pyrimidines	Growth_factor	NA	No_transmembrane	No_splice_site
AN1770.2	Enzyme	NA	Amino_acid_biosynthesis	Growth_factor	NA	No_transmembrane	Mitochondrion
AN1771.2	Enzyme	NA	Translation	NA	NA	No_transmembrane	No_splice_site
AN1772.2	Enzyme	NA	Cell_envelope	Immune_response	Secreted	No_transmembrane	Secretion
AN1773.2	Nonenzyme	NA	Regulatory_functions	Transcription	NA	No_transmembrane	No_splice_site
AN1774.2	Enzyme	Isomerase_(EC_5.-.-.-)	Translation	Immune_response	Secreted	No_transmembrane	No_splice_site
AN1775.2	Enzyme	Ligase_(EC_6.-.-.-)	Cell_envelope	Immune_response	NA	Transmembrane	Secretion
AN1776.2	Enzyme	NA	Translation	Growth_factor	NA	No_transmembrane	No_splice_site
AN1777.2	Nonenzyme	NA	Central_intermediary_metabolism	Transcription_regulation	NA	No_transmembrane	No_splice_site
AN1778.2	Enzyme	Lyase_(EC_4.-.-.-)	Energy_metabolism	Growth_factor	NA	No_transmembrane	Mitochondrion
AN1779.2	Enzyme	Lyase_(EC_4.-.-.-)	Energy_metabolism	NA	NA	No_transmembrane	Mitochondrion
AN1780.2	Enzyme	Ligase_(EC_6.-.-.-)	Amino_acid_biosynthesis	NA	NA	No_transmembrane	Mitochondrion
AN1781.2	Nonenzyme	NA	Translation	Transcription_regulation	Secreted	No_transmembrane	No_splice_site
AN1782.2	Enzyme	NA	Central_intermediary_metabolism	Growth_factor	NA	No_transmembrane	No_splice_site
AN1783.2	Enzyme	NA	Purines_and_pyrimidines	NA	NA	Transmembrane	No_splice_site
AN1784.2	Enzyme	Ligase_(EC_6.-.-.-)	Amino_acid_biosynthesis	Structural_protein	NA	No_transmembrane	No_splice_site
AN1785.2	Nonenzyme	NA	Transport_and_binding	Transporter	Secreted	Transmembrane	Secretion
AN1786.2	Enzyme	Isomerase_(EC_5.-.-.-)	Cell_envelope	NA	NA	Transmembrane	Secretion
AN1787.2	Enzyme	NA	Purines_and_pyrimidines	Immune_response	Secreted	No_transmembrane	No_splice_site
AN1788.2	Enzyme	Isomerase_(EC_5.-.-.-)	Energy_metabolism	Growth_factor	NA	No_transmembrane	Mitochondrion
AN1789.2	Enzyme	Lyase_(EC_4.-.-.-)	Biosynthesis_of_cofactors	NA	NA	No_transmembrane	Secretion
AN1790.2	Enzyme	NA	Replication_and_transcription	NA	NA	No_transmembrane	No_splice_site
AN1791.2	Enzyme	NA	Central_intermediary_metabolism	NA	NA	No_transmembrane	Mitochondrion
AN1792.2	Enzyme	Ligase_(EC_6.-.-.-)	Cell_envelope	Hormone	Secreted	No_transmembrane	Secretion
AN1793.2	Enzyme	NA	Translation	NA	Secreted	No_transmembrane	No_splice_site
AN1794.2	Enzyme	Ligase_(EC_6.-.-.-)	Central_intermediary_metabolism	NA	Secreted	Transmembrane	No_splice_site
AN1795.2	Enzyme	Lyase_(EC_4.-.-.-)	Transport_and_binding	Transcription_regulation	NA	Transmembrane	Secretion
AN1796.2	Enzyme	Ligase_(EC_6.-.-.-)	Purines_and_pyrimidines	Transporter	NA	Transmembrane	No_splice_site
AN1797.2	Nonenzyme	NA	Transport_and_binding	Transporter	NA	Transmembrane	No_splice_site
AN1798.2	Enzyme	NA	Central_intermediary_metabolism	Transporter	Secreted	Transmembrane	No_splice_site
AN1799.2	Enzyme	Lyase_(EC_4.-.-.-)	Cell_envelope	Stress_response	Secreted	No_transmembrane	Secretion
AN1800.2	Enzyme	Ligase_(EC_6.-.-.-)	Cell_envelope	Immune_response	Secreted	Transmembrane	Secretion
AN1801.2	Nonenzyme	NA	Regulatory_functions	Transcription	Secreted	No_transmembrane	No_splice_site
AN1802.2	Nonenzyme	NA	Translation	Transcription_regulation	Secreted	No_transmembrane	No_splice_site
AN1803.2	Nonenzyme	NA	Cell_envelope	Growth_factor	NA	No_transmembrane	Secretion
AN1804.2	Enzyme	Ligase_(EC_6.-.-.-)	Central_intermediary_metabolism	NA	Secreted	No_transmembrane	Secretion
AN1805.2	Enzyme	Lyase_(EC_4.-.-.-)	Amino_acid_biosynthesis	Growth_factor	NA	No_transmembrane	No_splice_site
AN1806.2	Enzyme	Lyase_(EC_4.-.-.-)	Biosynthesis_of_cofactors	NA	NA	No_transmembrane	Secretion
AN1807.2	Enzyme	Ligase_(EC_6.-.-.-)	Cell_envelope	Hormone	Secreted	No_transmembrane	Secretion
AN1808.2	Enzyme	Lyase_(EC_4.-.-.-)	Cell_envelope	Stress_response	Secreted	No_transmembrane	Secretion
AN1809.2	Enzyme	Lyase_(EC_4.-.-.-)	Amino_acid_biosynthesis	NA	NA	No_transmembrane	No_splice_site
AN1810.2	Enzyme	Lyase_(EC_4.-.-.-)	Central_intermediary_metabolism	NA	NA	No_transmembrane	No_splice_site
AN1811.2	Enzyme	Lyase_(EC_4.-.-.-)	Biosynthesis_of_cofactors	Transporter	Secreted	Transmembrane	Mitochondrion
AN1812.2	Nonenzyme	NA	Biosynthesis_of_cofactors	Transcription	Secreted	No_transmembrane	No_splice_site
AN1813.2	Enzyme	NA	Cell_envelope	Immune_response	Secreted	No_transmembrane	Secretion
AN1814.2	Nonenzyme	NA	Translation	Transcription	Secreted	No_transmembrane	No_splice_site
AN1815.2	Enzyme	Lyase_(EC_4.-.-.-)	Amino_acid_biosynthesis	Growth_factor	NA	No_transmembrane	No_splice_site
AN1816.2	Nonenzyme	NA	Energy_metabolism	NA	NA	No_transmembrane	No_splice_site
AN1817.2	Nonenzyme	NA	Cell_envelope	Hormone	Secreted	Transmembrane	Secretion
AN1818.2	Enzyme	NA	Cell_envelope	NA	Secreted	No_transmembrane	Secretion
AN1819.2	Enzyme	NA	Purines_and_pyrimidines	NA	NA	No_transmembrane	No_splice_site
AN1820.2	Enzyme	Isomerase_(EC_5.-.-.-)	Purines_and_pyrimidines	NA	NA	No_transmembrane	No_splice_site
AN1821.2	Enzyme	Ligase_(EC_6.-.-.-)	Transport_and_binding	Immune_response	Secreted	No_transmembrane	Secretion
AN1822.2	Enzyme	Lyase_(EC_4.-.-.-)	Energy_metabolism	Immune_response	NA	No_transmembrane	Mitochondrion
AN1823.2	Enzyme	Lyase_(EC_4.-.-.-)	Energy_metabolism	NA	NA	No_transmembrane	No_splice_site
AN1824.2	Enzyme	NA	Regulatory_functions	NA	NA	No_transmembrane	No_splice_site
AN1825.2	Enzyme	NA	Central_intermediary_metabolism	Growth_factor	Secreted	No_transmembrane	Mitochondrion
AN1826.2	Enzyme	NA	Amino_acid_biosynthesis	NA	Secreted	No_transmembrane	Mitochondrion
AN1827.2	Enzyme	NA	Cell_envelope	Stress_response	NA	No_transmembrane	Secretion
AN1828.2	Nonenzyme	NA	Translation	Transcription	Secreted	Transmembrane	No_splice_site
AN1829.2	Enzyme	NA	Central_intermediary_metabolism	NA	NA	No_transmembrane	No_splice_site
AN1830.2	Nonenzyme	NA	Transport_and_binding	Transporter	NA	Transmembrane	Secretion
AN1831.2	Enzyme	Lyase_(EC_4.-.-.-)	Energy_metabolism	NA	NA	No_transmembrane	No_splice_site
AN1832.2	Enzyme	Ligase_(EC_6.-.-.-)	Cell_envelope	Growth_factor	Secreted	No_transmembrane	Secretion
AN1833.2	Nonenzyme	NA	Cell_envelope	Receptor	Secreted	Transmembrane	Secretion
AN1834.2	Enzyme	Lyase_(EC_4.-.-.-)	Central_intermediary_metabolism	Growth_factor	NA	No_transmembrane	Mitochondrion
AN1835.2	Enzyme	Isomerase_(EC_5.-.-.-)	Translation	NA	NA	Transmembrane	No_splice_site
AN1836.2	Enzyme	Lyase_(EC_4.-.-.-)	Energy_metabolism	NA	NA	No_transmembrane	No_splice_site
AN1837.2	Nonenzyme	NA	Cell_envelope	Hormone	Secreted	No_transmembrane	Secretion
AN1838.2	Enzyme	NA	Translation	Immune_response	NA	No_transmembrane	No_splice_site
AN1839.2	Nonenzyme	NA	Transport_and_binding	Transporter	Secreted	Transmembrane	No_splice_site
AN1840.2	Enzyme	NA	Amino_acid_biosynthesis	NA	NA	No_transmembrane	No_splice_site
AN1841.2	Enzyme	Ligase_(EC_6.-.-.-)	Amino_acid_biosynthesis	NA	NA	No_transmembrane	No_splice_site
AN1842.2	Nonenzyme	NA	Replication_and_transcription	Growth_factor	NA	No_transmembrane	No_splice_site
AN1843.2	Enzyme	Lyase_(EC_4.-.-.-)	Energy_metabolism	Growth_factor	NA	No_transmembrane	Mitochondrion
AN1844.2	Enzyme	NA	Biosynthesis_of_cofactors	Immune_response	NA	No_transmembrane	Mitochondrion
AN1845.2	Enzyme	Lyase_(EC_4.-.-.-)	Energy_metabolism	Growth_factor	NA	Transmembrane	Secretion
AN1846.2	Enzyme	Lyase_(EC_4.-.-.-)	Replication_and_transcription	Transcription	NA	No_transmembrane	No_splice_site
AN1847.2	Nonenzyme	NA	Fatty_acid_metabolism	Transcription_regulation	Secreted	No_transmembrane	No_splice_site
AN1848.2	Enzyme	NA	Regulatory_functions	NA	NA	No_transmembrane	Mitochondrion
AN1849.2	Enzyme	Ligase_(EC_6.-.-.-)	Amino_acid_biosynthesis	NA	NA	No_transmembrane	No_splice_site
AN1850.2	Enzyme	Lyase_(EC_4.-.-.-)	Energy_metabolism	Transporter	NA	Transmembrane	Mitochondrion
AN1851.2	Enzyme	Lyase_(EC_4.-.-.-)	Amino_acid_biosynthesis	Growth_factor	NA	No_transmembrane	No_splice_site
AN1852.2	Enzyme	NA	Cell_envelope	Growth_factor	Secreted	No_transmembrane	Secretion
AN1853.2	Enzyme	NA	Cell_envelope	Structural_protein	NA	No_transmembrane	Mitochondrion
AN1854.2	Enzyme	Isomerase_(EC_5.-.-.-)	Central_intermediary_metabolism	NA	Secreted	No_transmembrane	No_splice_site
AN1855.2	Enzyme	NA	Cell_envelope	Growth_factor	Secreted	No_transmembrane	Secretion
AN1856.2	Enzyme	Isomerase_(EC_5.-.-.-)	Translation	NA	NA	No_transmembrane	No_splice_site
AN1857.2	Enzyme	Lyase_(EC_4.-.-.-)	Amino_acid_biosynthesis	NA	NA	No_transmembrane	No_splice_site
AN1858.2	Enzyme	Ligase_(EC_6.-.-.-)	Central_intermediary_metabolism	NA	NA	No_transmembrane	No_splice_site
AN1859.2	Enzyme	NA	Central_intermediary_metabolism	Growth_factor	Secreted	No_transmembrane	Mitochondrion
AN1860.2	Enzyme	NA	Amino_acid_biosynthesis	Growth_factor	Secreted	No_transmembrane	Mitochondrion
AN1861.2	Nonenzyme	NA	Regulatory_functions	Transcription	NA	No_transmembrane	No_splice_site
AN1862.2	Enzyme	Isomerase_(EC_5.-.-.-)	Amino_acid_biosynthesis	NA	NA	No_transmembrane	No_splice_site
AN1863.2	Nonenzyme	NA	Cell_envelope	Growth_factor	Secreted	No_transmembrane	Secretion
AN1864.2	Enzyme	Lyase_(EC_4.-.-.-)	Cell_envelope	Immune_response	Secreted	No_transmembrane	Secretion
AN1865.2	Nonenzyme	NA	Transport_and_binding	Transporter	NA	Transmembrane	Secretion
AN1866.2	Enzyme	NA	Transport_and_binding	Signal_transducer	NA	Transmembrane	No_splice_site
AN1867.2	Enzyme	Lyase_(EC_4.-.-.-)	Energy_metabolism	NA	NA	No_transmembrane	No_splice_site
AN1868.2	Enzyme	Lyase_(EC_4.-.-.-)	Energy_metabolism	NA	NA	No_transmembrane	Mitochondrion
AN1869.2	Enzyme	Lyase_(EC_4.-.-.-)	Purines_and_pyrimidines	Growth_factor	NA	No_transmembrane	Mitochondrion
AN1870.2	Enzyme	Hydrolase_(EC_3.-.-.-)	Cell_envelope	Signal_transducer	Secreted	No_transmembrane	Secretion
AN1871.2	Enzyme	NA	Regulatory_functions	Transcription_regulation	NA	No_transmembrane	No_splice_site
AN1872.2	Enzyme	NA	Cell_envelope	Growth_factor	Secreted	Transmembrane	Secretion
AN1873.2	Enzyme	NA	Translation	Transcription	Secreted	No_transmembrane	No_splice_site
AN1874.2	Enzyme	NA	Purines_and_pyrimidines	Growth_factor	NA	No_transmembrane	No_splice_site
AN1875.2	Enzyme	Ligase_(EC_6.-.-.-)	Central_intermediary_metabolism	Transcription_regulation	NA	No_transmembrane	No_splice_site
AN1876.2	Enzyme	NA	Cell_envelope	NA	Secreted	Transmembrane	Secretion
AN1877.2	Enzyme	NA	Cell_envelope	NA	Secreted	Transmembrane	No_splice_site
AN1878.2	Enzyme	Ligase_(EC_6.-.-.-)	Transport_and_binding	Ion_channel	NA	Transmembrane	No_splice_site
AN1879.2	Enzyme	Ligase_(EC_6.-.-.-)	Central_intermediary_metabolism	NA	NA	No_transmembrane	No_splice_site
AN1880.2	Enzyme	NA	Central_intermediary_metabolism	Growth_factor	NA	No_transmembrane	No_splice_site
AN1881.2	Enzyme	Ligase_(EC_6.-.-.-)	Central_intermediary_metabolism	Growth_factor	NA	No_transmembrane	Mitochondrion
AN1882.2	Enzyme	Ligase_(EC_6.-.-.-)	Energy_metabolism	NA	NA	No_transmembrane	No_splice_site
AN1883.2	Enzyme	Isomerase_(EC_5.-.-.-)	Central_intermediary_metabolism	NA	NA	No_transmembrane	No_splice_site
AN1884.2	Enzyme	NA	Cell_envelope	NA	NA	Transmembrane	Secretion
AN1885.2	Enzyme	NA	Energy_metabolism	NA	Secreted	No_transmembrane	No_splice_site
AN1886.2	Enzyme	NA	Amino_acid_biosynthesis	NA	NA	No_transmembrane	No_splice_site
AN1887.2	Enzyme	NA	Translation	NA	Secreted	No_transmembrane	No_splice_site
AN1888.2	Enzyme	Ligase_(EC_6.-.-.-)	Central_intermediary_metabolism	Growth_factor	NA	No_transmembrane	No_splice_site
AN1889.2	Enzyme	NA	Energy_metabolism	Transporter	NA	Transmembrane	No_splice_site
AN1890.2	Enzyme	NA	Translation	Growth_factor	Secreted	No_transmembrane	Mitochondrion
AN1891.2	Enzyme	Isomerase_(EC_5.-.-.-)	Central_intermediary_metabolism	NA	NA	No_transmembrane	No_splice_site
AN1892.2	Nonenzyme	NA	Energy_metabolism	Transporter	NA	Transmembrane	No_splice_site
AN1893.2	Enzyme	Lyase_(EC_4.-.-.-)	Amino_acid_biosynthesis	NA	NA	No_transmembrane	No_splice_site
AN1894.2	Enzyme	Isomerase_(EC_5.-.-.-)	Central_intermediary_metabolism	NA	NA	No_transmembrane	No_splice_site
AN1895.2	Enzyme	NA	Biosynthesis_of_cofactors	NA	Secreted	No_transmembrane	Mitochondrion
AN1896.2	Enzyme	Lyase_(EC_4.-.-.-)	Energy_metabolism	NA	Secreted	No_transmembrane	No_splice_site
AN1897.2	Enzyme	Lyase_(EC_4.-.-.-)	Central_intermediary_metabolism	NA	NA	No_transmembrane	No_splice_site
AN1898.2	Nonenzyme	NA	Fatty_acid_metabolism	NA	Secreted	No_transmembrane	No_splice_site
AN1899.2	Enzyme	NA	Energy_metabolism	Growth_factor	NA	No_transmembrane	No_splice_site
AN1900.2	Enzyme	Ligase_(EC_6.-.-.-)	Central_intermediary_metabolism	NA	NA	No_transmembrane	Mitochondrion
AN1901.2	Enzyme	Isomerase_(EC_5.-.-.-)	Purines_and_pyrimidines	NA	NA	Transmembrane	Secretion
AN1902.2	Enzyme	NA	Regulatory_functions	Transcription_regulation	NA	No_transmembrane	No_splice_site
AN1903.2	Nonenzyme	NA	Regulatory_functions	Growth_factor	Secreted	No_transmembrane	No_splice_site
AN1904.2	Enzyme	Ligase_(EC_6.-.-.-)	Amino_acid_biosynthesis	NA	NA	No_transmembrane	No_splice_site
AN1905.2	Nonenzyme	NA	Replication_and_transcription	Transcription_regulation	Secreted	No_transmembrane	No_splice_site
AN1906.2	Enzyme	NA	Central_intermediary_metabolism	Transcription_regulation	NA	No_transmembrane	No_splice_site
AN1907.2	Enzyme	Isomerase_(EC_5.-.-.-)	Transport_and_binding	Transporter	NA	Transmembrane	Secretion
AN1908.2	Enzyme	Ligase_(EC_6.-.-.-)	Central_intermediary_metabolism	NA	NA	No_transmembrane	No_splice_site
AN1909.2	Nonenzyme	NA	Regulatory_functions	Transcription	Secreted	No_transmembrane	No_splice_site
AN1910.2	Nonenzyme	NA	Transport_and_binding	Transporter	Secreted	Transmembrane	Secretion
AN1911.2	Enzyme	NA	Energy_metabolism	NA	NA	No_transmembrane	No_splice_site
AN1912.2	Enzyme	Ligase_(EC_6.-.-.-)	Translation	NA	NA	No_transmembrane	No_splice_site
AN1913.2	Enzyme	Ligase_(EC_6.-.-.-)	Amino_acid_biosynthesis	NA	NA	No_transmembrane	No_splice_site
AN1914.2	Nonenzyme	NA	Regulatory_functions	Transcription_regulation	NA	No_transmembrane	No_splice_site
AN1915.2	Nonenzyme	NA	Transport_and_binding	Transporter	NA	Transmembrane	Mitochondrion
AN1916.2	Enzyme	NA	Regulatory_functions	Transcription	NA	No_transmembrane	No_splice_site
AN1917.2	Enzyme	NA	Energy_metabolism	Transporter	NA	Transmembrane	No_splice_site
AN1918.2	Enzyme	Lyase_(EC_4.-.-.-)	Central_intermediary_metabolism	Immune_response	NA	No_transmembrane	No_splice_site
AN1919.2	Enzyme	Isomerase_(EC_5.-.-.-)	Central_intermediary_metabolism	NA	NA	No_transmembrane	No_splice_site
AN1920.2	Enzyme	NA	Transport_and_binding	NA	Secreted	Transmembrane	Secretion
AN1921.2	Enzyme	NA	Energy_metabolism	Growth_factor	NA	No_transmembrane	No_splice_site
AN1922.2	Enzyme	Ligase_(EC_6.-.-.-)	Amino_acid_biosynthesis	Transcription	NA	No_transmembrane	No_splice_site
AN1923.2	Enzyme	Lyase_(EC_4.-.-.-)	Amino_acid_biosynthesis	NA	NA	No_transmembrane	Mitochondrion
AN1924.2	Nonenzyme	NA	Regulatory_functions	Transcription_regulation	NA	No_transmembrane	No_splice_site
AN1925.2	Enzyme	NA	Energy_metabolism	Structural_protein	Secreted	No_transmembrane	Mitochondrion
AN1926.2	Enzyme	Ligase_(EC_6.-.-.-)	Central_intermediary_metabolism	NA	Secreted	No_transmembrane	No_splice_site
AN1927.2	Enzyme	NA	Regulatory_functions	NA	NA	No_transmembrane	No_splice_site
AN1928.2	Enzyme	NA	Regulatory_functions	Transcription_regulation	Secreted	No_transmembrane	Mitochondrion
AN1929.2	Enzyme	Lyase_(EC_4.-.-.-)	Translation	NA	NA	No_transmembrane	Mitochondrion
AN1930.2	Nonenzyme	NA	Transport_and_binding	Transporter	NA	Transmembrane	Mitochondrion
AN1931.2	Enzyme	NA	Regulatory_functions	Growth_factor	NA	No_transmembrane	No_splice_site
AN1932.2	Enzyme	NA	Regulatory_functions	Transcription_regulation	NA	No_transmembrane	No_splice_site
AN1933.2	Nonenzyme	NA	Transport_and_binding	Transporter	Secreted	Transmembrane	Mitochondrion
AN1934.2	Enzyme	Isomerase_(EC_5.-.-.-)	Purines_and_pyrimidines	NA	Secreted	No_transmembrane	Mitochondrion
AN1935.2	Enzyme	Ligase_(EC_6.-.-.-)	Regulatory_functions	NA	NA	No_transmembrane	No_splice_site
AN1936.2	Nonenzyme	NA	Replication_and_transcription	Structural_protein	Secreted	No_transmembrane	Mitochondrion
AN1937.2	Enzyme	NA	Replication_and_transcription	Transcription_regulation	NA	No_transmembrane	No_splice_site
AN1938.2	Enzyme	NA	Biosynthesis_of_cofactors	Growth_factor	NA	No_transmembrane	No_splice_site
AN1939.2	Enzyme	NA	Translation	Growth_factor	NA	No_transmembrane	No_splice_site
AN1940.2	Enzyme	NA	Replication_and_transcription	Transcription_regulation	NA	No_transmembrane	No_splice_site
AN1941.2	Nonenzyme	NA	Cell_envelope	Immune_response	Secreted	Transmembrane	Secretion
AN1942.2	Enzyme	NA	Cell_envelope	Hormone	NA	No_transmembrane	Secretion
AN1943.2	Enzyme	Ligase_(EC_6.-.-.-)	Regulatory_functions	Transcription_regulation	NA	No_transmembrane	No_splice_site
AN1944.2	Nonenzyme	NA	Replication_and_transcription	Growth_factor	NA	No_transmembrane	No_splice_site
AN1945.2	Enzyme	NA	Translation	Growth_factor	NA	No_transmembrane	Mitochondrion
AN1946.2	Nonenzyme	NA	Transport_and_binding	Growth_factor	NA	No_transmembrane	Secretion
AN1947.2	Enzyme	Lyase_(EC_4.-.-.-)	Central_intermediary_metabolism	Growth_factor	NA	No_transmembrane	No_splice_site
AN1948.2	Nonenzyme	NA	Regulatory_functions	Transcription	NA	No_transmembrane	No_splice_site
AN1949.2	Enzyme	Ligase_(EC_6.-.-.-)	Amino_acid_biosynthesis	Structural_protein	NA	No_transmembrane	No_splice_site
AN1950.2	Nonenzyme	NA	Transport_and_binding	Ion_channel	NA	Transmembrane	Secretion
AN1951.2	Nonenzyme	NA	Translation	Growth_factor	NA	No_transmembrane	Mitochondrion
AN1952.2	Nonenzyme	NA	Translation	Growth_factor	Secreted	No_transmembrane	No_splice_site
AN1953.2	Enzyme	Lyase_(EC_4.-.-.-)	Amino_acid_biosynthesis	NA	NA	No_transmembrane	No_splice_site
AN1954.2	Enzyme	Ligase_(EC_6.-.-.-)	Translation	NA	Secreted	No_transmembrane	Mitochondrion
AN1955.2	Nonenzyme	NA	Translation	Growth_factor	NA	No_transmembrane	No_splice_site
AN1956.2	Enzyme	NA	Translation	NA	NA	No_transmembrane	No_splice_site
AN1957.2	Enzyme	NA	Central_intermediary_metabolism	Structural_protein	NA	No_transmembrane	Mitochondrion
AN1958.2	Enzyme	NA	Energy_metabolism	Growth_factor	Secreted	No_transmembrane	No_splice_site
AN1959.2	Enzyme	NA	Replication_and_transcription	Transcription_regulation	NA	No_transmembrane	No_splice_site
AN1960.2	Enzyme	NA	Central_intermediary_metabolism	Growth_factor	NA	No_transmembrane	No_splice_site
AN1961.2	Enzyme	Ligase_(EC_6.-.-.-)	Amino_acid_biosynthesis	NA	NA	No_transmembrane	No_splice_site
AN1962.2	Enzyme	NA	Regulatory_functions	Transcription_regulation	NA	No_transmembrane	No_splice_site
AN1963.2	Enzyme	NA	Cell_envelope	Growth_factor	Secreted	Transmembrane	Secretion
AN1964.2	Nonenzyme	NA	Translation	Growth_factor	NA	No_transmembrane	No_splice_site
AN1965.2	Enzyme	Lyase_(EC_4.-.-.-)	Amino_acid_biosynthesis	NA	NA	No_transmembrane	No_splice_site
AN1967.2	Enzyme	Lyase_(EC_4.-.-.-)	Central_intermediary_metabolism	Structural_protein	NA	No_transmembrane	No_splice_site
AN1968.2	Nonenzyme	NA	Transport_and_binding	Transporter	NA	Transmembrane	Secretion
AN1969.2	Enzyme	NA	Transport_and_binding	Immune_response	Secreted	Transmembrane	Mitochondrion
AN1970.2	Enzyme	Ligase_(EC_6.-.-.-)	Central_intermediary_metabolism	Structural_protein	Secreted	No_transmembrane	Mitochondrion
AN1971.2	Enzyme	Ligase_(EC_6.-.-.-)	Central_intermediary_metabolism	NA	NA	No_transmembrane	No_splice_site
AN1972.2	Enzyme	Ligase_(EC_6.-.-.-)	Translation	NA	NA	No_transmembrane	No_splice_site
AN1973.2	Nonenzyme	NA	Translation	Hormone	Secreted	No_transmembrane	No_splice_site
AN1974.2	Enzyme	NA	Purines_and_pyrimidines	NA	NA	Transmembrane	Mitochondrion
AN1975.2	Enzyme	NA	Amino_acid_biosynthesis	NA	NA	No_transmembrane	No_splice_site
AN1976.2	Enzyme	Isomerase_(EC_5.-.-.-)	Translation	Growth_factor	NA	No_transmembrane	No_splice_site
AN1977.2	Nonenzyme	NA	Translation	Hormone	NA	No_transmembrane	Secretion
AN1978.2	Nonenzyme	NA	Amino_acid_biosynthesis	Stress_response	Secreted	No_transmembrane	No_splice_site
AN1979.2	Enzyme	NA	Translation	Growth_factor	NA	No_transmembrane	No_splice_site
AN1980.2	Enzyme	NA	Cell_envelope	NA	NA	No_transmembrane	No_splice_site
AN1981.2	Enzyme	NA	Translation	Growth_factor	NA	No_transmembrane	No_splice_site
AN1982.2	Enzyme	Ligase_(EC_6.-.-.-)	Amino_acid_biosynthesis	Growth_factor	NA	No_transmembrane	No_splice_site
AN1983.2	Enzyme	NA	Cell_envelope	Growth_factor	NA	No_transmembrane	Mitochondrion
AN1984.2	Nonenzyme	NA	Regulatory_functions	Transcription_regulation	NA	No_transmembrane	No_splice_site
AN1985.2	Nonenzyme	NA	Translation	NA	NA	No_transmembrane	No_splice_site
AN1986.2	Enzyme	NA	Central_intermediary_metabolism	NA	Secreted	No_transmembrane	Mitochondrion
AN1987.2	Nonenzyme	NA	Central_intermediary_metabolism	Transcription	Secreted	No_transmembrane	No_splice_site
AN1988.2	Enzyme	NA	Translation	NA	NA	No_transmembrane	No_splice_site
AN1989.2	Enzyme	Isomerase_(EC_5.-.-.-)	Cell_envelope	Voltage-gated_ion_channel	NA	Transmembrane	Secretion
AN1990.2	Enzyme	Ligase_(EC_6.-.-.-)	Amino_acid_biosynthesis	Growth_factor	NA	No_transmembrane	No_splice_site
AN1991.2	Enzyme	Ligase_(EC_6.-.-.-)	Cell_envelope	Ion_channel	NA	Transmembrane	Secretion
AN1992.2	Nonenzyme	NA	Regulatory_functions	Transcription	NA	No_transmembrane	No_splice_site
AN1993.2	Enzyme	Lyase_(EC_4.-.-.-)	Amino_acid_biosynthesis	NA	NA	No_transmembrane	Mitochondrion
AN1994.2	Nonenzyme	NA	Replication_and_transcription	Transcription	Secreted	No_transmembrane	No_splice_site
AN1995.2	Nonenzyme	NA	Transport_and_binding	Structural_protein	NA	No_transmembrane	Secretion
AN1996.2	Enzyme	Lyase_(EC_4.-.-.-)	Central_intermediary_metabolism	Cation_channel	NA	No_transmembrane	Mitochondrion
AN1997.2	Nonenzyme	NA	Regulatory_functions	Transcription	NA	No_transmembrane	No_splice_site
AN1998.2	Enzyme	Lyase_(EC_4.-.-.-)	Central_intermediary_metabolism	Growth_factor	NA	No_transmembrane	No_splice_site
AN1999.2	Enzyme	NA	Replication_and_transcription	NA	NA	No_transmembrane	Mitochondrion
AN2000.2	Enzyme	Lyase_(EC_4.-.-.-)	Energy_metabolism	Immune_response	NA	No_transmembrane	Secretion
AN2001.2	Enzyme	Ligase_(EC_6.-.-.-)	Purines_and_pyrimidines	Transcription_regulation	NA	No_transmembrane	No_splice_site
AN2002.2	Enzyme	Lyase_(EC_4.-.-.-)	Purines_and_pyrimidines	NA	NA	No_transmembrane	No_splice_site
AN2003.2	Enzyme	Ligase_(EC_6.-.-.-)	Biosynthesis_of_cofactors	NA	NA	No_transmembrane	Mitochondrion
AN2004.2	Enzyme	NA	Translation	Transcription_regulation	Secreted	No_transmembrane	No_splice_site
AN2005.2	Nonenzyme	NA	Replication_and_transcription	Transcription_regulation	NA	No_transmembrane	No_splice_site
[truncated: 50,823 more rows]
