# Supplementary material for: Comparison of protein coding gene contents of the fungal phyla Pezizomycotina and Saccharomycotina
Source: BMC Genomics. 2007 Sep 17;8:325. doi: 10.1186/1471-2164-8-325 (PMC2045113; doi:10.1186/1471-2164-8-325)
Supplement: Additional file 6 — Sequence indentifier to cluster identifier mappings. A text file with clusters and their members. First column contains the ORF identifier as provided by the sequencing centre and second column the respective protein cluster. [file 1471-2164-8-325-S6.zip]

Archive with 1 entries (1 files):
- AF04_acc2clus.txt
