# Supplementary material for: Comparison of protein coding gene contents of the fungal phyla Pezizomycotina and Saccharomycotina
Source: BMC Genomics. 2007 Sep 17;8:325. doi: 10.1186/1471-2164-8-325 (PMC2045113; doi:10.1186/1471-2164-8-325)
Supplement: Additional file 6 — Sequence indentifier to cluster identifier mappings. A text file with clusters and their members. First column contains the ORF identifier as provided by the sequencing centre and second column the respective protein cluster. [file 1471-2164-8-325-S6.zip › AF04_acc2clus.txt]

AAL001W	TribeFamily_1116_t06_3.1
AAL002W	TribeFamily_1506_t06_3.1
AAL003W	TribeFamily_1976_t06_3.1
AAL004W	TribeFamily_18711_t06_3.1
AAL005W	TribeFamily_3993_t06_3.1
AAL006C	TribeFamily_18712_t06_3.1
AAL007C	TribeFamily_1507_t06_3.1
AAL008W	TribeFamily_79_t06_3.1
AAL009C	TribeFamily_1508_t06_3.1
AAL010W	TribeFamily_2118_t06_3.1
AAL011C	TribeFamily_495_t06_3.1
AAL012C	TribeFamily_564_t06_3.1
AAL013W	TribeFamily_1117_t06_3.1
AAL014C	TribeFamily_1977_t06_3.1
AAL015W	TribeFamily_4760_t06_3.1
AAL016C	TribeFamily_4761_t06_3.1
AAL017W	TribeFamily_2404_t06_3.1
AAL018W	TribeFamily_1118_t06_3.1
AAL019W	TribeFamily_4411_t06_3.1
AAL020C	TribeFamily_3124_t06_3.1
AAL021W	TribeFamily_1509_t06_3.1
AAL022W	TribeFamily_536_t06_3.1
AAL023W	TribeFamily_685_t06_3.1
AAL024C	TribeFamily_1766_t06_3.1
AAL025W	TribeFamily_6746_t06_3.1
AAL026W	TribeFamily_18713_t06_3.1
AAL027W	TribeFamily_173_t06_3.1
AAL028W	TribeFamily_242_t06_3.1
AAL029W	TribeFamily_0_t06_3.1
AAL030C	TribeFamily_206_t06_3.1
AAL031W	TribeFamily_18714_t06_3.1
AAL032W	TribeFamily_18715_t06_3.1
AAL033W	TribeFamily_333_t06_3.1
AAL034C	TribeFamily_2119_t06_3.1
AAL035W	TribeFamily_2730_t06_3.1
AAL036W	TribeFamily_1249_t06_3.1
AAL037C	TribeFamily_18716_t06_3.1
AAL038W	TribeFamily_18717_t06_3.1
AAL039C	TribeFamily_7769_t06_3.1
AAL040W	TribeFamily_1119_t06_3.1
AAL041C	TribeFamily_4_t06_3.1
AAL042W	TribeFamily_5308_t06_3.1
AAL043C	TribeFamily_36_t06_3.1
AAL044C	TribeFamily_5058_t06_3.1
AAL045C	TribeFamily_9264_t06_3.1
AAL046C	TribeFamily_4412_t06_3.1
AAL047C	TribeFamily_18718_t06_3.1
AAL048W	TribeFamily_6747_t06_3.1
AAL049C	TribeFamily_6748_t06_3.1
AAL050W	TribeFamily_103_t06_3.1
AAL051C	TribeFamily_18719_t06_3.1
AAL052C	TribeFamily_3994_t06_3.1
AAL053C	TribeFamily_2227_t06_3.1
AAL054W	TribeFamily_6257_t06_3.1
AAL055C	TribeFamily_3736_t06_3.1
AAL056C	TribeFamily_62_t06_3.1
AAL057C	TribeFamily_6749_t06_3.1
AAL058C	TribeFamily_18720_t06_3.1
AAL059W	TribeFamily_6750_t06_3.1
AAL060W	TribeFamily_1250_t06_3.1
AAL061C	TribeFamily_999_t06_3.1
AAL062W	TribeFamily_6751_t06_3.1
AAL063C	TribeFamily_188_t06_3.1
AAL064W	TribeFamily_4762_t06_3.1
AAL065C	TribeFamily_1251_t06_3.1
AAL066W	TribeFamily_1000_t06_3.1
AAL067W	TribeFamily_4413_t06_3.1
AAL068C	TribeFamily_513_t06_3.1
AAL069C	TribeFamily_7770_t06_3.1
AAL070C	TribeFamily_7771_t06_3.1
AAL071C	TribeFamily_565_t06_3.1
AAL072C	TribeFamily_792_t06_3.1
AAL073W	TribeFamily_163_t06_3.1
AAL074C	TribeFamily_4763_t06_3.1
AAL075W	TribeFamily_14_t06_3.1
AAL076W	TribeFamily_2120_t06_3.1
AAL077C	TribeFamily_6752_t06_3.1
AAL078W	TribeFamily_412_t06_3.1
AAL079C	TribeFamily_1978_t06_3.1
AAL080W	TribeFamily_1510_t06_3.1
AAL081C	TribeFamily_7772_t06_3.1
AAL082W	TribeFamily_6753_t06_3.1
AAL083W	TribeFamily_1252_t06_3.1
AAL084W	TribeFamily_465_t06_3.1
AAL085C	TribeFamily_9265_t06_3.1
AAL086W	TribeFamily_12546_t06_3.1
AAL087C	TribeFamily_18721_t06_3.1
AAL088W	TribeFamily_1001_t06_3.1
AAL089W	TribeFamily_3389_t06_3.1
AAL090C	TribeFamily_6754_t06_3.1
AAL091C	TribeFamily_1511_t06_3.1
AAL092C	TribeFamily_18722_t06_3.1
AAL093C	TribeFamily_5309_t06_3.1
AAL094W	TribeFamily_18723_t06_3.1
AAL095W	TribeFamily_1979_t06_3.1
AAL096W	TribeFamily_1002_t06_3.1
AAL097C	TribeFamily_5059_t06_3.1
AAL098W	TribeFamily_7773_t06_3.1
AAL099C	TribeFamily_1120_t06_3.1
AAL100C	TribeFamily_4414_t06_3.1
AAL101W	TribeFamily_18724_t06_3.1
AAL102C	TribeFamily_18725_t06_3.1
AAL103W	TribeFamily_4764_t06_3.1
AAL104C	TribeFamily_3125_t06_3.1
AAL105C	TribeFamily_12547_t06_3.1
AAL106W	TribeFamily_1121_t06_3.1
AAL107W	TribeFamily_5834_t06_3.1
AAL108C	TribeFamily_1767_t06_3.1
AAL109W	TribeFamily_18726_t06_3.1
AAL110C	TribeFamily_164_t06_3.1
AAL111C	TribeFamily_6258_t06_3.1
AAL112C	TribeFamily_18727_t06_3.1
AAL113W	TribeFamily_10_t06_3.1
AAL114C	TribeFamily_4415_t06_3.1
AAL115W	TribeFamily_1253_t06_3.1
AAL116W	TribeFamily_1254_t06_3.1
AAL117C	TribeFamily_1512_t06_3.1
AAL118C	TribeFamily_4765_t06_3.1
AAL119W	TribeFamily_514_t06_3.1
AAL120C	TribeFamily_18728_t06_3.1
AAL121C	TribeFamily_584_t06_3.1
AAL122C	TribeFamily_2405_t06_3.1
AAL123W	TribeFamily_496_t06_3.1
AAL124W	TribeFamily_1122_t06_3.1
AAL125W	TribeFamily_9266_t06_3.1
AAL126C	TribeFamily_6755_t06_3.1
AAL127W	TribeFamily_207_t06_3.1
AAL128C	TribeFamily_5526_t06_3.1
AAL129C	TribeFamily_18729_t06_3.1
AAL130W	TribeFamily_7774_t06_3.1
AAL131C	TribeFamily_633_t06_3.1
AAL132C	TribeFamily_793_t06_3.1
AAL133W	TribeFamily_1513_t06_3.1
AAL134W	TribeFamily_312_t06_3.1
AAL135C	TribeFamily_298_t06_3.1
AAL136C	TribeFamily_652_t06_3.1
AAL137W	TribeFamily_1768_t06_3.1
AAL138C	TribeFamily_18730_t06_3.1
AAL139C	TribeFamily_4416_t06_3.1
AAL140C	TribeFamily_7775_t06_3.1
AAL141C	TribeFamily_794_t06_3.1
AAL142C	TribeFamily_4766_t06_3.1
AAL143W	TribeFamily_1769_t06_3.1
AAL144C	TribeFamily_1980_t06_3.1
AAL145W	TribeFamily_6259_t06_3.1
AAL146W	TribeFamily_4767_t06_3.1
AAL147C	TribeFamily_1123_t06_3.1
AAL148W	TribeFamily_1124_t06_3.1
AAL149C	TribeFamily_7776_t06_3.1
AAL150W	TribeFamily_1981_t06_3.1
AAL151C	TribeFamily_6756_t06_3.1
AAL152W	TribeFamily_177_t06_3.1
AAL153C	TribeFamily_2121_t06_3.1
AAL154C	TribeFamily_1770_t06_3.1
AAL155W	TribeFamily_10564_t06_3.1
AAL156C	TribeFamily_1771_t06_3.1
AAL157C	TribeFamily_1514_t06_3.1
AAL158W	TribeFamily_1003_t06_3.1
AAL159C	TribeFamily_18731_t06_3.1
AAL160W	TribeFamily_1255_t06_3.1
AAL161W	TribeFamily_2569_t06_3.1
AAL162C	TribeFamily_1004_t06_3.1
AAL163W	TribeFamily_5310_t06_3.1
AAL164C	TribeFamily_4_t06_3.1
AAL165W	TribeFamily_6757_t06_3.1
AAL166C	TribeFamily_1515_t06_3.1
AAL167W	TribeFamily_168_t06_3.1
AAL168C	TribeFamily_2570_t06_3.1
AAL169C	TribeFamily_6758_t06_3.1
AAL170W	TribeFamily_1516_t06_3.1
AAL171W	TribeFamily_9267_t06_3.1
AAL172C	TribeFamily_1517_t06_3.1
AAL173C	TribeFamily_5060_t06_3.1
AAL174C	TribeFamily_264_t06_3.1
AAL175W	TribeFamily_3737_t06_3.1
AAL176C	TribeFamily_15_t06_3.1
AAL177W	TribeFamily_1256_t06_3.1
AAL178W	TribeFamily_398_t06_3.1
AAL179W	TribeFamily_398_t06_3.1
AAL180C	TribeFamily_18732_t06_3.1
AAL181C	TribeFamily_6759_t06_3.1
AAL182W	TribeFamily_1125_t06_3.1
AAL183W	TribeFamily_497_t06_3.1
AAL184W	TribeFamily_6760_t06_3.1
AAL185W	TribeFamily_6260_t06_3.1
AAL186W	TribeFamily_7777_t06_3.1
AAR001C	TribeFamily_59_t06_3.1
AAR002W	TribeFamily_5061_t06_3.1
AAR003W	TribeFamily_2571_t06_3.1
AAR004C	TribeFamily_399_t06_3.1
AAR005W	TribeFamily_18733_t06_3.1
AAR006W	TribeFamily_18734_t06_3.1
AAR007W	TribeFamily_18735_t06_3.1
AAR008W	TribeFamily_1005_t06_3.1
AAR009W	TribeFamily_0_t06_3.1
AAR010W	TribeFamily_18736_t06_3.1
AAR011C	TribeFamily_18737_t06_3.1
AAR012C	TribeFamily_278_t06_3.1
AAR013W	TribeFamily_18738_t06_3.1
AAR014C	TribeFamily_7778_t06_3.1
AAR015C	TribeFamily_18739_t06_3.1
AAR016W	TribeFamily_751_t06_3.1
AAR017W	TribeFamily_711_t06_3.1
AAR018W	TribeFamily_1518_t06_3.1
AAR019W	TribeFamily_1772_t06_3.1
AAR020W	TribeFamily_37_t06_3.1
AAR021W	TribeFamily_4417_t06_3.1
AAR022W	TribeFamily_2498_t06_3.1
AAR023C	TribeFamily_18740_t06_3.1
AAR024W	TribeFamily_1519_t06_3.1
AAR025C	TribeFamily_498_t06_3.1
AAR026W	TribeFamily_18741_t06_3.1
AAR027W	TribeFamily_4418_t06_3.1
AAR028W	TribeFamily_5527_t06_3.1
AAR029W	TribeFamily_18742_t06_3.1
AAR030W	TribeFamily_6761_t06_3.1
AAR031W	TribeFamily_1257_t06_3.1
AAR032W	TribeFamily_751_t06_3.1
AAR033W	TribeFamily_466_t06_3.1
AAR034W	TribeFamily_712_t06_3.1
AAR035C	TribeFamily_3995_t06_3.1
AAR036W	TribeFamily_585_t06_3.1
AAR037W	TribeFamily_1126_t06_3.1
AAR038W	TribeFamily_11_t06_3.1
AAR039W	TribeFamily_18743_t06_3.1
AAR040C	TribeFamily_6762_t06_3.1
AAR041W	TribeFamily_1258_t06_3.1
AAR042W	TribeFamily_18744_t06_3.1
AAR043C	TribeFamily_914_t06_3.1
AAR044W	TribeFamily_1127_t06_3.1
AAR045C	TribeFamily_62_t06_3.1
AAR046C	TribeFamily_752_t06_3.1
AAR047C	TribeFamily_608_t06_3.1
AAR048W	TribeFamily_3996_t06_3.1
AAR049C	TribeFamily_2322_t06_3.1
AAR050C	TribeFamily_2122_t06_3.1
AAR051C	TribeFamily_1520_t06_3.1
AAR052C	TribeFamily_1128_t06_3.1
AAR053W	TribeFamily_270_t06_3.1
AAR054C	TribeFamily_18745_t06_3.1
AAR055W	TribeFamily_1773_t06_3.1
AAR056C	TribeFamily_18746_t06_3.1
AAR057W	TribeFamily_1982_t06_3.1
AAR058W	TribeFamily_5528_t06_3.1
AAR059C	TribeFamily_1129_t06_3.1
AAR060C	TribeFamily_6261_t06_3.1
AAR061W	TribeFamily_6763_t06_3.1
AAR062C	TribeFamily_7779_t06_3.1
AAR063C	TribeFamily_3546_t06_3.1
AAR064W	TribeFamily_1774_t06_3.1
AAR065C	TribeFamily_634_t06_3.1
AAR066W	TribeFamily_1259_t06_3.1
AAR067W	TribeFamily_7780_t06_3.1
AAR068C	TribeFamily_3390_t06_3.1
AAR069W	TribeFamily_83_t06_3.1
AAR070C	TribeFamily_1521_t06_3.1
AAR071W	TribeFamily_1260_t06_3.1
AAR072C	TribeFamily_1775_t06_3.1
AAR073W	TribeFamily_12548_t06_3.1
AAR074C	TribeFamily_18747_t06_3.1
AAR075C	TribeFamily_3738_t06_3.1
AAR076C	TribeFamily_18748_t06_3.1
AAR077C	TribeFamily_1261_t06_3.1
AAR078W	TribeFamily_1522_t06_3.1
AAR079C	TribeFamily_18749_t06_3.1
AAR080W	TribeFamily_6764_t06_3.1
AAR081C	TribeFamily_18750_t06_3.1
AAR082W	TribeFamily_134_t06_3.1
AAR083C	TribeFamily_33_t06_3.1
AAR084W	TribeFamily_69_t06_3.1
AAR085W	TribeFamily_6765_t06_3.1
AAR086W	TribeFamily_713_t06_3.1
AAR087C	TribeFamily_5529_t06_3.1
AAR088W	TribeFamily_18751_t06_3.1
AAR089C	TribeFamily_1523_t06_3.1
AAR090W	TribeFamily_7781_t06_3.1
AAR091W	TribeFamily_854_t06_3.1
AAR092W	TribeFamily_5062_t06_3.1
AAR093C	TribeFamily_18752_t06_3.1
AAR094W	TribeFamily_1776_t06_3.1
AAR095C	TribeFamily_6766_t06_3.1
AAR096W	TribeFamily_4768_t06_3.1
AAR097C	TribeFamily_18753_t06_3.1
AAR098W	TribeFamily_2123_t06_3.1
AAR099W	TribeFamily_210_t06_3.1
AAR100C	TribeFamily_210_t06_3.1
AAR101W	TribeFamily_18754_t06_3.1
AAR102C	TribeFamily_1262_t06_3.1
AAR103C	TribeFamily_5311_t06_3.1
AAR104W	TribeFamily_18755_t06_3.1
AAR105W	TribeFamily_3254_t06_3.1
AAR106C	TribeFamily_10565_t06_3.1
AAR107W	TribeFamily_1524_t06_3.1
AAR108C	TribeFamily_915_t06_3.1
AAR108W-A	TribeFamily_18756_t06_3.1
AAR109C	TribeFamily_2124_t06_3.1
AAR110C	TribeFamily_77_t06_3.1
AAR111C	TribeFamily_6767_t06_3.1
AAR112C	TribeFamily_2323_t06_3.1
AAR113W	TribeFamily_383_t06_3.1
AAR114W	TribeFamily_18757_t06_3.1
AAR115C	TribeFamily_1777_t06_3.1
AAR116W	TribeFamily_2406_t06_3.1
AAR117C	TribeFamily_6768_t06_3.1
AAR118C	TribeFamily_4769_t06_3.1
AAR119W	TribeFamily_1263_t06_3.1
AAR120C	TribeFamily_1264_t06_3.1
AAR121W	TribeFamily_3997_t06_3.1
AAR122C	TribeFamily_1130_t06_3.1
AAR123C	TribeFamily_6769_t06_3.1
AAR124C	TribeFamily_686_t06_3.1
AAR125C	TribeFamily_140_t06_3.1
AAR126W	TribeFamily_4770_t06_3.1
AAR127C	TribeFamily_3004_t06_3.1
AAR128W	TribeFamily_1525_t06_3.1
AAR129C	TribeFamily_435_t06_3.1
AAR130C	TribeFamily_1265_t06_3.1
AAR131W	TribeFamily_1526_t06_3.1
AAR132C	TribeFamily_1006_t06_3.1
AAR133W	TribeFamily_4771_t06_3.1
AAR134W	TribeFamily_795_t06_3.1
AAR135W	TribeFamily_5835_t06_3.1
AAR136W	TribeFamily_1266_t06_3.1
AAR137W	TribeFamily_6770_t06_3.1
AAR138C	TribeFamily_6771_t06_3.1
AAR139W	TribeFamily_4419_t06_3.1
AAR140W	TribeFamily_1267_t06_3.1
AAR141W	TribeFamily_6772_t06_3.1
AAR142C	TribeFamily_5312_t06_3.1
AAR143W	TribeFamily_855_t06_3.1
AAR144W	TribeFamily_635_t06_3.1
AAR145W	TribeFamily_5063_t06_3.1
AAR145W-A	TribeFamily_18758_t06_3.1
AAR146W	TribeFamily_184_t06_3.1
AAR147W	TribeFamily_58_t06_3.1
AAR148C	TribeFamily_18759_t06_3.1
AAR149W	TribeFamily_1007_t06_3.1
AAR150C	TribeFamily_18760_t06_3.1
AAR151W	TribeFamily_687_t06_3.1
AAR152W	TribeFamily_6773_t06_3.1
AAR153C	TribeFamily_412_t06_3.1
AAR154W	TribeFamily_1778_t06_3.1
AAR155W	TribeFamily_18761_t06_3.1
AAR156C	TribeFamily_21_t06_3.1
AAR157C	TribeFamily_1268_t06_3.1
AAR158W	TribeFamily_18762_t06_3.1
AAR159C	TribeFamily_5836_t06_3.1
AAR160W	TribeFamily_6774_t06_3.1
AAR161W	TribeFamily_12549_t06_3.1
AAR162C	TribeFamily_222_t06_3.1
AAR163C	TribeFamily_18763_t06_3.1
AAR164C	TribeFamily_6775_t06_3.1
AAR165W	TribeFamily_18764_t06_3.1
AAR166C	TribeFamily_1269_t06_3.1
AAR167C	TribeFamily_1527_t06_3.1
AAR168C	TribeFamily_2652_t06_3.1
AAR169C	TribeFamily_7782_t06_3.1
AAR170W	TribeFamily_289_t06_3.1
AAR171W	TribeFamily_18765_t06_3.1
AAR172W	TribeFamily_4772_t06_3.1
AAR173C	TribeFamily_1270_t06_3.1
AAR174W	TribeFamily_18766_t06_3.1
AAR175C	TribeFamily_2125_t06_3.1
AAR176C	TribeFamily_18767_t06_3.1
AAR177W	TribeFamily_916_t06_3.1
AAR178C	TribeFamily_3998_t06_3.1
AAR179C	TribeFamily_18768_t06_3.1
AAR180C	TribeFamily_37_t06_3.1
AAR181W	TribeFamily_1271_t06_3.1
AAR182C	TribeFamily_18769_t06_3.1
AAR183C	TribeFamily_2407_t06_3.1
AAR184W	TribeFamily_1272_t06_3.1
AAR185W	TribeFamily_6776_t06_3.1
AAR186W	TribeFamily_1528_t06_3.1
AAR187C	TribeFamily_18770_t06_3.1
AAR188W	TribeFamily_2126_t06_3.1
AAR189C	TribeFamily_18771_t06_3.1
AAR190W	TribeFamily_413_t06_3.1
AAR191C	TribeFamily_1008_t06_3.1
AAR192C	TribeFamily_334_t06_3.1
AAR193C	TribeFamily_6777_t06_3.1
ABL001W	TribeFamily_264_t06_3.1
ABL002C	TribeFamily_796_t06_3.1
ABL003C	TribeFamily_129_t06_3.1
ABL004W	TribeFamily_797_t06_3.1
ABL005C	TribeFamily_1529_t06_3.1
ABL006C	TribeFamily_1009_t06_3.1
ABL007W	TribeFamily_6778_t06_3.1
ABL008C	TribeFamily_18772_t06_3.1
ABL009W	TribeFamily_714_t06_3.1
ABL010W	TribeFamily_18773_t06_3.1
ABL011C	TribeFamily_0_t06_3.1
ABL012C	TribeFamily_1530_t06_3.1
ABL013C	TribeFamily_10566_t06_3.1
ABL014C	TribeFamily_1779_t06_3.1
ABL015C	TribeFamily_9268_t06_3.1
ABL016C	TribeFamily_1131_t06_3.1
ABL017C	TribeFamily_6262_t06_3.1
ABL018C	TribeFamily_152_t06_3.1
ABL019W	TribeFamily_515_t06_3.1
ABL020W	TribeFamily_7783_t06_3.1
ABL021C	TribeFamily_18774_t06_3.1
ABL022W	TribeFamily_566_t06_3.1
ABL023W	TribeFamily_1531_t06_3.1
ABL024W	TribeFamily_1132_t06_3.1
ABL025C	TribeFamily_7784_t06_3.1
ABL026W	TribeFamily_6779_t06_3.1
ABL027W	TribeFamily_5064_t06_3.1
ABL028W	TribeFamily_0_t06_3.1
ABL029W	TribeFamily_917_t06_3.1
ABL030W	TribeFamily_6780_t06_3.1
ABL031W	TribeFamily_12550_t06_3.1
ABL032C	TribeFamily_2800_t06_3.1
ABL033C	TribeFamily_69_t06_3.1
ABL034W	TribeFamily_0_t06_3.1
ABL035C	TribeFamily_299_t06_3.1
ABL036C	TribeFamily_1010_t06_3.1
ABL037C	TribeFamily_18775_t06_3.1
ABL038W	TribeFamily_157_t06_3.1
ABL039C	TribeFamily_6781_t06_3.1
ABL040W	TribeFamily_9_t06_3.1
ABL041W	TribeFamily_498_t06_3.1
ABL042W	TribeFamily_1273_t06_3.1
ABL043W	TribeFamily_335_t06_3.1
ABL044C	TribeFamily_1780_t06_3.1
ABL045W	TribeFamily_18776_t06_3.1
ABL046C	TribeFamily_18777_t06_3.1
ABL047W	TribeFamily_18778_t06_3.1
ABL048W	TribeFamily_4420_t06_3.1
ABL049C	TribeFamily_3126_t06_3.1
ABL050W	TribeFamily_18779_t06_3.1
ABL051W	TribeFamily_10567_t06_3.1
ABL052C	TribeFamily_1133_t06_3.1
ABL053W	TribeFamily_18780_t06_3.1
ABL054C	TribeFamily_2127_t06_3.1
ABL055C	TribeFamily_0_t06_3.1
ABL056C	TribeFamily_1983_t06_3.1
ABL057W	TribeFamily_1781_t06_3.1
ABL058C	TribeFamily_5065_t06_3.1
ABL059W	TribeFamily_1274_t06_3.1
ABL060C	TribeFamily_18781_t06_3.1
ABL061C	TribeFamily_290_t06_3.1
ABL062C	TribeFamily_18782_t06_3.1
ABL063C	TribeFamily_447_t06_3.1
ABL064W	TribeFamily_2128_t06_3.1
ABL065W	TribeFamily_1532_t06_3.1
ABL066C	TribeFamily_586_t06_3.1
ABL067C	TribeFamily_18783_t06_3.1
ABL068C	TribeFamily_537_t06_3.1
ABL069C	TribeFamily_6782_t06_3.1
ABL070C	TribeFamily_753_t06_3.1
ABL071W	TribeFamily_7785_t06_3.1
ABL072C	TribeFamily_6783_t06_3.1
ABL073W	TribeFamily_18784_t06_3.1
ABL074C	TribeFamily_2499_t06_3.1
ABL075W	TribeFamily_6784_t06_3.1
ABL076W	TribeFamily_3999_t06_3.1
ABL077W	TribeFamily_1134_t06_3.1
ABL078C	TribeFamily_1533_t06_3.1
ABL079C	TribeFamily_1782_t06_3.1
ABL080W	TribeFamily_1011_t06_3.1
ABL081W	TribeFamily_5066_t06_3.1
ABL082C	TribeFamily_18785_t06_3.1
ABL083W	TribeFamily_4421_t06_3.1
ABL084C	TribeFamily_483_t06_3.1
ABL085W	TribeFamily_103_t06_3.1
ABL086C	TribeFamily_1275_t06_3.1
ABL087W	TribeFamily_18786_t06_3.1
ABL088C	TribeFamily_1276_t06_3.1
ABL089W	TribeFamily_18787_t06_3.1
ABL090W	TribeFamily_1277_t06_3.1
ABL091C	TribeFamily_2129_t06_3.1
ABL092W	TribeFamily_3739_t06_3.1
ABL093W	TribeFamily_6785_t06_3.1
ABL094W	TribeFamily_6786_t06_3.1
ABL095W	TribeFamily_7786_t06_3.1
ABL096W	TribeFamily_18788_t06_3.1
ABL097C	TribeFamily_10568_t06_3.1
ABL098W	TribeFamily_6787_t06_3.1
ABL099W	TribeFamily_6263_t06_3.1
ABL100W	TribeFamily_1534_t06_3.1
ABL101C	TribeFamily_2731_t06_3.1
ABL102C	TribeFamily_234_t06_3.1
ABL103W	TribeFamily_9269_t06_3.1
ABL104C	TribeFamily_1535_t06_3.1
ABL105W	TribeFamily_5837_t06_3.1
ABL106C	TribeFamily_918_t06_3.1
ABL107C	TribeFamily_754_t06_3.1
ABL108C	TribeFamily_6788_t06_3.1
ABL109W	TribeFamily_1536_t06_3.1
ABL110W	TribeFamily_4000_t06_3.1
ABL111C	TribeFamily_5313_t06_3.1
ABL112W	TribeFamily_1783_t06_3.1
ABL113W	TribeFamily_18789_t06_3.1
ABL114W	TribeFamily_18790_t06_3.1
ABL115W	TribeFamily_1984_t06_3.1
ABL116C	TribeFamily_22_t06_3.1
ABL117C	TribeFamily_5838_t06_3.1
ABL118W	TribeFamily_3127_t06_3.1
ABL119C	TribeFamily_18791_t06_3.1
ABL120W	TribeFamily_1784_t06_3.1
ABL121C	TribeFamily_5067_t06_3.1
ABL122C	TribeFamily_609_t06_3.1
ABL123C	TribeFamily_149_t06_3.1
ABL124W	TribeFamily_193_t06_3.1
ABL125W	TribeFamily_4422_t06_3.1
ABL126W	TribeFamily_2653_t06_3.1
ABL127W	TribeFamily_1278_t06_3.1
ABL128W	TribeFamily_18792_t06_3.1
ABL129W	TribeFamily_1279_t06_3.1
ABL130C	TribeFamily_18793_t06_3.1
ABL131C	TribeFamily_4423_t06_3.1
ABL132W	TribeFamily_1280_t06_3.1
ABL133C	TribeFamily_84_t06_3.1
ABL134C	TribeFamily_919_t06_3.1
ABL135C	TribeFamily_18794_t06_3.1
ABL136C	TribeFamily_4773_t06_3.1
ABL137W	TribeFamily_4424_t06_3.1
ABL138W	TribeFamily_1012_t06_3.1
ABL139C	TribeFamily_48_t06_3.1
ABL140W	TribeFamily_2500_t06_3.1
ABL141C	TribeFamily_6789_t06_3.1
ABL142C	TribeFamily_4774_t06_3.1
ABL143C	TribeFamily_70_t06_3.1
ABL144C	TribeFamily_1281_t06_3.1
ABL145W	TribeFamily_4425_t06_3.1
ABL146C	TribeFamily_1985_t06_3.1
ABL147W	TribeFamily_6790_t06_3.1
ABL148C	TribeFamily_1537_t06_3.1
ABL149W	TribeFamily_18795_t06_3.1
ABL150W	TribeFamily_798_t06_3.1
ABL151W	TribeFamily_1785_t06_3.1
ABL152W	TribeFamily_2228_t06_3.1
ABL153W	TribeFamily_121_t06_3.1
ABL154W	TribeFamily_6791_t06_3.1
ABL155C	TribeFamily_18796_t06_3.1
ABL156C	TribeFamily_5839_t06_3.1
ABL157W	TribeFamily_18797_t06_3.1
ABL158C	TribeFamily_1013_t06_3.1
ABL159W	TribeFamily_59_t06_3.1
ABL160C	TribeFamily_18798_t06_3.1
ABL161C	TribeFamily_1986_t06_3.1
ABL162C	TribeFamily_1538_t06_3.1
ABL163W	TribeFamily_755_t06_3.1
ABL164C	TribeFamily_1786_t06_3.1
ABL165C	TribeFamily_6792_t06_3.1
ABL166W	TribeFamily_1787_t06_3.1
ABL167C	TribeFamily_18799_t06_3.1
ABL168C	TribeFamily_1282_t06_3.1
ABL169W	TribeFamily_18800_t06_3.1
ABL170C	TribeFamily_18801_t06_3.1
ABL171W	TribeFamily_4426_t06_3.1
ABL172C	TribeFamily_2229_t06_3.1
ABL173C	TribeFamily_18802_t06_3.1
ABL174C	TribeFamily_36_t06_3.1
ABL175C	TribeFamily_3547_t06_3.1
ABL176W	TribeFamily_18803_t06_3.1
ABL177W	TribeFamily_12551_t06_3.1
ABL178W	TribeFamily_18804_t06_3.1
ABL179C	TribeFamily_1135_t06_3.1
ABL180W	TribeFamily_6793_t06_3.1
ABL181W	TribeFamily_18805_t06_3.1
ABL182C	TribeFamily_1283_t06_3.1
ABL183W	TribeFamily_715_t06_3.1
ABL184W	TribeFamily_756_t06_3.1
ABL185C	TribeFamily_400_t06_3.1
ABL186W	TribeFamily_1284_t06_3.1
ABL187C	TribeFamily_1987_t06_3.1
ABL188W	TribeFamily_538_t06_3.1
ABL189W	TribeFamily_538_t06_3.1
ABL190W	TribeFamily_1788_t06_3.1
ABL191W	TribeFamily_1789_t06_3.1
ABL192C	TribeFamily_5530_t06_3.1
ABL193C	TribeFamily_10569_t06_3.1
ABL194C	TribeFamily_1539_t06_3.1
ABL195C	TribeFamily_4427_t06_3.1
ABL196C	TribeFamily_18806_t06_3.1
ABL197C	TribeFamily_18807_t06_3.1
ABL198C	TribeFamily_516_t06_3.1
ABL199W	TribeFamily_4428_t06_3.1
ABL200W	TribeFamily_6794_t06_3.1
ABL201W	TribeFamily_6264_t06_3.1
ABL202W	TribeFamily_6795_t06_3.1
ABL203W	TribeFamily_920_t06_3.1
ABL204W	TribeFamily_2324_t06_3.1
ABL205C	TribeFamily_1988_t06_3.1
ABL206C	TribeFamily_799_t06_3.1
ABL207W	TribeFamily_856_t06_3.1
ABL208W	TribeFamily_1790_t06_3.1
ABL209C	TribeFamily_30_t06_3.1
ABL210C	TribeFamily_334_t06_3.1
ABR001W	TribeFamily_1989_t06_3.1
ABR002C	TribeFamily_1791_t06_3.1
ABR003W	TribeFamily_4775_t06_3.1
ABR004C	TribeFamily_921_t06_3.1
ABR005C	TribeFamily_1540_t06_3.1
ABR006W	TribeFamily_10570_t06_3.1
ABR007C	TribeFamily_2230_t06_3.1
ABR008C	TribeFamily_1285_t06_3.1
ABR009W	TribeFamily_716_t06_3.1
ABR010C	TribeFamily_1990_t06_3.1
ABR011W	TribeFamily_18808_t06_3.1
ABR012C	TribeFamily_1286_t06_3.1
ABR013W	TribeFamily_1792_t06_3.1
ABR014W	TribeFamily_0_t06_3.1
ABR015C	TribeFamily_6265_t06_3.1
ABR016C	TribeFamily_18809_t06_3.1
ABR017C	TribeFamily_2572_t06_3.1
ABR018C	TribeFamily_18810_t06_3.1
ABR019C	TribeFamily_5840_t06_3.1
ABR020W	TribeFamily_757_t06_3.1
ABR021W	TribeFamily_4776_t06_3.1
ABR022C	TribeFamily_384_t06_3.1
ABR023C	TribeFamily_18811_t06_3.1
ABR024C	TribeFamily_2130_t06_3.1
ABR025C	TribeFamily_5068_t06_3.1
ABR026C	TribeFamily_5068_t06_3.1
ABR027C	TribeFamily_12552_t06_3.1
ABR028C	TribeFamily_12552_t06_3.1
ABR029W	TribeFamily_141_t06_3.1
ABR030W	TribeFamily_18812_t06_3.1
ABR031C	TribeFamily_1991_t06_3.1
ABR032W	TribeFamily_6796_t06_3.1
ABR033C	TribeFamily_653_t06_3.1
ABR034W	TribeFamily_5069_t06_3.1
ABR035C	TribeFamily_1541_t06_3.1
ABR036W	TribeFamily_10_t06_3.1
ABR037W	TribeFamily_1992_t06_3.1
ABR038C	TribeFamily_18813_t06_3.1
ABR039W	TribeFamily_1993_t06_3.1
ABR040W	TribeFamily_467_t06_3.1
ABR041C	TribeFamily_1014_t06_3.1
ABR042W	TribeFamily_1542_t06_3.1
ABR043W	TribeFamily_178_t06_3.1
ABR044C	TribeFamily_1015_t06_3.1
ABR045W	TribeFamily_800_t06_3.1
ABR046C	TribeFamily_7787_t06_3.1
ABR047W	TribeFamily_211_t06_3.1
ABR048W	TribeFamily_10571_t06_3.1
ABR049C	TribeFamily_1543_t06_3.1
ABR050W	TribeFamily_2131_t06_3.1
ABR051C	TribeFamily_6797_t06_3.1
ABR052W	TribeFamily_6798_t06_3.1
ABR053C	TribeFamily_717_t06_3.1
ABR054C	TribeFamily_18814_t06_3.1
ABR055C	TribeFamily_587_t06_3.1
ABR056C	TribeFamily_1287_t06_3.1
ABR057W	TribeFamily_3128_t06_3.1
ABR058C	TribeFamily_7788_t06_3.1
ABR059W	TribeFamily_21_t06_3.1
ABR060W	TribeFamily_113_t06_3.1
ABR061C	TribeFamily_7789_t06_3.1
ABR062W	TribeFamily_18815_t06_3.1
ABR063C	TribeFamily_1793_t06_3.1
ABR064W	TribeFamily_18816_t06_3.1
ABR065W	TribeFamily_1994_t06_3.1
ABR066W	TribeFamily_18817_t06_3.1
ABR067C	TribeFamily_7790_t06_3.1
ABR068C	TribeFamily_922_t06_3.1
ABR069W	TribeFamily_718_t06_3.1
ABR070C	TribeFamily_1794_t06_3.1
ABR071W	TribeFamily_1288_t06_3.1
ABR072W	TribeFamily_6799_t06_3.1
ABR073C	TribeFamily_6800_t06_3.1
ABR074C	TribeFamily_7791_t06_3.1
ABR075C	TribeFamily_1289_t06_3.1
ABR076C	TribeFamily_10572_t06_3.1
ABR077C	TribeFamily_12553_t06_3.1
ABR078C	TribeFamily_5070_t06_3.1
ABR079C	TribeFamily_12554_t06_3.1
ABR080W	TribeFamily_4777_t06_3.1
ABR081C	TribeFamily_6266_t06_3.1
ABR082W	TribeFamily_6801_t06_3.1
ABR083C	TribeFamily_150_t06_3.1
ABR084W	TribeFamily_4001_t06_3.1
ABR085C	TribeFamily_2132_t06_3.1
ABR086W	TribeFamily_4002_t06_3.1
ABR087C	TribeFamily_1795_t06_3.1
ABR088C	TribeFamily_3740_t06_3.1
ABR089C	TribeFamily_1796_t06_3.1
ABR090W	TribeFamily_18818_t06_3.1
ABR091C	TribeFamily_2231_t06_3.1
ABR092C	TribeFamily_235_t06_3.1
ABR093C	TribeFamily_5071_t06_3.1
ABR094W	TribeFamily_1016_t06_3.1
ABR095C	TribeFamily_5841_t06_3.1
ABR096C	TribeFamily_923_t06_3.1
ABR097C	TribeFamily_7792_t06_3.1
ABR098C	TribeFamily_801_t06_3.1
ABR099C	TribeFamily_857_t06_3.1
ABR099W-A	TribeFamily_18819_t06_3.1
ABR100W	TribeFamily_12555_t06_3.1
ABR101C	TribeFamily_1290_t06_3.1
ABR102W	TribeFamily_6802_t06_3.1
ABR103C	TribeFamily_2133_t06_3.1
ABR104W	TribeFamily_18820_t06_3.1
ABR105C	TribeFamily_6803_t06_3.1
ABR106C	TribeFamily_18821_t06_3.1
ABR107W	TribeFamily_1017_t06_3.1
ABR108C	TribeFamily_1291_t06_3.1
ABR109C	TribeFamily_1544_t06_3.1
ABR110W	TribeFamily_2232_t06_3.1
ABR111C	TribeFamily_6267_t06_3.1
ABR112C	TribeFamily_719_t06_3.1
ABR113C	TribeFamily_2_t06_3.1
ABR114C	TribeFamily_198_t06_3.1
ABR115C	TribeFamily_18822_t06_3.1
ABR116C	TribeFamily_654_t06_3.1
ABR117C	TribeFamily_6804_t06_3.1
ABR118C	TribeFamily_18823_t06_3.1
ABR119C	TribeFamily_1545_t06_3.1
ABR120C	TribeFamily_802_t06_3.1
ABR121C	TribeFamily_1546_t06_3.1
ABR122C	TribeFamily_1547_t06_3.1
ABR123W	TribeFamily_1548_t06_3.1
ABR124C	TribeFamily_122_t06_3.1
ABR125C	TribeFamily_24_t06_3.1
ABR126W	TribeFamily_24_t06_3.1
ABR127C	TribeFamily_10573_t06_3.1
ABR128W	TribeFamily_18824_t06_3.1
ABR129C	TribeFamily_414_t06_3.1
ABR130W	TribeFamily_3129_t06_3.1
ABR131W	TribeFamily_924_t06_3.1
ABR132C	TribeFamily_18825_t06_3.1
ABR133W	TribeFamily_6805_t06_3.1
ABR134C	TribeFamily_720_t06_3.1
ABR135C	TribeFamily_7793_t06_3.1
ABR136W	TribeFamily_925_t06_3.1
ABR137W	TribeFamily_105_t06_3.1
ABR138C	TribeFamily_2573_t06_3.1
ABR139W	TribeFamily_10_t06_3.1
ABR140C	TribeFamily_2134_t06_3.1
ABR141W	TribeFamily_18826_t06_3.1
ABR142W	TribeFamily_116_t06_3.1
ABR143C	TribeFamily_3548_t06_3.1
ABR144C	TribeFamily_4003_t06_3.1
ABR145C	TribeFamily_1549_t06_3.1
ABR146W	TribeFamily_567_t06_3.1
ABR147C	TribeFamily_18827_t06_3.1
ABR148C-A	TribeFamily_12556_t06_3.1
ABR148W	TribeFamily_3741_t06_3.1
ABR149W	TribeFamily_655_t06_3.1
ABR150C	TribeFamily_6806_t06_3.1
ABR151W	TribeFamily_3130_t06_3.1
ABR152C	TribeFamily_305_t06_3.1
ABR153C	TribeFamily_858_t06_3.1
ABR154C	TribeFamily_99_t06_3.1
ABR155C	TribeFamily_1292_t06_3.1
ABR156W	TribeFamily_50_t06_3.1
ABR157W	TribeFamily_145_t06_3.1
ABR158W	TribeFamily_125_t06_3.1
ABR159C	TribeFamily_5072_t06_3.1
ABR160C	TribeFamily_6807_t06_3.1
ABR161C	TribeFamily_1550_t06_3.1
ABR162W	TribeFamily_1018_t06_3.1
ABR163W	TribeFamily_803_t06_3.1
ABR164W	TribeFamily_313_t06_3.1
ABR165W	TribeFamily_7794_t06_3.1
ABR166C	TribeFamily_5073_t06_3.1
ABR167C	TribeFamily_859_t06_3.1
ABR168W	TribeFamily_517_t06_3.1
ABR169W	TribeFamily_1019_t06_3.1
ABR170W	TribeFamily_6808_t06_3.1
ABR171W	TribeFamily_926_t06_3.1
ABR172W	TribeFamily_588_t06_3.1
ABR173C	TribeFamily_927_t06_3.1
ABR174W	TribeFamily_4429_t06_3.1
ABR175W	TribeFamily_1551_t06_3.1
ABR176C	TribeFamily_4778_t06_3.1
ABR177C	TribeFamily_13_t06_3.1
ABR178C	TribeFamily_7795_t06_3.1
ABR179C	TribeFamily_5074_t06_3.1
ABR180W	TribeFamily_656_t06_3.1
ABR181W	TribeFamily_9270_t06_3.1
ABR182W	TribeFamily_48_t06_3.1
ABR183W	TribeFamily_48_t06_3.1
ABR184C	TribeFamily_1552_t06_3.1
ABR185W	TribeFamily_721_t06_3.1
ABR186W	TribeFamily_1293_t06_3.1
ABR187C	TribeFamily_4430_t06_3.1
ABR188W	TribeFamily_4779_t06_3.1
ABR189W	TribeFamily_514_t06_3.1
ABR190C	TribeFamily_18828_t06_3.1
ABR191C	TribeFamily_2233_t06_3.1
ABR192C-A	TribeFamily_18829_t06_3.1
ABR192W	TribeFamily_1797_t06_3.1
ABR193W	TribeFamily_1995_t06_3.1
ABR194C	TribeFamily_610_t06_3.1
ABR195C	TribeFamily_1294_t06_3.1
ABR196C	TribeFamily_1553_t06_3.1
ABR197W	TribeFamily_6809_t06_3.1
ABR198C	TribeFamily_2325_t06_3.1
ABR199C	TribeFamily_6810_t06_3.1
ABR200W	TribeFamily_271_t06_3.1
ABR201W	TribeFamily_2801_t06_3.1
ABR202C	TribeFamily_1798_t06_3.1
ABR203W	TribeFamily_6268_t06_3.1
ABR204C	TribeFamily_688_t06_3.1
ABR205C	TribeFamily_12557_t06_3.1
ABR206W	TribeFamily_1554_t06_3.1
ABR207W	TribeFamily_804_t06_3.1
ABR208W	TribeFamily_18830_t06_3.1
ABR209W	TribeFamily_1555_t06_3.1
ABR210W	TribeFamily_1295_t06_3.1
ABR211C	TribeFamily_3255_t06_3.1
ABR212C	TribeFamily_1296_t06_3.1
ABR213W	TribeFamily_18831_t06_3.1
ABR214C	TribeFamily_1136_t06_3.1
ABR215C	TribeFamily_5075_t06_3.1
ABR216W	TribeFamily_5314_t06_3.1
ABR217C	TribeFamily_1556_t06_3.1
ABR218C	TribeFamily_9271_t06_3.1
ABR219W	TribeFamily_6811_t06_3.1
ABR220W	TribeFamily_15_t06_3.1
ABR221C	TribeFamily_18832_t06_3.1
ABR222W	TribeFamily_66_t06_3.1
ABR223C	TribeFamily_1_t06_3.1
ABR224W	TribeFamily_5076_t06_3.1
ABR225C	TribeFamily_7796_t06_3.1
ABR226W	TribeFamily_6812_t06_3.1
ABR227C	TribeFamily_348_t06_3.1
ABR228C	TribeFamily_65_t06_3.1
ABR229C	TribeFamily_67_t06_3.1
ABR230C	TribeFamily_9272_t06_3.1
ABR231W	TribeFamily_518_t06_3.1
ABR232C	TribeFamily_18833_t06_3.1
ABR233W	TribeFamily_1996_t06_3.1
ABR234C	TribeFamily_2234_t06_3.1
ABR235W	TribeFamily_928_t06_3.1
ABR236W	TribeFamily_1137_t06_3.1
ABR237C	TribeFamily_206_t06_3.1
ABR238W	TribeFamily_6813_t06_3.1
ABR239C	TribeFamily_1997_t06_3.1
ABR240W	TribeFamily_18834_t06_3.1
ABR241C	TribeFamily_1297_t06_3.1
ABR242W	TribeFamily_3256_t06_3.1
ABR243W	TribeFamily_5842_t06_3.1
ABR244C	TribeFamily_7797_t06_3.1
ABR245C	TribeFamily_2407_t06_3.1
ABR246W	TribeFamily_636_t06_3.1
ABR247W	TribeFamily_636_t06_3.1
ABR248W	TribeFamily_636_t06_3.1
ABR249W	TribeFamily_636_t06_3.1
ACL001C	TribeFamily_1799_t06_3.1
ACL002C	TribeFamily_436_t06_3.1
ACL003C	TribeFamily_4780_t06_3.1
ACL004W	TribeFamily_637_t06_3.1
ACL005C	TribeFamily_2235_t06_3.1
ACL006W	TribeFamily_0_t06_3.1
ACL007C	TribeFamily_18835_t06_3.1
ACL008C	TribeFamily_1138_t06_3.1
ACL009C	TribeFamily_18836_t06_3.1
ACL010C	TribeFamily_1800_t06_3.1
ACL011C	TribeFamily_18837_t06_3.1
ACL012W	TribeFamily_4781_t06_3.1
ACL013C	TribeFamily_5843_t06_3.1
ACL014C	TribeFamily_657_t06_3.1
ACL015W	TribeFamily_3131_t06_3.1
ACL016C	TribeFamily_6269_t06_3.1
ACL017C	TribeFamily_209_t06_3.1
ACL018W	TribeFamily_4782_t06_3.1
ACL019C	TribeFamily_9273_t06_3.1
ACL020W	TribeFamily_9274_t06_3.1
ACL021C	TribeFamily_1020_t06_3.1
ACL022W	TribeFamily_5315_t06_3.1
ACL023C	TribeFamily_6814_t06_3.1
ACL024W	TribeFamily_18838_t06_3.1
ACL025C	TribeFamily_6270_t06_3.1
ACL026W	TribeFamily_6815_t06_3.1
ACL027C	TribeFamily_18839_t06_3.1
ACL028W	TribeFamily_1557_t06_3.1
ACL029W	TribeFamily_6816_t06_3.1
ACL030C	TribeFamily_18840_t06_3.1
ACL031C	TribeFamily_4431_t06_3.1
ACL032C	TribeFamily_215_t06_3.1
ACL033C	TribeFamily_1298_t06_3.1
ACL034W	TribeFamily_1558_t06_3.1
ACL035C	TribeFamily_3742_t06_3.1
ACL036W	TribeFamily_6817_t06_3.1
ACL037W	TribeFamily_6818_t06_3.1
ACL038C	TribeFamily_18841_t06_3.1
ACL039W	TribeFamily_324_t06_3.1
ACL040C	TribeFamily_3391_t06_3.1
ACL041C	TribeFamily_6271_t06_3.1
ACL042W	TribeFamily_3392_t06_3.1
ACL043W	TribeFamily_1139_t06_3.1
ACL044W	TribeFamily_14_t06_3.1
ACL045W	TribeFamily_130_t06_3.1
ACL046C	TribeFamily_18842_t06_3.1
ACL047W	TribeFamily_2326_t06_3.1
ACL048W	TribeFamily_722_t06_3.1
ACL049W	TribeFamily_18843_t06_3.1
ACL050W	TribeFamily_1559_t06_3.1
ACL051C	TribeFamily_4783_t06_3.1
ACL052C	TribeFamily_6819_t06_3.1
ACL053C	TribeFamily_0_t06_3.1
ACL054W	TribeFamily_0_t06_3.1
ACL055W	TribeFamily_6820_t06_3.1
ACL056C	TribeFamily_7798_t06_3.1
ACL057W	TribeFamily_1796_t06_3.1
ACL058W	TribeFamily_12558_t06_3.1
ACL059C	TribeFamily_723_t06_3.1
ACL060C	TribeFamily_1998_t06_3.1
ACL061C	TribeFamily_18844_t06_3.1
ACL062C	TribeFamily_94_t06_3.1
ACL063W	TribeFamily_2135_t06_3.1
ACL064C	TribeFamily_758_t06_3.1
ACL065C	TribeFamily_1299_t06_3.1
ACL066C	TribeFamily_18845_t06_3.1
ACL067C	TribeFamily_2327_t06_3.1
ACL068W	TribeFamily_519_t06_3.1
ACL069C	TribeFamily_638_t06_3.1
ACL070C	TribeFamily_689_t06_3.1
ACL071C	TribeFamily_7799_t06_3.1
ACL072C	TribeFamily_25_t06_3.1
ACL073W	TribeFamily_129_t06_3.1
ACL074W	TribeFamily_4004_t06_3.1
ACL075C	TribeFamily_18846_t06_3.1
ACL076W	TribeFamily_1140_t06_3.1
ACL077C	TribeFamily_1300_t06_3.1
ACL078W	TribeFamily_56_t06_3.1
ACL079C	TribeFamily_2236_t06_3.1
ACL080W	TribeFamily_2802_t06_3.1
ACL081C	TribeFamily_1801_t06_3.1
ACL082W	TribeFamily_1999_t06_3.1
ACL083C	TribeFamily_690_t06_3.1
ACL084C	TribeFamily_15_t06_3.1
ACL085C	TribeFamily_1301_t06_3.1
ACL086C	TribeFamily_18847_t06_3.1
ACL087C	TribeFamily_48_t06_3.1
ACL088C	TribeFamily_3132_t06_3.1
ACL089W	TribeFamily_7800_t06_3.1
ACL090C	TribeFamily_18848_t06_3.1
ACL091C	TribeFamily_929_t06_3.1
ACL092C	TribeFamily_1141_t06_3.1
ACL093C	TribeFamily_499_t06_3.1
ACL094W	TribeFamily_18849_t06_3.1
ACL095C	TribeFamily_4005_t06_3.1
ACL096W	TribeFamily_4006_t06_3.1
ACL097C	TribeFamily_1560_t06_3.1
ACL098C	TribeFamily_1302_t06_3.1
ACL099W	TribeFamily_1303_t06_3.1
ACL100C	TribeFamily_12559_t06_3.1
ACL101C	TribeFamily_18850_t06_3.1
ACL102W	TribeFamily_3549_t06_3.1
ACL103W	TribeFamily_18851_t06_3.1
ACL104C	TribeFamily_0_t06_3.1
ACL105C	TribeFamily_5844_t06_3.1
ACL106C	TribeFamily_236_t06_3.1
ACL107C	TribeFamily_30_t06_3.1
ACL108C	TribeFamily_7801_t06_3.1
ACL109C	TribeFamily_1142_t06_3.1
ACL110W	TribeFamily_2328_t06_3.1
ACL111W	TribeFamily_18852_t06_3.1
ACL112C	TribeFamily_1304_t06_3.1
ACL113C	TribeFamily_6821_t06_3.1
ACL114W	TribeFamily_9275_t06_3.1
ACL115W	TribeFamily_18853_t06_3.1
ACL116W	TribeFamily_415_t06_3.1
ACL117W	TribeFamily_279_t06_3.1
ACL118C	TribeFamily_1021_t06_3.1
ACL119C	TribeFamily_2000_t06_3.1
ACL120W	TribeFamily_1305_t06_3.1
ACL121C	TribeFamily_520_t06_3.1
ACL122W	TribeFamily_18854_t06_3.1
ACL123C	TribeFamily_860_t06_3.1
ACL124W	TribeFamily_18855_t06_3.1
ACL125C	TribeFamily_9276_t06_3.1
ACL126W	TribeFamily_2001_t06_3.1
ACL127W	TribeFamily_2136_t06_3.1
ACL128C	TribeFamily_18856_t06_3.1
ACL129W	TribeFamily_336_t06_3.1
ACL130C	TribeFamily_2329_t06_3.1
ACL131W	TribeFamily_140_t06_3.1
ACL132C	TribeFamily_1143_t06_3.1
ACL133W	TribeFamily_18857_t06_3.1
ACL134C	TribeFamily_163_t06_3.1
ACL135W	TribeFamily_11_t06_3.1
ACL136W	TribeFamily_2501_t06_3.1
ACL137C	TribeFamily_1561_t06_3.1
ACL138C	TribeFamily_18858_t06_3.1
ACL139W	TribeFamily_4007_t06_3.1
ACL140C	TribeFamily_805_t06_3.1
ACL141C	TribeFamily_4008_t06_3.1
ACL142W	TribeFamily_105_t06_3.1
ACL143C	TribeFamily_1022_t06_3.1
ACL144C	TribeFamily_291_t06_3.1
ACL145W	TribeFamily_18859_t06_3.1
ACL146C	TribeFamily_1562_t06_3.1
ACL147W	TribeFamily_6272_t06_3.1
ACL148C	TribeFamily_368_t06_3.1
ACL149W	TribeFamily_2237_t06_3.1
ACL150W	TribeFamily_1802_t06_3.1
ACL151C	TribeFamily_6822_t06_3.1
ACL152W	TribeFamily_1563_t06_3.1
ACL153C	TribeFamily_18860_t06_3.1
ACL154W	TribeFamily_4432_t06_3.1
ACL155W	TribeFamily_468_t06_3.1
ACL156W	TribeFamily_18861_t06_3.1
ACL157C	TribeFamily_930_t06_3.1
ACL158W	TribeFamily_18862_t06_3.1
ACL159W	TribeFamily_18863_t06_3.1
ACL160C	TribeFamily_6823_t06_3.1
ACL161C	TribeFamily_6824_t06_3.1
ACL162C	TribeFamily_2002_t06_3.1
ACL163W	TribeFamily_1306_t06_3.1
ACL164C	TribeFamily_2502_t06_3.1
ACL165C	TribeFamily_1307_t06_3.1
ACL166W	TribeFamily_179_t06_3.1
ACL167C	TribeFamily_7802_t06_3.1
ACL168C	TribeFamily_2408_t06_3.1
ACL169W	TribeFamily_4784_t06_3.1
ACL170W	TribeFamily_18864_t06_3.1
ACL171W	TribeFamily_18865_t06_3.1
ACL172C	TribeFamily_5_t06_3.1
ACL173C	TribeFamily_292_t06_3.1
ACL174W	TribeFamily_589_t06_3.1
ACL175W	TribeFamily_6273_t06_3.1
ACL176W	TribeFamily_1308_t06_3.1
ACL177W	TribeFamily_18866_t06_3.1
ACL178C	TribeFamily_1309_t06_3.1
ACL179C	TribeFamily_18867_t06_3.1
ACL180C	TribeFamily_259_t06_3.1
ACL181C	TribeFamily_270_t06_3.1
ACL182C	TribeFamily_85_t06_3.1
ACL183W	TribeFamily_6825_t06_3.1
ACL184C	TribeFamily_1023_t06_3.1
ACL185C	TribeFamily_415_t06_3.1
ACL186W	TribeFamily_4785_t06_3.1
ACL187W	TribeFamily_1564_t06_3.1
ACL188W	TribeFamily_5077_t06_3.1
ACL189C	TribeFamily_1310_t06_3.1
ACL190W	TribeFamily_167_t06_3.1
ACL191C	TribeFamily_13_t06_3.1
ACL192C	TribeFamily_6826_t06_3.1
ACL193C	TribeFamily_18868_t06_3.1
ACL194C	TribeFamily_12560_t06_3.1
ACL195C	TribeFamily_12561_t06_3.1
ACL196W	TribeFamily_806_t06_3.1
ACL197W	TribeFamily_237_t06_3.1
ACL198W	TribeFamily_1565_t06_3.1
ACL199C	TribeFamily_4786_t06_3.1
ACL200W	TribeFamily_113_t06_3.1
ACL201W	TribeFamily_113_t06_3.1
ACL202W	TribeFamily_113_t06_3.1
ACL203C	TribeFamily_159_t06_3.1
ACL204W	TribeFamily_18869_t06_3.1
ACL205C	TribeFamily_50_t06_3.1
ACR001C	TribeFamily_2003_t06_3.1
ACR002C	TribeFamily_18870_t06_3.1
ACR003C	TribeFamily_15_t06_3.1
ACR004W	TribeFamily_2004_t06_3.1
ACR005W	TribeFamily_1566_t06_3.1
ACR006C	TribeFamily_3743_t06_3.1
ACR007W	TribeFamily_1803_t06_3.1
ACR008W	TribeFamily_1804_t06_3.1
ACR009W	TribeFamily_2654_t06_3.1
ACR010C	TribeFamily_35_t06_3.1
ACR011C	TribeFamily_2503_t06_3.1
ACR012C	TribeFamily_83_t06_3.1
ACR013C	TribeFamily_759_t06_3.1
ACR014C	TribeFamily_18871_t06_3.1
ACR015W	TribeFamily_1311_t06_3.1
ACR016W	TribeFamily_2330_t06_3.1
ACR017W	TribeFamily_416_t06_3.1
ACR018C	TribeFamily_18872_t06_3.1
ACR019W	TribeFamily_18873_t06_3.1
ACR020C	TribeFamily_4433_t06_3.1
ACR021W	TribeFamily_7803_t06_3.1
ACR022W	TribeFamily_32_t06_3.1
ACR023W	TribeFamily_6827_t06_3.1
ACR024W	TribeFamily_1024_t06_3.1
ACR025W	TribeFamily_18874_t06_3.1
ACR026W	TribeFamily_1312_t06_3.1
ACR027C	TribeFamily_2137_t06_3.1
ACR028C	TribeFamily_9277_t06_3.1
ACR029C	TribeFamily_5845_t06_3.1
ACR030W	TribeFamily_760_t06_3.1
ACR031W	TribeFamily_1805_t06_3.1
ACR032C	TribeFamily_1806_t06_3.1
ACR033C	TribeFamily_18875_t06_3.1
ACR034W	TribeFamily_1313_t06_3.1
ACR035W	TribeFamily_1807_t06_3.1
ACR036C	TribeFamily_18876_t06_3.1
ACR037C	TribeFamily_376_t06_3.1
ACR038W	TribeFamily_36_t06_3.1
ACR039C	TribeFamily_7804_t06_3.1
ACR040W	TribeFamily_4_t06_3.1
ACR041W	TribeFamily_6828_t06_3.1
ACR042C	TribeFamily_1808_t06_3.1
ACR043W	TribeFamily_2005_t06_3.1
ACR044C	TribeFamily_1314_t06_3.1
ACR045W	TribeFamily_39_t06_3.1
ACR046W	TribeFamily_4009_t06_3.1
ACR047C	TribeFamily_5316_t06_3.1
ACR048C	TribeFamily_5317_t06_3.1
ACR049W	TribeFamily_2238_t06_3.1
ACR050C	TribeFamily_10_t06_3.1
ACR051C	TribeFamily_325_t06_3.1
ACR052W	TribeFamily_724_t06_3.1
ACR053W	TribeFamily_1025_t06_3.1
ACR054C	TribeFamily_106_t06_3.1
ACR055W	TribeFamily_1809_t06_3.1
ACR056W	TribeFamily_2409_t06_3.1
ACR057C	TribeFamily_18877_t06_3.1
ACR058C	TribeFamily_18878_t06_3.1
ACR059W	TribeFamily_2410_t06_3.1
ACR060W	TribeFamily_4434_t06_3.1
ACR061C	TribeFamily_4435_t06_3.1
ACR063C	TribeFamily_5531_t06_3.1
ACR064W	TribeFamily_4436_t06_3.1
ACR065C	TribeFamily_1026_t06_3.1
ACR066C	TribeFamily_18879_t06_3.1
ACR067C	TribeFamily_12562_t06_3.1
ACR068W	TribeFamily_124_t06_3.1
ACR069C	TribeFamily_1315_t06_3.1
ACR070W	TribeFamily_1316_t06_3.1
ACR071W	TribeFamily_1317_t06_3.1
ACR072C	TribeFamily_1144_t06_3.1
ACR073C	TribeFamily_385_t06_3.1
ACR074W	TribeFamily_2138_t06_3.1
ACR075C	TribeFamily_3550_t06_3.1
ACR076C	TribeFamily_5078_t06_3.1
ACR077W	TribeFamily_18880_t06_3.1
ACR078W	TribeFamily_4_t06_3.1
ACR079W	TribeFamily_6274_t06_3.1
ACR080C	TribeFamily_18881_t06_3.1
ACR081C	TribeFamily_18882_t06_3.1
ACR082C	TribeFamily_6275_t06_3.1
ACR083C	TribeFamily_18883_t06_3.1
ACR084C	TribeFamily_568_t06_3.1
ACR085C	TribeFamily_2803_t06_3.1
ACR086C	TribeFamily_203_t06_3.1
ACR087C	TribeFamily_218_t06_3.1
ACR088W	TribeFamily_6276_t06_3.1
ACR089C	TribeFamily_424_t06_3.1
ACR090C	TribeFamily_5079_t06_3.1
ACR091W	TribeFamily_1810_t06_3.1
ACR092C	TribeFamily_6277_t06_3.1
ACR093C	TribeFamily_18884_t06_3.1
ACR094C	TribeFamily_1145_t06_3.1
ACR095W	TribeFamily_6278_t06_3.1
ACR096W	TribeFamily_4010_t06_3.1
ACR097W	TribeFamily_1567_t06_3.1
ACR098C	TribeFamily_1318_t06_3.1
ACR099C	TribeFamily_1318_t06_3.1
ACR100C	TribeFamily_5846_t06_3.1
ACR101C	TribeFamily_280_t06_3.1
ACR102W	TribeFamily_1027_t06_3.1
ACR103C	TribeFamily_385_t06_3.1
ACR104C	TribeFamily_931_t06_3.1
ACR105W	TribeFamily_18885_t06_3.1
ACR106C	TribeFamily_1811_t06_3.1
ACR107W	TribeFamily_932_t06_3.1
ACR108C	TribeFamily_18886_t06_3.1
ACR109W	TribeFamily_55_t06_3.1
ACR110W	TribeFamily_6829_t06_3.1
ACR111C	TribeFamily_1812_t06_3.1
ACR112C	TribeFamily_933_t06_3.1
ACR113W	TribeFamily_2410_t06_3.1
ACR114C	TribeFamily_12563_t06_3.1
ACR115W	TribeFamily_6830_t06_3.1
ACR116W	TribeFamily_4787_t06_3.1
ACR117W	TribeFamily_0_t06_3.1
ACR118W	TribeFamily_1568_t06_3.1
ACR119W	TribeFamily_0_t06_3.1
ACR120C	TribeFamily_1146_t06_3.1
ACR121W	TribeFamily_18887_t06_3.1
ACR122C	TribeFamily_314_t06_3.1
ACR123C	TribeFamily_18888_t06_3.1
ACR124W	TribeFamily_5318_t06_3.1
ACR125W	TribeFamily_539_t06_3.1
ACR126W	TribeFamily_4788_t06_3.1
ACR127W	TribeFamily_4011_t06_3.1
ACR128C	TribeFamily_306_t06_3.1
ACR129W	TribeFamily_18889_t06_3.1
ACR130W	TribeFamily_1319_t06_3.1
ACR131C	TribeFamily_9278_t06_3.1
ACR132W	TribeFamily_18890_t06_3.1
ACR133C	TribeFamily_0_t06_3.1
ACR134W	TribeFamily_448_t06_3.1
ACR135C	TribeFamily_18891_t06_3.1
ACR136C	TribeFamily_1569_t06_3.1
ACR137W	TribeFamily_12_t06_3.1
ACR138W	TribeFamily_101_t06_3.1
ACR139C	TribeFamily_165_t06_3.1
ACR140C	TribeFamily_1320_t06_3.1
ACR141W	TribeFamily_272_t06_3.1
ACR142W	TribeFamily_0_t06_3.1
ACR143W	TribeFamily_149_t06_3.1
ACR144W	TribeFamily_149_t06_3.1
ACR145W	TribeFamily_35_t06_3.1
ACR146W	TribeFamily_18892_t06_3.1
ACR147C	TribeFamily_5080_t06_3.1
ACR148W	TribeFamily_18893_t06_3.1
ACR149C	TribeFamily_610_t06_3.1
ACR150W	TribeFamily_6831_t06_3.1
ACR151W	TribeFamily_238_t06_3.1
ACR152W	TribeFamily_4437_t06_3.1
ACR153C	TribeFamily_6832_t06_3.1
ACR154W	TribeFamily_1570_t06_3.1
ACR155W	TribeFamily_569_t06_3.1
ACR156W	TribeFamily_500_t06_3.1
ACR157C	TribeFamily_18894_t06_3.1
ACR158W	TribeFamily_6833_t06_3.1
ACR159C	TribeFamily_1321_t06_3.1
ACR160C	TribeFamily_1028_t06_3.1
ACR161C	TribeFamily_18895_t06_3.1
ACR162C	TribeFamily_4438_t06_3.1
ACR163W	TribeFamily_2655_t06_3.1
ACR164C	TribeFamily_1813_t06_3.1
ACR165W	TribeFamily_3257_t06_3.1
ACR166W	TribeFamily_4789_t06_3.1
ACR167C	TribeFamily_570_t06_3.1
ACR168W	TribeFamily_1814_t06_3.1
ACR169C	TribeFamily_18896_t06_3.1
ACR170C	TribeFamily_861_t06_3.1
ACR171C	TribeFamily_636_t06_3.1
ACR172W	TribeFamily_1029_t06_3.1
ACR173W	TribeFamily_6834_t06_3.1
ACR174C	TribeFamily_1571_t06_3.1
ACR175W	TribeFamily_2006_t06_3.1
ACR176C	TribeFamily_6835_t06_3.1
ACR177W	TribeFamily_2804_t06_3.1
ACR178C	TribeFamily_18897_t06_3.1
ACR179C	TribeFamily_18898_t06_3.1
ACR180W	TribeFamily_18899_t06_3.1
ACR181C	TribeFamily_6836_t06_3.1
ACR182C	TribeFamily_1147_t06_3.1
ACR183C	TribeFamily_2732_t06_3.1
ACR184C	TribeFamily_9279_t06_3.1
ACR185W	TribeFamily_18900_t06_3.1
ACR186W	TribeFamily_7805_t06_3.1
ACR187W	TribeFamily_1148_t06_3.1
ACR188C	TribeFamily_658_t06_3.1
ACR189C	TribeFamily_18901_t06_3.1
ACR190C	TribeFamily_2239_t06_3.1
ACR191C	TribeFamily_0_t06_3.1
ACR192C	TribeFamily_2574_t06_3.1
ACR193C	TribeFamily_934_t06_3.1
ACR194C	TribeFamily_1815_t06_3.1
ACR195W	TribeFamily_6837_t06_3.1
ACR196C	TribeFamily_0_t06_3.1
ACR197W	TribeFamily_4_t06_3.1
ACR198W	TribeFamily_2331_t06_3.1
ACR199C	TribeFamily_1572_t06_3.1
ACR200C	TribeFamily_337_t06_3.1
ACR201C	TribeFamily_725_t06_3.1
ACR202W	TribeFamily_1816_t06_3.1
ACR203W	TribeFamily_726_t06_3.1
ACR204C	TribeFamily_6838_t06_3.1
ACR205W	TribeFamily_5847_t06_3.1
ACR206C	TribeFamily_3005_t06_3.1
ACR207W	TribeFamily_2411_t06_3.1
ACR208C	TribeFamily_18902_t06_3.1
ACR209W	TribeFamily_18903_t06_3.1
ACR210C	TribeFamily_1573_t06_3.1
ACR211W	TribeFamily_163_t06_3.1
ACR212C	TribeFamily_9280_t06_3.1
ACR213W	TribeFamily_7806_t06_3.1
ACR214C	TribeFamily_18904_t06_3.1
ACR215C	TribeFamily_219_t06_3.1
ACR216C	TribeFamily_18905_t06_3.1
ACR217C	TribeFamily_2240_t06_3.1
ACR218W	TribeFamily_0_t06_3.1
ACR219W	TribeFamily_1322_t06_3.1
ACR220C	TribeFamily_386_t06_3.1
ACR221W	TribeFamily_2412_t06_3.1
ACR222W	TribeFamily_4790_t06_3.1
ACR223W	TribeFamily_469_t06_3.1
ACR224C	TribeFamily_862_t06_3.1
ACR225C	TribeFamily_88_t06_3.1
ACR226W	TribeFamily_470_t06_3.1
ACR227W	TribeFamily_271_t06_3.1
ACR228C	TribeFamily_35_t06_3.1
ACR229W	TribeFamily_4439_t06_3.1
ACR230C	TribeFamily_1323_t06_3.1
ACR231C	TribeFamily_18906_t06_3.1
ACR232C	TribeFamily_807_t06_3.1
ACR233W	TribeFamily_1817_t06_3.1
ACR234C	TribeFamily_2007_t06_3.1
ACR235W	TribeFamily_1324_t06_3.1
ACR236W	TribeFamily_101_t06_3.1
ACR237C	TribeFamily_18907_t06_3.1
ACR238W	TribeFamily_808_t06_3.1
ACR239C	TribeFamily_449_t06_3.1
ACR240W	TribeFamily_5319_t06_3.1
ACR241C	TribeFamily_9281_t06_3.1
ACR242W	TribeFamily_7807_t06_3.1
ACR243W	TribeFamily_6839_t06_3.1
ACR244C	TribeFamily_2139_t06_3.1
ACR245C	TribeFamily_18908_t06_3.1
ACR246W	TribeFamily_18909_t06_3.1
ACR247W	TribeFamily_2008_t06_3.1
ACR248W	TribeFamily_2009_t06_3.1
ACR249C	TribeFamily_199_t06_3.1
ACR250W	TribeFamily_4012_t06_3.1
ACR251C	TribeFamily_71_t06_3.1
ACR252C	TribeFamily_4791_t06_3.1
ACR253C	TribeFamily_4_t06_3.1
ACR254C	TribeFamily_1149_t06_3.1
ACR255C	TribeFamily_2140_t06_3.1
ACR256C	TribeFamily_1030_t06_3.1
ACR257C	TribeFamily_48_t06_3.1
ACR258W	TribeFamily_1325_t06_3.1
ACR259W	TribeFamily_1150_t06_3.1
ACR260W	TribeFamily_55_t06_3.1
ACR261C	TribeFamily_1574_t06_3.1
ACR262C	TribeFamily_18910_t06_3.1
ACR263C	TribeFamily_145_t06_3.1
ACR264W	TribeFamily_2575_t06_3.1
ACR265C	TribeFamily_6840_t06_3.1
ACR266W	TribeFamily_1575_t06_3.1
ACR267C	TribeFamily_659_t06_3.1
ACR268C	TribeFamily_761_t06_3.1
ACR269C	TribeFamily_2576_t06_3.1
ACR270W	TribeFamily_450_t06_3.1
ACR271C	TribeFamily_4440_t06_3.1
ACR272C	TribeFamily_5068_t06_3.1
ACR273W	TribeFamily_5068_t06_3.1
ACR274W	TribeFamily_4441_t06_3.1
ACR275W	TribeFamily_6841_t06_3.1
ACR276C	TribeFamily_18911_t06_3.1
ACR277C	TribeFamily_7808_t06_3.1
ACR278W	TribeFamily_1031_t06_3.1
ACR279C	TribeFamily_305_t06_3.1
ACR280C	TribeFamily_18912_t06_3.1
ACR281C	TribeFamily_0_t06_3.1
ACR282C	TribeFamily_18913_t06_3.1
ACR283W	TribeFamily_18914_t06_3.1
ACR284C	TribeFamily_1326_t06_3.1
ACR285C	TribeFamily_18915_t06_3.1
ACR286C	TribeFamily_17_t06_3.1
ACR287W	TribeFamily_2504_t06_3.1
ACR288W	TribeFamily_935_t06_3.1
ACR289W	TribeFamily_2656_t06_3.1
ACR290W	TribeFamily_103_t06_3.1
ACR291C	TribeFamily_5532_t06_3.1
ACR292W	TribeFamily_7809_t06_3.1
ACR293C	TribeFamily_78_t06_3.1
ADL001C	TribeFamily_18916_t06_3.1
ADL002C	TribeFamily_451_t06_3.1
ADL003C	TribeFamily_1576_t06_3.1
ADL004W	TribeFamily_2141_t06_3.1
ADL005C	TribeFamily_18917_t06_3.1
ADL006W	TribeFamily_176_t06_3.1
ADL007C	TribeFamily_2733_t06_3.1
ADL008W	TribeFamily_4013_t06_3.1
ADL009W	TribeFamily_55_t06_3.1
ADL010W	TribeFamily_936_t06_3.1
ADL011W	TribeFamily_18918_t06_3.1
ADL012C	TribeFamily_6279_t06_3.1
ADL013C	TribeFamily_1818_t06_3.1
ADL014W	TribeFamily_2577_t06_3.1
ADL015C	TribeFamily_691_t06_3.1
ADL016C	TribeFamily_18919_t06_3.1
ADL017C	TribeFamily_211_t06_3.1
ADL018W	TribeFamily_3258_t06_3.1
ADL019W	TribeFamily_1327_t06_3.1
ADL020W	TribeFamily_7810_t06_3.1
ADL021W	TribeFamily_85_t06_3.1
ADL022C	TribeFamily_84_t06_3.1
ADL023W	TribeFamily_18920_t06_3.1
ADL024C	TribeFamily_4_t06_3.1
ADL025W	TribeFamily_4792_t06_3.1
ADL026W	TribeFamily_57_t06_3.1
ADL027W	TribeFamily_12564_t06_3.1
ADL028W	TribeFamily_7811_t06_3.1
ADL029W	TribeFamily_18921_t06_3.1
ADL030C	TribeFamily_1577_t06_3.1
ADL031W	TribeFamily_1151_t06_3.1
ADL032W	TribeFamily_223_t06_3.1
ADL033W	TribeFamily_1578_t06_3.1
ADL034W	TribeFamily_18922_t06_3.1
ADL035C	TribeFamily_21_t06_3.1
ADL036C	TribeFamily_3744_t06_3.1
ADL036W-A	TribeFamily_18923_t06_3.1
ADL037W	TribeFamily_91_t06_3.1
ADL038W	TribeFamily_401_t06_3.1
ADL039C	TribeFamily_425_t06_3.1
ADL040W	TribeFamily_18924_t06_3.1
ADL041C	TribeFamily_3259_t06_3.1
ADL042W	TribeFamily_18925_t06_3.1
ADL043C	TribeFamily_1328_t06_3.1
ADL044W	TribeFamily_18926_t06_3.1
ADL045W	TribeFamily_6280_t06_3.1
ADL046C	TribeFamily_349_t06_3.1
ADL047W	TribeFamily_18927_t06_3.1
ADL048C	TribeFamily_18928_t06_3.1
ADL049W	TribeFamily_55_t06_3.1
ADL050W	TribeFamily_2010_t06_3.1
ADL051W	TribeFamily_2010_t06_3.1
ADL052W	TribeFamily_1152_t06_3.1
ADL053C	TribeFamily_123_t06_3.1
ADL054W	TribeFamily_6842_t06_3.1
ADL055C	TribeFamily_402_t06_3.1
ADL056W	TribeFamily_177_t06_3.1
ADL057W	TribeFamily_569_t06_3.1
ADL058W	TribeFamily_1579_t06_3.1
ADL059C	TribeFamily_2413_t06_3.1
ADL060W	TribeFamily_12565_t06_3.1
ADL061W	TribeFamily_4014_t06_3.1
ADL062W	TribeFamily_809_t06_3.1
ADL063W	TribeFamily_1329_t06_3.1
ADL064W	TribeFamily_727_t06_3.1
ADL065W	TribeFamily_5533_t06_3.1
ADL066C	TribeFamily_377_t06_3.1
ADL067C	TribeFamily_5534_t06_3.1
ADL068W	TribeFamily_18929_t06_3.1
ADL069W	TribeFamily_18930_t06_3.1
ADL070C	TribeFamily_18931_t06_3.1
ADL071C	TribeFamily_496_t06_3.1
ADL072C	TribeFamily_2414_t06_3.1
ADL073W	TribeFamily_6281_t06_3.1
ADL074W	TribeFamily_153_t06_3.1
ADL075W	TribeFamily_937_t06_3.1
ADL076W	TribeFamily_4793_t06_3.1
ADL077C	TribeFamily_170_t06_3.1
ADL078C	TribeFamily_1032_t06_3.1
ADL079C	TribeFamily_74_t06_3.1
ADL080W	TribeFamily_1580_t06_3.1
ADL081C	TribeFamily_1819_t06_3.1
ADL082C	TribeFamily_12_t06_3.1
ADL083C	TribeFamily_18932_t06_3.1
ADL084W	TribeFamily_728_t06_3.1
ADL085C	TribeFamily_60_t06_3.1
ADL086C	TribeFamily_810_t06_3.1
ADL087W	TribeFamily_106_t06_3.1
ADL088W	TribeFamily_2578_t06_3.1
ADL089C	TribeFamily_5081_t06_3.1
ADL090W	TribeFamily_4015_t06_3.1
ADL091C	TribeFamily_18933_t06_3.1
ADL092W	TribeFamily_7812_t06_3.1
ADL093W	TribeFamily_7813_t06_3.1
ADL094W	TribeFamily_18934_t06_3.1
ADL095W	TribeFamily_28_t06_3.1
ADL096W	TribeFamily_2415_t06_3.1
ADL097W	TribeFamily_501_t06_3.1
ADL098C	TribeFamily_17_t06_3.1
ADL099C	TribeFamily_762_t06_3.1
ADL100W	TribeFamily_2416_t06_3.1
ADL101C	TribeFamily_1820_t06_3.1
ADL102C	TribeFamily_437_t06_3.1
ADL103W	TribeFamily_18935_t06_3.1
ADL104W	TribeFamily_12566_t06_3.1
ADL105C	TribeFamily_12567_t06_3.1
ADL106C	TribeFamily_18936_t06_3.1
ADL107C	TribeFamily_18937_t06_3.1
ADL108C	TribeFamily_660_t06_3.1
ADL109W	TribeFamily_10_t06_3.1
ADL110W	TribeFamily_5082_t06_3.1
ADL111W	TribeFamily_369_t06_3.1
ADL112W	TribeFamily_18938_t06_3.1
ADL113C	TribeFamily_2734_t06_3.1
ADL114C	TribeFamily_1330_t06_3.1
ADL115W	TribeFamily_1821_t06_3.1
ADL116C	TribeFamily_571_t06_3.1
ADL117W	TribeFamily_5848_t06_3.1
ADL118C	TribeFamily_1822_t06_3.1
ADL119W	TribeFamily_18939_t06_3.1
ADL120C	TribeFamily_2011_t06_3.1
ADL121W	TribeFamily_1823_t06_3.1
ADL122C	TribeFamily_4794_t06_3.1
ADL123C	TribeFamily_18940_t06_3.1
ADL124C	TribeFamily_2332_t06_3.1
ADL125C	TribeFamily_1824_t06_3.1
ADL126C	TribeFamily_18941_t06_3.1
ADL127C	TribeFamily_763_t06_3.1
ADL128C	TribeFamily_1153_t06_3.1
ADL129W	TribeFamily_1825_t06_3.1
ADL130W	TribeFamily_2333_t06_3.1
ADL131C	TribeFamily_1331_t06_3.1
ADL132W	TribeFamily_18942_t06_3.1
ADL133C	TribeFamily_18943_t06_3.1
ADL134W	TribeFamily_2417_t06_3.1
ADL135C	TribeFamily_216_t06_3.1
ADL136C	TribeFamily_6843_t06_3.1
ADL137W	TribeFamily_18944_t06_3.1
ADL138C	TribeFamily_4442_t06_3.1
ADL139W	TribeFamily_863_t06_3.1
ADL140C	TribeFamily_12568_t06_3.1
ADL141W	TribeFamily_273_t06_3.1
ADL142C	TribeFamily_2805_t06_3.1
ADL143W	TribeFamily_2241_t06_3.1
ADL144C	TribeFamily_18945_t06_3.1
ADL145C	TribeFamily_6282_t06_3.1
ADL146W	TribeFamily_7814_t06_3.1
ADL147W	TribeFamily_7815_t06_3.1
ADL148W	TribeFamily_18946_t06_3.1
ADL149W	TribeFamily_2735_t06_3.1
ADL150C	TribeFamily_18947_t06_3.1
ADL151W	TribeFamily_18948_t06_3.1
ADL152W	TribeFamily_10574_t06_3.1
ADL153W	TribeFamily_18949_t06_3.1
ADL154C	TribeFamily_2242_t06_3.1
ADL155C	TribeFamily_28_t06_3.1
ADL156C	TribeFamily_28_t06_3.1
ADL157C	TribeFamily_811_t06_3.1
ADL158C	TribeFamily_812_t06_3.1
ADL159C	TribeFamily_376_t06_3.1
ADL160W	TribeFamily_572_t06_3.1
ADL161C	TribeFamily_146_t06_3.1
ADL162W	TribeFamily_9282_t06_3.1
ADL163W	TribeFamily_3745_t06_3.1
ADL164C	TribeFamily_212_t06_3.1
ADL165C	TribeFamily_18950_t06_3.1
ADL166W	TribeFamily_938_t06_3.1
ADL167W	TribeFamily_4443_t06_3.1
ADL168C	TribeFamily_13_t06_3.1
ADL169W	TribeFamily_1581_t06_3.1
ADL170C	TribeFamily_4444_t06_3.1
ADL171W	TribeFamily_235_t06_3.1
ADL172W	TribeFamily_18951_t06_3.1
ADL173C	TribeFamily_2334_t06_3.1
ADL174C	TribeFamily_7816_t06_3.1
ADL175W	TribeFamily_85_t06_3.1
ADL176W	TribeFamily_4795_t06_3.1
ADL177C	TribeFamily_2505_t06_3.1
ADL178W	TribeFamily_18952_t06_3.1
ADL179C	TribeFamily_3746_t06_3.1
ADL180C	TribeFamily_2506_t06_3.1
ADL181W	TribeFamily_2142_t06_3.1
ADL182C	TribeFamily_2890_t06_3.1
ADL183C	TribeFamily_6844_t06_3.1
ADL184W	TribeFamily_2143_t06_3.1
ADL185W	TribeFamily_147_t06_3.1
ADL186C	TribeFamily_7817_t06_3.1
ADL187W	TribeFamily_1332_t06_3.1
ADL188C	TribeFamily_813_t06_3.1
ADL189W	TribeFamily_939_t06_3.1
ADL190C	TribeFamily_18953_t06_3.1
ADL191W	TribeFamily_142_t06_3.1
ADL192W	TribeFamily_484_t06_3.1
ADL193C	TribeFamily_1582_t06_3.1
ADL194W	TribeFamily_2418_t06_3.1
ADL195C	TribeFamily_107_t06_3.1
ADL196W	TribeFamily_3393_t06_3.1
ADL197C	TribeFamily_2419_t06_3.1
ADL198W	TribeFamily_485_t06_3.1
ADL199W	TribeFamily_2579_t06_3.1
ADL200C	TribeFamily_6845_t06_3.1
ADL201W	TribeFamily_204_t06_3.1
ADL202C	TribeFamily_150_t06_3.1
ADL203C	TribeFamily_6846_t06_3.1
ADL204W	TribeFamily_540_t06_3.1
ADL205C	TribeFamily_338_t06_3.1
ADL206W	TribeFamily_1333_t06_3.1
ADL207W	TribeFamily_1826_t06_3.1
ADL208W	TribeFamily_4796_t06_3.1
ADL209C	TribeFamily_1334_t06_3.1
ADL210W	TribeFamily_3551_t06_3.1
ADL211C	TribeFamily_4797_t06_3.1
ADL212W	TribeFamily_6283_t06_3.1
ADL213W	TribeFamily_1154_t06_3.1
ADL214C	TribeFamily_115_t06_3.1
ADL215W	TribeFamily_4016_t06_3.1
ADL216C	TribeFamily_1155_t06_3.1
ADL217W	TribeFamily_521_t06_3.1
ADL218C	TribeFamily_2580_t06_3.1
ADL219C	TribeFamily_5083_t06_3.1
ADL220C	TribeFamily_18954_t06_3.1
ADL221C	TribeFamily_3747_t06_3.1
ADL222W	TribeFamily_6847_t06_3.1
ADL223W	TribeFamily_115_t06_3.1
ADL224C	TribeFamily_9283_t06_3.1
ADL225W	TribeFamily_590_t06_3.1
ADL226C	TribeFamily_729_t06_3.1
ADL227C	TribeFamily_12569_t06_3.1
ADL228C	TribeFamily_7818_t06_3.1
ADL229W	TribeFamily_1335_t06_3.1
ADL230C	TribeFamily_3394_t06_3.1
ADL231W	TribeFamily_18955_t06_3.1
ADL232W	TribeFamily_2420_t06_3.1
ADL233W	TribeFamily_814_t06_3.1
ADL234C	TribeFamily_713_t06_3.1
ADL235W	TribeFamily_1827_t06_3.1
ADL236W	TribeFamily_469_t06_3.1
ADL237C	TribeFamily_137_t06_3.1
ADL238W	TribeFamily_326_t06_3.1
ADL239C	TribeFamily_238_t06_3.1
ADL240C	TribeFamily_18956_t06_3.1
ADL241W	TribeFamily_6848_t06_3.1
ADL242W	TribeFamily_4798_t06_3.1
ADL243W	TribeFamily_1828_t06_3.1
ADL244W	TribeFamily_7819_t06_3.1
ADL245W	TribeFamily_5535_t06_3.1
ADL246W	TribeFamily_7820_t06_3.1
ADL247C	TribeFamily_940_t06_3.1
ADL248C	TribeFamily_5849_t06_3.1
ADL249W	TribeFamily_1156_t06_3.1
ADL250W	TribeFamily_540_t06_3.1
ADL251C	TribeFamily_18957_t06_3.1
ADL252W	TribeFamily_48_t06_3.1
ADL253C	TribeFamily_1583_t06_3.1
ADL254W	TribeFamily_1584_t06_3.1
ADL255C	TribeFamily_3133_t06_3.1
ADL256W	TribeFamily_4017_t06_3.1
ADL257C	TribeFamily_79_t06_3.1
ADL258W	TribeFamily_180_t06_3.1
ADL259W	TribeFamily_18958_t06_3.1
ADL260W	TribeFamily_4799_t06_3.1
ADL261C	TribeFamily_2012_t06_3.1
ADL262W	TribeFamily_15_t06_3.1
ADL263W	TribeFamily_4800_t06_3.1
ADL264C	TribeFamily_200_t06_3.1
ADL265W	TribeFamily_1585_t06_3.1
ADL266C	TribeFamily_387_t06_3.1
ADL267W	TribeFamily_6849_t06_3.1
ADL268C	TribeFamily_1157_t06_3.1
ADL269W	TribeFamily_6850_t06_3.1
ADL270C	TribeFamily_1829_t06_3.1
ADL271W	TribeFamily_18959_t06_3.1
ADL272W	TribeFamily_11_t06_3.1
ADL273C	TribeFamily_4_t06_3.1
ADL274W	TribeFamily_1586_t06_3.1
ADL275C	TribeFamily_141_t06_3.1
ADL276W	TribeFamily_9284_t06_3.1
ADL277W	TribeFamily_1830_t06_3.1
ADL278C	TribeFamily_7821_t06_3.1
ADL279W	TribeFamily_661_t06_3.1
ADL280W	TribeFamily_522_t06_3.1
ADL281C	TribeFamily_1587_t06_3.1
ADL282W	TribeFamily_4801_t06_3.1
ADL283W	TribeFamily_13_t06_3.1
ADL284C	TribeFamily_1158_t06_3.1
ADL285C	TribeFamily_815_t06_3.1
ADL286W	TribeFamily_6851_t06_3.1
ADL287C	TribeFamily_1336_t06_3.1
ADL288C	TribeFamily_5320_t06_3.1
ADL289C	TribeFamily_4018_t06_3.1
ADL290W	TribeFamily_662_t06_3.1
ADL291W	TribeFamily_7822_t06_3.1
ADL292C	TribeFamily_438_t06_3.1
ADL293W	TribeFamily_6852_t06_3.1
ADL294C	TribeFamily_4445_t06_3.1
ADL295W	TribeFamily_4446_t06_3.1
ADL296C	TribeFamily_1337_t06_3.1
ADL297W	TribeFamily_6853_t06_3.1
ADL298C	TribeFamily_7823_t06_3.1
ADL299C	TribeFamily_1588_t06_3.1
ADL300W	TribeFamily_639_t06_3.1
ADL301C	TribeFamily_2013_t06_3.1
ADL302W	TribeFamily_2014_t06_3.1
ADL303C	TribeFamily_1589_t06_3.1
ADL304W	TribeFamily_1590_t06_3.1
ADL305C	TribeFamily_1338_t06_3.1
ADL306C	TribeFamily_336_t06_3.1
ADL307W	TribeFamily_6854_t06_3.1
ADL308C	TribeFamily_2144_t06_3.1
ADL309W	TribeFamily_1339_t06_3.1
ADL310W	TribeFamily_1033_t06_3.1
ADL311W	TribeFamily_5084_t06_3.1
ADL312C	TribeFamily_663_t06_3.1
ADL313W	TribeFamily_6855_t06_3.1
ADL314C	TribeFamily_5085_t06_3.1
ADL315C	TribeFamily_13_t06_3.1
ADL316C	TribeFamily_1340_t06_3.1
ADL317C	TribeFamily_4802_t06_3.1
ADL318C	TribeFamily_10575_t06_3.1
ADL319W	TribeFamily_2243_t06_3.1
ADL320C	TribeFamily_1591_t06_3.1
ADL321W	TribeFamily_7824_t06_3.1
ADL322C	TribeFamily_4803_t06_3.1
ADL323C	TribeFamily_6856_t06_3.1
ADL324W	TribeFamily_18960_t06_3.1
ADL325C	TribeFamily_18961_t06_3.1
ADL326W	TribeFamily_1592_t06_3.1
ADL327W	TribeFamily_9285_t06_3.1
ADL328C	TribeFamily_2806_t06_3.1
ADL329W	TribeFamily_18962_t06_3.1
ADL330W	TribeFamily_1593_t06_3.1
ADL331C	TribeFamily_6857_t06_3.1
ADL332C	TribeFamily_941_t06_3.1
ADL333C	TribeFamily_1831_t06_3.1
ADL334C	TribeFamily_2657_t06_3.1
ADL335W	TribeFamily_18963_t06_3.1
ADL336C	TribeFamily_18964_t06_3.1
ADL337C-A	TribeFamily_18965_t06_3.1
ADL337W	TribeFamily_164_t06_3.1
ADL338C	TribeFamily_1341_t06_3.1
ADL339W	TribeFamily_190_t06_3.1
ADL340W	TribeFamily_730_t06_3.1
ADL341C	TribeFamily_7825_t06_3.1
ADL342W	TribeFamily_864_t06_3.1
ADL343C	TribeFamily_12570_t06_3.1
ADL344W	TribeFamily_1594_t06_3.1
ADL345C	TribeFamily_58_t06_3.1
ADL346W	TribeFamily_1595_t06_3.1
ADL347C	TribeFamily_2244_t06_3.1
ADL348W	TribeFamily_1342_t06_3.1
ADL349W	TribeFamily_1596_t06_3.1
ADL350C	TribeFamily_1597_t06_3.1
ADL351W	TribeFamily_6858_t06_3.1
ADL352C	TribeFamily_1832_t06_3.1
ADL353C	TribeFamily_3395_t06_3.1
ADL354W	TribeFamily_1343_t06_3.1
ADL355W	TribeFamily_2245_t06_3.1
ADL356C	TribeFamily_816_t06_3.1
ADL357C	TribeFamily_6859_t06_3.1
ADL358W	TribeFamily_5850_t06_3.1
ADL359C	TribeFamily_18966_t06_3.1
ADL360C	TribeFamily_18967_t06_3.1
ADL361C	TribeFamily_6860_t06_3.1
ADL362C	TribeFamily_18968_t06_3.1
ADL364C	TribeFamily_660_t06_3.1
ADL365W	TribeFamily_2145_t06_3.1
ADL366W	TribeFamily_350_t06_3.1
ADL367W	TribeFamily_18969_t06_3.1
ADL368W	TribeFamily_18970_t06_3.1
ADL369C	TribeFamily_7826_t06_3.1
ADL370C	TribeFamily_126_t06_3.1
ADL371C	TribeFamily_18971_t06_3.1
ADL372W	TribeFamily_4804_t06_3.1
ADL373W	TribeFamily_764_t06_3.1
ADL374W	TribeFamily_1344_t06_3.1
ADL375W	TribeFamily_4805_t06_3.1
ADL376W	TribeFamily_7827_t06_3.1
ADL377W	TribeFamily_449_t06_3.1
ADL378W	TribeFamily_117_t06_3.1
ADL379C	TribeFamily_10576_t06_3.1
ADL380W	TribeFamily_1598_t06_3.1
ADL381W	TribeFamily_18972_t06_3.1
ADL382C	TribeFamily_5321_t06_3.1
ADL383W	TribeFamily_18973_t06_3.1
ADL384W	TribeFamily_300_t06_3.1
ADL385C	TribeFamily_4447_t06_3.1
ADL386W	TribeFamily_6861_t06_3.1
ADL387C	TribeFamily_4019_t06_3.1
ADL388W	TribeFamily_541_t06_3.1
ADL389W	TribeFamily_0_t06_3.1
ADL390W	TribeFamily_1159_t06_3.1
ADL391C	TribeFamily_640_t06_3.1
ADL392W	TribeFamily_765_t06_3.1
ADL393W	TribeFamily_10577_t06_3.1
ADL394C	TribeFamily_10578_t06_3.1
ADL395C	TribeFamily_1034_t06_3.1
ADL396W	TribeFamily_4806_t06_3.1
ADL397C	TribeFamily_5526_t06_3.1
ADL398C	TribeFamily_5068_t06_3.1
ADL399C	TribeFamily_50_t06_3.1
ADL400W	TribeFamily_18974_t06_3.1
ADR001C	TribeFamily_942_t06_3.1
ADR002W	TribeFamily_2146_t06_3.1
ADR003C	TribeFamily_542_t06_3.1
ADR004C	TribeFamily_18975_t06_3.1
ADR005W	TribeFamily_2421_t06_3.1
ADR006W	TribeFamily_817_t06_3.1
ADR007C	TribeFamily_1035_t06_3.1
ADR008W	TribeFamily_1599_t06_3.1
ADR009W	TribeFamily_2246_t06_3.1
ADR010C	TribeFamily_2247_t06_3.1
ADR011C	TribeFamily_1345_t06_3.1
ADR012C	TribeFamily_7828_t06_3.1
ADR013W	TribeFamily_2015_t06_3.1
ADR014W	TribeFamily_18976_t06_3.1
ADR015W	TribeFamily_369_t06_3.1
ADR016C	TribeFamily_2422_t06_3.1
ADR017W	TribeFamily_2147_t06_3.1
ADR018C	TribeFamily_1833_t06_3.1
ADR019C	TribeFamily_18977_t06_3.1
ADR020C	TribeFamily_2407_t06_3.1
ADR021W	TribeFamily_1346_t06_3.1
ADR022W	TribeFamily_4448_t06_3.1
ADR023C	TribeFamily_2148_t06_3.1
ADR024W	TribeFamily_2149_t06_3.1
ADR025W	TribeFamily_18978_t06_3.1
ADR026W	TribeFamily_865_t06_3.1
ADR027W	TribeFamily_1347_t06_3.1
ADR028W	TribeFamily_6862_t06_3.1
ADR029W	TribeFamily_1348_t06_3.1
ADR030W	TribeFamily_18979_t06_3.1
ADR031C	TribeFamily_1349_t06_3.1
ADR032W	TribeFamily_2016_t06_3.1
ADR033W	TribeFamily_0_t06_3.1
ADR034W	TribeFamily_2335_t06_3.1
ADR035C	TribeFamily_1600_t06_3.1
ADR036C	TribeFamily_1036_t06_3.1
ADR037W	TribeFamily_6863_t06_3.1
ADR038C	TribeFamily_1601_t06_3.1
ADR039W	TribeFamily_18980_t06_3.1
ADR040C	TribeFamily_18981_t06_3.1
ADR041W	TribeFamily_57_t06_3.1
ADR042W	TribeFamily_7829_t06_3.1
ADR043W	TribeFamily_866_t06_3.1
ADR044C	TribeFamily_18982_t06_3.1
ADR045W	TribeFamily_1834_t06_3.1
ADR046C	TribeFamily_18983_t06_3.1
ADR047W	TribeFamily_18984_t06_3.1
ADR048W	TribeFamily_71_t06_3.1
ADR049W	TribeFamily_543_t06_3.1
ADR050W	TribeFamily_339_t06_3.1
ADR051C	TribeFamily_1602_t06_3.1
ADR052W	TribeFamily_152_t06_3.1
ADR053W	TribeFamily_293_t06_3.1
ADR054C	TribeFamily_7830_t06_3.1
ADR055C	TribeFamily_6864_t06_3.1
ADR056W	TribeFamily_2581_t06_3.1
ADR057W	TribeFamily_18985_t06_3.1
ADR058C	TribeFamily_13_t06_3.1
ADR059C	TribeFamily_943_t06_3.1
ADR060C	TribeFamily_18986_t06_3.1
ADR061C	TribeFamily_4449_t06_3.1
ADR062W	TribeFamily_18987_t06_3.1
ADR063W	TribeFamily_766_t06_3.1
ADR064C	TribeFamily_1350_t06_3.1
ADR065W	TribeFamily_5851_t06_3.1
ADR066C	TribeFamily_1351_t06_3.1
ADR067W	TribeFamily_10579_t06_3.1
ADR068W	TribeFamily_210_t06_3.1
ADR069C	TribeFamily_4020_t06_3.1
ADR070W	TribeFamily_6865_t06_3.1
ADR071W	TribeFamily_2017_t06_3.1
ADR072C	TribeFamily_1835_t06_3.1
ADR073W	TribeFamily_1160_t06_3.1
ADR074C	TribeFamily_18988_t06_3.1
ADR075W	TribeFamily_7831_t06_3.1
ADR076C	TribeFamily_88_t06_3.1
ADR077C	TribeFamily_1161_t06_3.1
ADR078C	TribeFamily_767_t06_3.1
ADR079C	TribeFamily_471_t06_3.1
ADR080W	TribeFamily_99_t06_3.1
ADR081C	TribeFamily_1836_t06_3.1
ADR082C	TribeFamily_1836_t06_3.1
ADR083W	TribeFamily_39_t06_3.1
ADR084C	TribeFamily_2248_t06_3.1
ADR085W	TribeFamily_1352_t06_3.1
ADR086C	TribeFamily_77_t06_3.1
ADR087C	TribeFamily_62_t06_3.1
ADR088C	TribeFamily_6866_t06_3.1
ADR089C	TribeFamily_3552_t06_3.1
ADR090W	TribeFamily_1162_t06_3.1
ADR091W	TribeFamily_1_t06_3.1
ADR092W	TribeFamily_2507_t06_3.1
ADR093W	TribeFamily_56_t06_3.1
ADR094W	TribeFamily_56_t06_3.1
ADR095W	TribeFamily_2018_t06_3.1
ADR096C	TribeFamily_1603_t06_3.1
ADR097W	TribeFamily_18989_t06_3.1
ADR098C	TribeFamily_1353_t06_3.1
ADR099C	TribeFamily_33_t06_3.1
ADR100C	TribeFamily_18990_t06_3.1
ADR101W	TribeFamily_18991_t06_3.1
ADR102W	TribeFamily_1037_t06_3.1
ADR104C	TribeFamily_4807_t06_3.1
ADR105W	TribeFamily_6867_t06_3.1
ADR106W	TribeFamily_217_t06_3.1
ADR107W	TribeFamily_523_t06_3.1
ADR108C	TribeFamily_18992_t06_3.1
ADR109W	TribeFamily_5852_t06_3.1
ADR110C	TribeFamily_1354_t06_3.1
ADR111W	TribeFamily_108_t06_3.1
ADR112W	TribeFamily_452_t06_3.1
ADR113W	TribeFamily_6868_t06_3.1
ADR114C	TribeFamily_7832_t06_3.1
ADR115W	TribeFamily_4450_t06_3.1
ADR116C	TribeFamily_1837_t06_3.1
ADR117W	TribeFamily_1355_t06_3.1
ADR118C	TribeFamily_1604_t06_3.1
ADR119W	TribeFamily_688_t06_3.1
ADR120C	TribeFamily_6869_t06_3.1
ADR121W	TribeFamily_3396_t06_3.1
ADR122C	TribeFamily_12571_t06_3.1
ADR123W	TribeFamily_417_t06_3.1
ADR124C	TribeFamily_7833_t06_3.1
ADR125W	TribeFamily_7834_t06_3.1
ADR126C	TribeFamily_5853_t06_3.1
ADR127W	TribeFamily_573_t06_3.1
ADR128C	TribeFamily_36_t06_3.1
ADR129W	TribeFamily_18993_t06_3.1
ADR130W	TribeFamily_18994_t06_3.1
ADR131C	TribeFamily_1605_t06_3.1
ADR132W	TribeFamily_65_t06_3.1
ADR133W	TribeFamily_6870_t06_3.1
ADR134C	TribeFamily_4021_t06_3.1
ADR135W	TribeFamily_7835_t06_3.1
ADR136C	TribeFamily_18995_t06_3.1
ADR137W	TribeFamily_1606_t06_3.1
ADR138C	TribeFamily_108_t06_3.1
ADR139C	TribeFamily_1_t06_3.1
ADR140C	TribeFamily_37_t06_3.1
ADR141W	TribeFamily_3006_t06_3.1
ADR142W	TribeFamily_18996_t06_3.1
ADR143W	TribeFamily_7836_t06_3.1
ADR144C	TribeFamily_1038_t06_3.1
ADR145C	TribeFamily_35_t06_3.1
ADR146C	TribeFamily_1163_t06_3.1
ADR147C	TribeFamily_351_t06_3.1
ADR148W	TribeFamily_4451_t06_3.1
ADR149W	TribeFamily_7837_t06_3.1
ADR150C	TribeFamily_18997_t06_3.1
ADR151W	TribeFamily_6284_t06_3.1
ADR152C	TribeFamily_212_t06_3.1
ADR152C-A	TribeFamily_4022_t06_3.1
ADR153C	TribeFamily_125_t06_3.1
ADR154W	TribeFamily_307_t06_3.1
ADR155C	TribeFamily_2019_t06_3.1
ADR156C	TribeFamily_1267_t06_3.1
ADR157W	TribeFamily_18998_t06_3.1
ADR158W	TribeFamily_1607_t06_3.1
ADR159C	TribeFamily_1608_t06_3.1
ADR160W	TribeFamily_439_t06_3.1
ADR161W	TribeFamily_4452_t06_3.1
ADR162W	TribeFamily_591_t06_3.1
ADR163W	TribeFamily_4023_t06_3.1
ADR164C	TribeFamily_818_t06_3.1
ADR165C	TribeFamily_102_t06_3.1
ADR166W	TribeFamily_2249_t06_3.1
ADR167W	TribeFamily_0_t06_3.1
ADR168C	TribeFamily_301_t06_3.1
ADR169C	TribeFamily_21_t06_3.1
ADR170C	TribeFamily_484_t06_3.1
ADR171C	TribeFamily_1838_t06_3.1
ADR172C	TribeFamily_453_t06_3.1
ADR173W	TribeFamily_18999_t06_3.1
ADR174C	TribeFamily_70_t06_3.1
ADR176W	TribeFamily_7838_t06_3.1
ADR177C	TribeFamily_573_t06_3.1
ADR178W	TribeFamily_7839_t06_3.1
ADR179C	TribeFamily_7840_t06_3.1
ADR180C	TribeFamily_7841_t06_3.1
ADR181W	TribeFamily_2250_t06_3.1
ADR182W	TribeFamily_7842_t06_3.1
ADR183C	TribeFamily_6285_t06_3.1
ADR184W	TribeFamily_2020_t06_3.1
ADR185W	TribeFamily_1609_t06_3.1
ADR186C	TribeFamily_7843_t06_3.1
ADR187W	TribeFamily_1839_t06_3.1
ADR188C	TribeFamily_7844_t06_3.1
ADR189W	TribeFamily_1840_t06_3.1
ADR190W	TribeFamily_12572_t06_3.1
ADR191C	TribeFamily_1356_t06_3.1
ADR192C	TribeFamily_2251_t06_3.1
ADR193W	TribeFamily_2807_t06_3.1
ADR194C	TribeFamily_9286_t06_3.1
ADR195C	TribeFamily_6286_t06_3.1
ADR196W	TribeFamily_592_t06_3.1
ADR197W	TribeFamily_352_t06_3.1
ADR198C	TribeFamily_19000_t06_3.1
ADR199C	TribeFamily_4453_t06_3.1
ADR200C	TribeFamily_84_t06_3.1
ADR201W	TribeFamily_3397_t06_3.1
ADR202C	TribeFamily_6871_t06_3.1
ADR203C	TribeFamily_12573_t06_3.1
ADR204W	TribeFamily_437_t06_3.1
ADR205C	TribeFamily_6287_t06_3.1
ADR206W	TribeFamily_944_t06_3.1
ADR207C	TribeFamily_4024_t06_3.1
ADR208W	TribeFamily_1039_t06_3.1
ADR209W	TribeFamily_19001_t06_3.1
ADR210C	TribeFamily_1610_t06_3.1
ADR211W	TribeFamily_1164_t06_3.1
ADR212C	TribeFamily_4808_t06_3.1
ADR213C	TribeFamily_1611_t06_3.1
ADR214W	TribeFamily_1165_t06_3.1
ADR215C	TribeFamily_1841_t06_3.1
ADR216W	TribeFamily_7845_t06_3.1
ADR217C	TribeFamily_6872_t06_3.1
ADR218W	TribeFamily_7846_t06_3.1
ADR219C	TribeFamily_454_t06_3.1
ADR220W	TribeFamily_6873_t06_3.1
ADR221C	TribeFamily_126_t06_3.1
ADR222W	TribeFamily_19002_t06_3.1
ADR223C	TribeFamily_7847_t06_3.1
ADR224W	TribeFamily_37_t06_3.1
ADR225W	TribeFamily_1166_t06_3.1
ADR226C	TribeFamily_2336_t06_3.1
ADR227W	TribeFamily_19003_t06_3.1
ADR228W	TribeFamily_19004_t06_3.1
ADR229C	TribeFamily_19005_t06_3.1
ADR230W	TribeFamily_9287_t06_3.1
ADR231C	TribeFamily_340_t06_3.1
ADR232W	TribeFamily_6288_t06_3.1
ADR233W	TribeFamily_19006_t06_3.1
ADR234C	TribeFamily_19007_t06_3.1
ADR235W	TribeFamily_2150_t06_3.1
ADR236W	TribeFamily_19008_t06_3.1
ADR237C	TribeFamily_3007_t06_3.1
ADR238C	TribeFamily_731_t06_3.1
ADR239W	TribeFamily_65_t06_3.1
ADR240C	TribeFamily_1842_t06_3.1
ADR241C	TribeFamily_7848_t06_3.1
ADR242C	TribeFamily_2021_t06_3.1
ADR243C	TribeFamily_2022_t06_3.1
ADR244W	TribeFamily_19009_t06_3.1
ADR245W	TribeFamily_19010_t06_3.1
ADR246C	TribeFamily_19011_t06_3.1
ADR247W	TribeFamily_6874_t06_3.1
ADR248C	TribeFamily_6875_t06_3.1
ADR249W	TribeFamily_19012_t06_3.1
ADR250C	TribeFamily_1843_t06_3.1
ADR251W	TribeFamily_56_t06_3.1
ADR252W	TribeFamily_212_t06_3.1
ADR253W	TribeFamily_13_t06_3.1
ADR254W	TribeFamily_163_t06_3.1
ADR255W	TribeFamily_1357_t06_3.1
ADR256W	TribeFamily_524_t06_3.1
ADR257C	TribeFamily_1358_t06_3.1
ADR258W	TribeFamily_1040_t06_3.1
ADR259W	TribeFamily_19013_t06_3.1
ADR260C	TribeFamily_4_t06_3.1
[truncated: 119,744 more rows]
